# Supplementary material for: Identification and affinity enhancement of T-cell receptor targeting a KRASG12V cancer neoantigen
Source: Commun Biol. 2024 Apr 29;7:512. doi: 10.1038/s42003-024-06209-2 (PMC11058820; doi:10.1038/s42003-024-06209-2)
Supplement: Supplementary file 3 — Supplementary Data 1 [file 42003_2024_6209_MOESM3_ESM.xlsx]

## Sheet: Figure 1b
Figure 1b
POS	97.6	99.9	101.1	101.4
NEG	0	0.2	0	0
KRAS5-13	6.5	5.7	5.5	6.2
KRAS5-13 G12D	5.2	4.7	4.5	3.7
KRAS5-13 G12S	4	4.5	4	4.2
KRAS5-13 G12V	3.2	2.7	2.2	2.7
KRAS5-14	4.2	4	3.7	4
KRAS5-14 G12C	6.2	6	5.2	5.2
KRAS5-14 G12D	3.2	3.2	3.2	3
KRAS5-14 G12S	3.5	3.5	3.2	3.2
KRAS5-14 G12V	4.2	3.7	3.7	3
KRAS5-14 G13D	4.2	4.2	4.7	5
KRAS6-14	2.2	2.7	2.7	3.7
KRAS6-14 G12C	5	5	5.2	6
KRAS6-14 G12D	2.2	2.5	4	2.7
KRAS6-14 G12S	2.7	3.7	3.2	3.2
KRAS6-14 G12V	0.2	0	1.2	0
KRAS6-14 G13D	12.5	12.8	13.3	15.8
KRAS7-15	7.3	6	6.5	6.5
KRAS7-15 G12D	6.3	6	6	6.3
KRAS7-15 G12S	7	6.5	6	5.8
KRAS7-15 G12V	5.3	5.8	6	5.3
KRAS7-16	70.9	73.2	70.3	69.1
KRAS7-16 G12C	79.3	79.1	77.3	80.1
KRAS7-16 G12D	71.4	73.2	72.9	73.4
KRAS7-16 G12S	70.9	72.1	70.9	73.2
KRAS7-16 G12V	44.2	45.2	44.2	46.8
KRAS7-16 G13D	78	81.4	80.3	79.6
KRAS8-16	48.3	44.7	44.2	49.3
KRAS8-16 G12C	48.8	48.3	48.3	48.6
KRAS8-16 G12D	16.3	15.8	16.3	16.3
KRAS8-16 G12S	51.9	51.6	53.4	53.2
KRAS8-16 G12V	70.1	72.1	73.2	75
KRAS8-16 G13D	6.5	7.3	7.3	7.6

## Sheet: Figure 4a
Figure 4a
4TCR2 to KRAS-WT
X (Time, sec)	4TCR2 0.098 µM_Y	4TCR2 0.195 µM_Y	4TCR2 0.39 µM_Y	4TCR2 0.78125 µM_Y	4TCR2 1.5625 µM_Y	4TCR2 3.125 µM_Y	4TCR2 6.25 µM_Y	4TCR2 12.5 µM_Y
-38.1	0.16645	-0.38205	-0.50175	-0.817747	-0.643947	-0.62305	-0.78755	-0.70105
-38	0.0176473	-0.26905	-0.32715	-0.60905	-0.52135	-0.663951	-0.68175	-0.8029
-37.9	-0.03125	-0.20905	-0.33195	-0.51945	-0.38495	-0.46775	-0.4709	-0.5485
-37.8	-0.0821516	-0.236951	-0.341351	-0.47335	-0.30265	-0.3715	-0.3633	-0.445202
-37.7	-0.0883507	-0.23735	-0.34205	-0.4296	-0.2652	-0.3162	-0.3005	-0.38525
-37.6	-0.09325	-0.232	-0.3325	-0.3808	-0.2385	-0.2918	-0.28665	-0.3338
-37.5	-0.1112	-0.2454	-0.3234	-0.3744	-0.2321	-0.30225	-0.2663	-0.2913
-37.4	-0.1233	-0.2642	-0.3499	-0.40815	-0.26175	-0.2713	-0.2489	-0.26115
-37.3	-0.149902	-0.30395	-0.37755	-0.3842	-0.2451	-0.2531	-0.20805	-0.24245
-37.2	-0.19165	-0.3056	-0.3778	-0.3619	-0.2452	-0.22435	-0.19645	-0.1565
-37.1	-0.1971	-0.3075	-0.3797	-0.35145	-0.22985	-0.19725	-0.1718	-0.0588
-37	-0.2174	-0.30005	-0.37955	-0.33535	-0.21455	-0.1799	-0.1005	-0.0285497
-36.9	-0.21845	-0.29645	-0.37285	-0.3129	-0.1983	-0.1558	-0.04245	-0.017
-36.8	-0.22115	-0.2955	-0.3657	-0.2996	-0.1813	-0.14605	-0.0305	-0.0042498
-36.7	-0.2104	-0.2842	-0.3559	-0.28275	-0.16885	-0.0994	-0.02595	-0.00414999
-36.6	-0.202	-0.26895	-0.34415	-0.2782	-0.1616	-0.04925	-0.03145	-0.0132
-36.5	-0.19295	-0.2591	-0.3394	-0.27185	-0.15105	-0.04775	-0.0464	-0.02025
-36.4	-0.1856	-0.25395	-0.33235	-0.26705	-0.14555	-0.0492	-0.05565	-0.0244
-36.3	-0.17795	-0.24615	-0.33405	-0.265	-0.1473	-0.05305	-0.0666	-0.0291999
-36.2	-0.17475	-0.2512	-0.3395	-0.26075	-0.12975	-0.0641	-0.0596	-0.0275
-36.1	-0.1799	-0.25145	-0.33865	-0.2592	-0.1179	-0.0633	-0.0578	-0.02885
-36	-0.17965	-0.2584	-0.342	-0.2606	-0.1147	-0.0638	-0.05415	-0.0297499
-35.9	-0.1827	-0.2559	-0.3393	-0.2634	-0.1127	-0.05785	-0.05215	-0.0254
-35.8	-0.1831	-0.2572	-0.3372	-0.26355	-0.10815	-0.0534499	-0.054	-0.0234499
-35.7	-0.1842	-0.26145	-0.34165	-0.25785	-0.10865	-0.0514	-0.05345	-0.0306498
-35.6	-0.18255	-0.25875	-0.34015	-0.2548	-0.1135	-0.05035	-0.05985	-0.0318
-35.5	-0.18425	-0.2509	-0.343	-0.23795	-0.11205	-0.0532498	-0.0582	-0.0238999
-35.4	-0.1886	-0.24075	-0.34175	-0.23015	-0.10995	-0.0474	-0.0545	-0.02175
-35.3	-0.18705	-0.23525	-0.33745	-0.225	-0.106	-0.0456999	-0.05205	-0.0212999
-35.2	-0.19005	-0.2324	-0.3283	-0.2233	-0.1011	-0.04245	-0.0539	-0.0225499
-35.1	-0.1838	-0.2296	-0.3214	-0.21595	-0.10275	-0.0464	-0.05305	-0.0241
-35	-0.1865	-0.22725	-0.31725	-0.2135	-0.1065	-0.0518499	-0.0551	-0.0292499
-34.9	-0.18525	-0.2323	-0.3224	-0.21085	-0.10785	-0.0538	-0.05655	-0.03065
-34.8	-0.1883	-0.23495	-0.32715	-0.2088	-0.1075	-0.0475499	-0.04895	-0.0238998
-34.7	-0.18905	-0.239	-0.3288	-0.20445	-0.10565	-0.04245	-0.0444	-0.0141498
-34.6	-0.1876	-0.24165	-0.32385	-0.20465	-0.10525	-0.0366	-0.03895	-0.01025
-34.5	-0.18605	-0.23845	-0.32285	-0.1981	-0.1016	-0.0312498	-0.03195	-0.00834992
-34.4	-0.18355	-0.235	-0.3239	-0.19245	-0.09815	-0.02735	-0.02885	-0.00615
-34.3	-0.1868	-0.23475	-0.32345	-0.19115	-0.09515	-0.0261499	-0.03165	-0.00809983
-34.2	-0.18585	-0.23235	-0.32035	-0.18985	-0.09355	-0.02235	-0.033	-0.0087499
-34.1	-0.18345	-0.23025	-0.31985	-0.19265	-0.0943501	-0.022	-0.02905	-0.00944999
-34	-0.18335	-0.23135	-0.32305	-0.1951	-0.0959	-0.0196499	-0.03055	-0.0107999
-33.9	-0.18505	-0.2301	-0.3255	-0.19575	-0.09415	-0.02225	-0.0297	-0.0095
-33.8	-0.1858	-0.22615	-0.32355	-0.19775	-0.09355	-0.0189999	-0.0301	-0.00764989
-33.7	-0.18195	-0.22545	-0.32145	-0.1964	-0.0958	-0.0171	-0.02375	-0.00484977
-33.6	-0.18395	-0.2282	-0.3237	-0.195	-0.0952001	-0.01455	-0.02365	-0.000499992
-33.5	-0.1884	-0.227	-0.3262	-0.19355	-0.09395	-0.0146498	-0.0206	0.00215013
-33.4	-0.1895	-0.22735	-0.32465	-0.19515	-0.09455	-0.00909999	-0.02075	0.00540001
-33.3	-0.18665	-0.22495	-0.32555	-0.192	-0.0884	-0.00834987	-0.0173	0.00835001
-33.2	-0.18655	-0.221	-0.3207	-0.19045	-0.08485	-0.00829999	-0.01385	0.0088501
-33.1	-0.1835	-0.21935	-0.31825	-0.19	-0.0840001	-0.00915	-0.01895	0.0074
-33	-0.18065	-0.2185	-0.3171	-0.18815	-0.08235	-0.0117499	-0.019	0.00640014
-32.9	-0.1759	-0.21525	-0.31625	-0.18945	-0.08485	-0.0104	-0.018	0.0093
-32.8	-0.16825	-0.21865	-0.31915	-0.1904	-0.0848	-0.00909986	-0.0161	0.0120501
-32.7	-0.16925	-0.2178	-0.32	-0.191	-0.0833	-0.0094	-0.01615	0.0126
-32.6	-0.1706	-0.2172	-0.3229	-0.1906	-0.0811001	-0.01205	-0.0167	0.01165
-32.5	-0.1689	-0.2155	-0.3255	-0.18705	-0.08155	-0.00839996	-0.01665	0.0100001
-32.4	-0.1683	-0.21235	-0.31835	-0.1885	-0.0816	-0.00835	-0.0174	0.01
-32.3	-0.16955	-0.2135	-0.3146	-0.19075	-0.08435	-0.00969997	-0.0153	0.0085
-32.2	-0.1702	-0.21725	-0.31895	-0.1887	-0.0837	-0.00999998	-0.0125	0.00515004
-32.1	-0.17475	-0.2201	-0.3189	-0.187	-0.0827	-0.0106	-0.01285	0.00520004
-32	-0.1727	-0.2223	-0.3207	-0.1863	-0.0816	-0.01085	-0.0109	0.00610005
-31.9	-0.1744	-0.2252	-0.3228	-0.18615	-0.08335	-0.0105	-0.011	0.00335005
-31.8	-0.1778	-0.22545	-0.32615	-0.1836	-0.0832	-0.00889998	-0.01245	0.00625004
-31.7	-0.17995	-0.2229	-0.3279	-0.1822	-0.0832	-0.00764995	-0.01285	0.00975003
-31.6	-0.1827	-0.2235	-0.329	-0.18325	-0.08385	-0.00674996	-0.01055	0.0107
-31.5	-0.1844	-0.22795	-0.32965	-0.18185	-0.08035	-0.00564997	-0.0086	0.00720012
-31.4	-0.18825	-0.23005	-0.32855	-0.18365	-0.07855	-0.0046	-0.0095	0.01165
-31.3	-0.18835	-0.22965	-0.32695	-0.1805	-0.0746	-0.00249994	-0.00815	0.01295
-31.2	-0.18955	-0.2274	-0.3242	-0.182	-0.0741	-0.00224995	-0.00435	0.0132001
-31.1	-0.1881	-0.2275	-0.3243	-0.18215	-0.07155	-0.00254996	-0.0031	0.0189
-31	-0.1895	-0.22505	-0.32335	-0.18255	-0.07275	-0.00179991	-0.0015	0.0201501
-30.9	-0.18825	-0.22315	-0.32515	-0.1802	-0.0741	0.000600003	-0.00384999	0.02515
-30.8	-0.18905	-0.219	-0.3261	-0.1753	-0.0710001	0.000950036	-0.00394999	0.02535
-30.7	-0.1889	-0.2135	-0.3258	-0.17445	-0.07005	0.00205002	-0.00355001	0.02515
-30.6	-0.1872	-0.21835	-0.32865	-0.17255	-0.06805	0.00555002	-0.00115	0.0271
-30.5	-0.18975	-0.21835	-0.32835	-0.17425	-0.06695	0.00675004	0.0017	0.0279001
-30.4	-0.18915	-0.21555	-0.33115	-0.17325	-0.06665	0.0099	0.0049	0.02765
-30.3	-0.18455	-0.21665	-0.33185	-0.172	-0.063	0.0116	0.00735	0.03125
-30.2	-0.18745	-0.213	-0.3291	-0.1738	-0.0602	0.01455	0.00855	0.0312
-30.1	-0.1898	-0.2123	-0.3278	-0.17425	-0.05755	0.01895	0.0057	0.03265
-30	-0.1883	-0.21245	-0.33065	-0.17815	-0.05455	0.0211	0.00834999	0.0296
-29.9	-0.18675	-0.21175	-0.33175	-0.18	-0.0573	0.02075	0.0057	0.02935
-29.8	-0.18515	-0.2121	-0.3327	-0.17865	-0.05885	0.0188	0.00624999	0.03075
-29.7	-0.1842	-0.21515	-0.33365	-0.1818	-0.0604	0.01705	0.00415	0.03275
-29.6	-0.18635	-0.2188	-0.3387	-0.18245	-0.05925	0.02055	0.00115001	0.03335
-29.5	-0.1904	-0.22095	-0.33885	-0.18395	-0.05875	0.01955	-0.000650004	0.0371
-29.4	-0.19065	-0.22155	-0.33675	-0.18465	-0.06015	0.01815	-0.000300002	0.03695
-29.3	-0.18815	-0.22545	-0.34015	-0.18435	-0.06175	0.0221	-0.000250006	0.03485
-29.2	-0.18995	-0.22675	-0.34385	-0.1835	-0.0632	0.02045	0.00295	0.03495
-29.1	-0.19065	-0.224	-0.3459	-0.18145	-0.05885	0.02085	0.000750001	0.0364
-29	-0.1888	-0.22335	-0.34845	-0.18085	-0.05465	0.02205	0.00329999	0.0340999
-28.9	-0.18945	-0.22465	-0.35005	-0.18185	-0.05445	0.0221	0.00810001	0.02825
-28.8	-0.18835	-0.22385	-0.35115	-0.1852	-0.055	0.0229	0.00624999	0.02375
-28.7	-0.18695	-0.2243	-0.349	-0.1837	-0.0529	0.01775	0.00405	0.0223
-28.6	-0.1879	-0.2199	-0.346	-0.18575	-0.05505	0.01605	0.0037	0.02205
-28.5	-0.189	-0.21995	-0.34805	-0.18865	-0.05455	0.0148	0.000850005	0.0234
-28.4	-0.19275	-0.22495	-0.35115	-0.191	-0.0544	0.01745	-0.000700006	0.0209
-28.3	-0.19445	-0.2266	-0.3521	-0.19085	-0.05555	0.0173	-0.004	0.02135
-28.2	-0.1913	-0.22715	-0.35025	-0.1898	-0.056	0.018	0.000150004	0.0238
-28.1	-0.19115	-0.2275	-0.3517	-0.1896	-0.0542	0.01605	-0.000299998	0.02415
-28	-0.1928	-0.2311	-0.3535	-0.18715	-0.05325	0.0155	-0.00215	0.0261001
-27.9	-0.1954	-0.23045	-0.35155	-0.1852	-0.0495	0.01505	-0.00129999	0.02935
-27.8	-0.19645	-0.2295	-0.3476	-0.18515	-0.05315	0.0169	0.00345	0.02865
-27.7	-0.196	-0.22885	-0.35135	-0.182	-0.0549	0.01455	0.00535	0.028
-27.6	-0.19945	-0.2298	-0.3542	-0.18125	-0.05205	0.01505	0.005	0.02725
-27.5	-0.1989	-0.22825	-0.35385	-0.18245	-0.05125	0.0159	0.00495	0.0282
-27.4	-0.19425	-0.22625	-0.35345	-0.1816	-0.0508	0.01735	0.0021	0.02855
-27.3	-0.19385	-0.2292	-0.3585	-0.18115	-0.04995	0.0141	0.000750003	0.0276
-27.2	-0.1972	-0.23035	-0.35895	-0.1833	-0.0504	0.01255	0.000199997	0.0245
-27.1	-0.19785	-0.2328	-0.363	-0.18555	-0.05165	0.0138	-0.0024	0.0244
-27	-0.1971	-0.22965	-0.36405	-0.1859	-0.0509	0.0141	-0.00150001	0.02865
-26.9	-0.19845	-0.2292	-0.364	-0.1841	-0.0547	0.0144	-0.00104999	0.03125
-26.8	-0.202	-0.2326	-0.3635	-0.1827	-0.0562	0.01575	-0.00505	0.03135
-26.7	-0.2028	-0.2322	-0.3629	-0.18455	-0.05665	0.01275	-0.00404999	0.0287
-26.6	-0.2014	-0.23015	-0.36085	-0.18575	-0.06115	0.01265	-0.0051	0.03025
-26.5	-0.20155	-0.23405	-0.36215	-0.18505	-0.06195	0.0158	-0.00345	0.0292501
-26.4	-0.20125	-0.23345	-0.36535	-0.1874	-0.0613	0.01315	-0.00225	0.03195
-26.3	-0.20205	-0.234	-0.3729	-0.18855	-0.06255	0.01585	-0.00235	0.03435
-26.2	-0.2039	-0.23445	-0.37475	-0.18995	-0.06205	0.01735	-0.00345001	0.0343501
-26.1	-0.20475	-0.23405	-0.37455	-0.19215	-0.06135	0.01685	-0.00535	0.03785
-26	-0.20455	-0.23195	-0.37515	-0.19095	-0.06295	0.0155501	-0.00284999	0.0355001
-25.9	-0.20385	-0.23435	-0.37655	-0.19165	-0.06365	0.01815	-0.00210001	0.0357
-25.8	-0.20115	-0.23435	-0.37775	-0.19105	-0.0608501	0.0211	-0.000499993	0.03705
-25.7	-0.20375	-0.23135	-0.37555	-0.1914	-0.0604	0.021	-0.000150001	0.0314
-25.6	-0.20235	-0.2326	-0.3749	-0.1881	-0.0615	0.01875	-0.00530001	0.028
-25.5	-0.2049	-0.233	-0.3746	-0.18725	-0.06045	0.0155	-0.0066	0.02745
-25.4	-0.2033	-0.23095	-0.37195	-0.1897	-0.0631	0.0148	-0.00775	0.03105
-25.3	-0.20085	-0.233	-0.375	-0.1903	-0.0651	0.01415	-0.00635	0.02855
-25.2	-0.202	-0.2326	-0.3777	-0.19195	-0.06845	0.01415	-0.00655	0.02655
-25.1	-0.201	-0.23655	-0.37845	-0.19215	-0.06955	0.01595	-0.00735	0.0234
-25	-0.20335	-0.23975	-0.37825	-0.19095	-0.06955	0.01845	-0.0097	0.0206501
-24.9	-0.20205	-0.24045	-0.38015	-0.19095	-0.06855	0.0213	-0.00515	0.01895
-24.8	-0.20085	-0.23955	-0.38085	-0.1928	-0.0686	0.02185	-0.00414999	0.0178
-24.7	-0.20035	-0.2428	-0.3759	-0.19635	-0.06725	0.01945	-0.00140001	0.01765
-24.6	-0.2022	-0.24695	-0.37355	-0.19605	-0.06725	0.0159	-0.00375	0.01945
-24.5	-0.20195	-0.24305	-0.36985	-0.1933	-0.0678	0.01215	-0.00585	0.0180501
-24.4	-0.19885	-0.2428	-0.3683	-0.19275	-0.07175	0.01135	-0.00724999	0.0191001
-24.3	-0.1987	-0.24735	-0.36675	-0.19025	-0.0708501	0.01065	-0.00750001	0.02315
-24.2	-0.20405	-0.24805	-0.36535	-0.18995	-0.07025	0.0109001	-0.00465001	0.0198
-24.1	-0.20105	-0.25085	-0.36515	-0.1915	-0.0675	0.00994999	-0.0085	0.0225
-24	-0.19955	-0.2524	-0.364	-0.19045	-0.06705	0.00620003	-0.00650001	0.0223
-23.9	-0.1993	-0.24835	-0.35925	-0.188	-0.0677	0.00639999	-0.00829999	0.02145
-23.8	-0.19815	-0.2502	-0.3588	-0.1886	-0.0649	0.00680002	-0.00755	0.02285
-23.7	-0.1994	-0.2526	-0.3569	-0.1893	-0.0639	0.00795005	-0.00735	0.0224501
-23.6	-0.2001	-0.2509	-0.3552	-0.19035	-0.06305	0.01295	-0.00614999	0.0259
-23.5	-0.1991	-0.25175	-0.35405	-0.18855	-0.06105	0.0136501	-0.000699999	0.0245
-23.4	-0.19645	-0.25185	-0.35315	-0.18645	-0.05885	0.0165	0.0016	0.0233
-23.3	-0.19565	-0.25095	-0.35035	-0.181	-0.0533001	0.0168	0.00430001	0.0239
-23.2	-0.19455	-0.2463	-0.3426	-0.1831	-0.0521	0.0201	0.0033	0.02525
-23.1	-0.1907	-0.2467	-0.344	-0.1808	-0.0483	0.022	0.000750002	0.0249501
-23	-0.1922	-0.2518	-0.3445	-0.1813	-0.0476	0.02135	0.000950001	0.0293501
-22.9	-0.1946	-0.2543	-0.3485	-0.17875	-0.04965	0.02225	0.00135	0.03195
-22.8	-0.1935	-0.25565	-0.34985	-0.18235	-0.05515	0.02805	0.00445	0.03395
-22.7	-0.19085	-0.25145	-0.34005	-0.17945	-0.05075	0.02665	0.00575	0.03135
-22.6	-0.18935	-0.24125	-0.32875	-0.17825	-0.05135	0.02345	0.00225	0.02925
-22.5	-0.18485	-0.24285	-0.32355	-0.17725	-0.05135	0.02235	-0.00025	0.0346001
-22.4	-0.18305	-0.23925	-0.32385	-0.17995	-0.05585	0.02065	-0.0036	0.0396
-22.3	-0.18485	-0.23815	-0.32425	-0.18195	-0.05835	0.0282	-0.0076	0.0449
-22.2	-0.18725	-0.24435	-0.32895	-0.1848	-0.0572	0.0357	-0.0045	0.047
-22.1	-0.18545	-0.2496	-0.3299	-0.1763	-0.0575	0.0436	0.000899997	0.05395
-22	-0.1845	-0.2476	-0.3251	-0.1708	-0.0575	0.0487	0.00335	0.0602497
-21.9	-0.1877	-0.2502	-0.3204	-0.1647	-0.0601	0.05415	0.00655	0.0568999
-21.8	-0.1887	-0.2496	-0.317	-0.16045	-0.05365	0.0624498	0.00549999	0.0606999
-21.7	-0.1933	-0.24615	-0.31365	-0.15415	-0.04585	0.0604999	0.0118	0.0655999
-21.6	-0.19945	-0.24405	-0.31265	-0.1567	-0.0434	0.0679999	0.0205	0.07285
-21.5	-0.19585	-0.2509	-0.3108	-0.1489	-0.0334	0.0758999	0.02915	0.08365
-21.4	-0.1955	-0.2507	-0.3031	-0.1467	-0.0246999	0.08295	0.03725	0.0936499
-21.3	-0.186	-0.2635	-0.302	-0.14885	-0.0175499	0.09505	0.05195	0.0857999
-21.2	-0.1844	-0.28205	-0.30305	-0.14025	-0.00925	0.10885	0.067	0.0744502
-21.1	-0.17715	-0.28865	-0.31535	-0.14955	0.00974999	0.119	0.07605	0.0755002
-21	-0.16365	-0.29135	-0.33125	-0.1625	0.0123	0.10435	0.0753	0.0699506
-20.9	-0.15605	-0.2995	-0.3477	-0.17465	0.00475006	0.1007	0.06865	0.0744502
-20.8	-0.1436	-0.30325	-0.36075	-0.1683	0.00239979	0.0872503	0.07175	0.0720503
-20.7	-0.12725	-0.2958	-0.3547	-0.16355	0.00985	0.0826502	0.06065	0.0704503
-20.6	-0.129	-0.29315	-0.34635	-0.15505	0.01345	0.0660503	0.06045	0.0601503
-20.5	-0.131349	-0.28745	-0.33445	-0.15065	0.01415	0.0564503	0.05015	0.0530006
-20.4	-0.13185	-0.29015	-0.32455	-0.15325	0.00674974	0.05355	0.0474	0.0429004
-20.3	-0.13065	-0.29115	-0.32095	-0.15685	-0.00975028	0.0392003	0.0416	0.0364003
-20.2	-0.13375	-0.29215	-0.31215	-0.1515	-0.0181	0.0309004	0.0318	0.0298503
-20.1	-0.13125	-0.2828	-0.311	-0.1512	-0.025	0.0245003	0.01965	0.0255503
-20	-0.127299	-0.2745	-0.3018	-0.1543	-0.0283	0.0085503	0.00275	0.0215506
-19.9	-0.1386	-0.2656	-0.2945	-0.15025	-0.0308503	-0.00395	0.00095	0.0175502
-19.8	-0.1486	-0.24585	-0.28395	-0.14605	-0.0401503	-0.0132497	-0.01245	0.0149503
-19.7	-0.15745	-0.23765	-0.27355	-0.13805	-0.04855	-0.0243498	-0.03035	0.00535029
-19.6	-0.16735	-0.22605	-0.25805	-0.13965	-0.05335	-0.0374497	-0.04675	0.00425027
-19.5	-0.178349	-0.21635	-0.24765	-0.14115	-0.06115	-0.0528497	-0.06315	-0.0018995
-19.4	-0.18765	-0.21165	-0.23845	-0.14325	-0.0702503	-0.06075	-0.0802	-0.0147997
-19.3	-0.20245	-0.20775	-0.23045	-0.14395	-0.0684503	-0.0767998	-0.097	-0.0202995
-19.2	-0.20535	-0.20145	-0.22925	-0.1498	-0.0768	-0.0909997	-0.1183	-0.0205496
-19.1	-0.20385	-0.1999	-0.226	-0.1608	-0.0909	-0.102	-0.14315	-0.0239495
-19	-0.205499	-0.1973	-0.2234	-0.1745	-0.1013	-0.11345	-0.15585	-0.0252989
-18.9	-0.2111	-0.1929	-0.2174	-0.17215	-0.10645	-0.12695	-0.1621	-0.0220996
-18.8	-0.2134	-0.17215	-0.19915	-0.17625	-0.10915	-0.120699	-0.1532	-0.0210496
-18.7	-0.22185	-0.15225	-0.19165	-0.1665	-0.114	-0.107	-0.14175	-0.0215497
-18.6	-0.237349	-0.135699	-0.175099	-0.1655	-0.1091	-0.0985496	-0.12885	-0.0304997
-18.5	-0.239499	-0.1125	-0.1512	-0.17505	-0.10445	-0.0933497	-0.1183	-0.0372995
-18.4	-0.2293	-0.09155	-0.14975	-0.19075	-0.0948504	-0.0946	-0.1142	-0.0458498
-18.3	-0.22095	-0.08235	-0.16045	-0.1911	-0.0714003	-0.0837998	-0.10255	-0.0540998
-18.2	-0.21835	-0.094	-0.1664	-0.1835	-0.066	-0.0708498	-0.089	-0.0607499
-18.1	-0.2062	-0.1055	-0.1694	-0.18375	-0.05145	-0.0645998	-0.07885	-0.0741999
-18	-0.196	-0.10165	-0.16125	-0.1763	-0.0396	-0.0637499	-0.0784	-0.0830497
-17.9	-0.18835	-0.0853	-0.1671	-0.16245	-0.0319502	-0.0649	-0.08095	-0.0861999
-17.8	-0.1846	-0.07265	-0.17635	-0.16	-0.0302001	-0.0579498	-0.0826	-0.0806497
-17.7	-0.18145	-0.0807	-0.1809	-0.14085	-0.03815	-0.0394999	-0.08035	-0.0572997
-17.6	-0.1833	-0.10255	-0.18425	-0.1247	-0.0338	-0.0188497	-0.0652	-0.0482498
-17.5	-0.18695	-0.1327	-0.1709	-0.11885	-0.03125	0.00280027	-0.04635	-0.0459996
-17.4	-0.1993	-0.15365	-0.16755	-0.0989003	-0.0251003	0.01315	-0.0412	-0.05825
-17.3	-0.21385	-0.1533	-0.1472	-0.0859503	-0.0218503	0.00960021	-0.03845	-0.0824998
-17.2	-0.2174	-0.14555	-0.12795	-0.0883	-0.0099	0.02985	-0.038	-0.0968
-17.1	-0.19985	-0.1462	-0.1158	-0.08045	-0.00165	0.0304002	-0.0447	-0.10515
-17	-0.2021	-0.14715	-0.11035	-0.0962	-0.0127	0.0342	-0.05645	-0.10155
-16.9	-0.19925	-0.1509	-0.1169	-0.0982002	-0.00320017	0.02615	-0.04685	-0.10845
-16.8	-0.1921	-0.1503	-0.1178	-0.10695	-0.00735002	0.02845	-0.04945	-0.1167
-16.7	-0.1865	-0.15805	-0.12355	-0.10205	0.000849995	0.02865	-0.0443	-0.13175
-16.6	-0.18645	-0.15575	-0.11835	-0.09795	0.00345001	0.0261001	-0.02525	-0.13505
-16.5	-0.17935	-0.16835	-0.12335	-0.0925	0.0123	0.02845	-0.02265	-0.1381
-16.4	-0.19685	-0.1981	-0.1229	-0.0859501	0.0215499	0.03185	-0.0171	-0.1441
-16.3	-0.2291	-0.22425	-0.11815	-0.08125	0.03115	0.0378	-0.0105	-0.15005
-16.2	-0.24175	-0.24675	-0.11305	-0.0718	0.0425	0.0357999	-0.01735	-0.15535
-16.1	-0.25775	-0.2581	-0.1121	-0.0712	0.047	0.0263499	-0.02575	-0.15095
-16	-0.2696	-0.2744	-0.1115	-0.07825	0.04565	0.01925	-0.02785	-0.1479
-15.9	-0.2915	-0.28775	-0.11665	-0.08855	0.04495	0.01615	-0.0297	-0.1365
-15.8	-0.30525	-0.29625	-0.12915	-0.09065	0.04245	0.00890015	-0.0201	-0.1341
-15.7	-0.33875	-0.29965	-0.13935	-0.0943	0.0404	0.0149	-0.0205	-0.13415
-15.6	-0.37505	-0.3014	-0.1464	-0.0896	0.05	0.0109	-0.01955	-0.1369
-15.5	-0.4016	-0.2965	-0.1444	-0.086	0.0501	0.00434995	-0.0204	-0.1413
-15.4	-0.4183	-0.2999	-0.1516	-0.08615	0.04865	-0.0031	-0.0222	-0.1481
-15.3	-0.4343	-0.30185	-0.14655	-0.0813	0.0443	-0.00540005	-0.0232	-0.1464
-15.2	-0.44665	-0.3041	-0.143	-0.0781	0.0395	-0.00670002	-0.0247	-0.13895
-15.1	-0.4489	-0.3084	-0.1399	-0.0744	0.0348	-0.0125001	-0.02495	-0.1243
-15	-0.4601	-0.3064	-0.136	-0.0712	0.0335	-0.0201501	-0.0294	-0.1276
-14.9	-0.4661	-0.3015	-0.1314	-0.0761499	0.0258501	-0.0235	-0.0383	-0.1186
-14.8	-0.441	-0.30625	-0.13545	-0.0792999	0.0176001	-0.0278002	-0.0431	-0.1076
-14.7	-0.41285	-0.3055	-0.1384	-0.0891	0.0087	-0.0316002	-0.0503	-0.1009
-14.6	-0.3888	-0.3003	-0.1449	-0.0964	0.00549999	-0.0424001	-0.0533	-0.095
-14.5	-0.3648	-0.2865	-0.1517	-0.107	0.00160001	-0.0462001	-0.0554	-0.0832001
-14.4	-0.3247	-0.2847	-0.1611	-0.1115	-0.00359992	-0.0501	-0.0522	-0.0759001
-14.3	-0.3071	-0.2694	-0.1621	-0.1141	-0.00699993	-0.0537	-0.0551	-0.0774502
-14.2	-0.2927	-0.2405	-0.1633	-0.1133	-0.0111	-0.0639001	-0.06365	-0.0853001
-14.1	-0.2791	-0.217	-0.1619	-0.1231	-0.0117	-0.0726502	-0.0727	-0.0820501
-14	-0.2523	-0.1997	-0.1685	-0.13215	-0.02085	-0.0830001	-0.07455	-0.0789
-13.9	-0.2148	-0.19445	-0.17445	-0.1386	-0.0269998	-0.07715	-0.0714	-0.0683999
-13.8	-0.16825	-0.1937	-0.1828	-0.13965	-0.0304499	-0.0828	-0.0617	-0.0574999
-13.7	-0.1543	-0.20055	-0.18335	-0.1431	-0.0353	-0.0881999	-0.0492	-0.0494999
-13.6	-0.15295	-0.206	-0.1879	-0.1423	-0.0363	-0.0894999	-0.0381	-0.0421999
-13.5	-0.1613	-0.2127	-0.1846	-0.136	-0.0235	-0.0901999	-0.0301	-0.0263499
-13.4	-0.1676	-0.2106	-0.1768	-0.1329	-0.0132001	-0.0822	-0.02575	-0.0142
-13.3	-0.1715	-0.2112	-0.1708	-0.1258	-0.0103001	-0.08035	-0.0192	-0.00184989
-13.2	-0.1826	-0.2072	-0.1711	-0.12155	-0.00715001	-0.0853	-0.02045	0.0117002
-13.1	-0.1947	-0.19605	-0.15965	-0.1245	-0.00470001	-0.0986499	-0.0074	0.0223499
-13	-0.18635	-0.1902	-0.1558	-0.11915	-0.00615001	-0.0924998	-0.00385	0.0105
-12.9	-0.1805	-0.18115	-0.15735	-0.1131	0.00369988	-0.08275	-0.0082	-0.00329982
-12.8	-0.18355	-0.1657	-0.1464	-0.10935	0.0106499	-0.0936	-0.0199	-0.00529975
-12.7	-0.1709	-0.15495	-0.14195	-0.122	0.0068	-0.0971998	-0.0261	-0.0099497
-12.6	-0.16825	-0.1674	-0.1568	-0.1145	0.0064	-0.0933998	-0.03165	-0.0136997
-12.5	-0.1811	-0.173	-0.1505	-0.1078	0.00510001	-0.0705497	-0.033	-0.0133493
-12.4	-0.2022	-0.1718	-0.1366	-0.10285	0.00854977	-0.0778	-0.04565	-0.0094997
-12.3	-0.2071	-0.16905	-0.13305	-0.0976003	0.00129969	-0.0846496	-0.0469	0.0126502
-12.2	-0.21025	-0.1674	-0.1315	-0.10025	0.00255	-0.0955997	-0.04785	0.0409502
-12.1	-0.2149	-0.16685	-0.12745	-0.1057	-0.0051	-0.12925	-0.03625	0.0678499
-12	-0.236549	-0.1701	-0.1234	-0.11445	-0.01905	-0.15245	-0.01995	0.0797503
-11.9	-0.2301	-0.18345	-0.13405	-0.13645	-0.0349502	-0.16095	-0.01995	0.11415
-11.8	-0.18655	-0.19905	-0.15535	-0.15835	-0.00685024	-0.16185	0.01205	0.13375
-11.7	-0.14255	-0.23085	-0.18235	-0.16525	0.000550004	-0.13735	0.02875	0.13705
-11.6	-0.10975	-0.28805	-0.19505	-0.14765	0.03125	-0.12925	0.02495	0.14625
-11.5	-0.0992497	-0.28595	-0.16625	-0.13455	0.03825	-0.11825	0.03225	0.148799
-11.4	-0.0845503	-0.27755	-0.16505	-0.14305	0.0422505	-0.09355	0.0523	0.140799
-11.3	-0.0910505	-0.28215	-0.16985	-0.10485	0.0732502	-0.0849005	0.0601	0.131599
-11.2	-0.10885	-0.25315	-0.15565	-0.0823	0.0915	-0.0554006	0.0689	0.114899
-11.1	-0.10625	-0.235401	-0.143601	-0.0673	0.1046	-0.0361009	0.0636	0.0934491
-11	-0.107701	-0.195101	-0.132801	-0.0392	0.1156	-0.020501	0.05475	0.0802481
-10.9	-0.113901	-0.1631	-0.1074	-0.0274991	0.122001	-0.00955001	0.05115	0.0618489
-10.8	-0.117801	-0.1348	-0.09	-0.015049	0.119951	0.0126491	0.04165	0.0446491
-10.7	-0.131101	-0.10685	-0.08315	0.00174999	0.11955	0.0318489	0.02745	0.0324494
-10.6	-0.143551	-0.0747509	-0.0615509	0.02295	0.11475	0.0429491	0.02915	0.0367995
-10.5	-0.145352	-0.0246511	-0.0601511	0.03175	0.10345	0.0831494	0.0431	0.0491992
-10.4	-0.144951	0.01085	-0.05885	0.0693509	0.0993509	0.1073	0.0648	0.0629498
-10.3	-0.155251	0.04435	-0.01795	0.0935006	0.129701	0.0987996	0.07015	0.0846996
-10.2	-0.148351	0.0728	0.0246	0.108	0.132	0.0838498	0.0803	0.0768998
-10.1	-0.12	0.0874996	0.0482996	0.12745	0.11575	0.0665996	0.0653	0.0784494
-10	-0.0828008	0.0934498	0.0589498	0.15	0.116	0.0225998	0.04405	0.0522994
-9.9	-0.0503502	0.131	0.0872	0.1448	0.0850004	-0.01155	-0.0107	0.0213498
-9.8	-0.0110004	0.1152	0.0916	0.14755	0.0671502	-0.0586003	-0.03085	-0.00105026
-9.7	0.00469981	0.12075	0.09655	0.1183	0.013	-0.0852502	-0.05685	-0.0223002
-9.6	0.0198494	0.1054	0.0968997	0.11095	-0.02875	-0.0759503	-0.0812	-0.0432502
-9.5	0.0184994	0.10125	0.0930498	0.09305	-0.05395	-0.0887002	-0.09805	-0.0625003
-9.4	0.0250498	0.10995	0.10045	0.0688003	-0.0777997	-0.10375	-0.1055	-0.0746502
-9.3	0.0375497	0.127	0.1098	0.0405502	-0.0941498	-0.1084	-0.10055	-0.09505
-9.2	0.0363998	0.13495	0.12355	0.0519	-0.0973	-0.11645	-0.12575	-0.10155
-9.1	0.0517498	0.1506	0.1441	0.04405	-0.10325	-0.12005	-0.12715	-0.11585
-9	0.0685997	0.17305	0.16365	0.01985	-0.11395	-0.12155	-0.13785	-0.1196
-8.9	0.0814498	0.19365	0.19365	0.02065	-0.11255	-0.12935	-0.1374	-0.13205
-8.8	0.07615	0.19265	0.20405	0.0368501	-0.11945	-0.1308	-0.15235	-0.15005
-8.7	0.0870499	0.19555	0.18915	0.0341	-0.1166	-0.13155	-0.16525	-0.16255
-8.6	0.09935	0.2017	0.2283	0.01055	-0.13135	-0.14555	-0.17715	-0.19045
-8.5	0.1289	0.21475	0.26395	0.01685	-0.15245	-0.15445	-0.20865	-0.220451
-8.4	0.15055	0.22955	0.29145	-0.0195497	-0.16995	-0.18795	-0.23395	-0.2563
-8.3	0.16515	0.26205	0.33305	-0.0555495	-0.19205	-0.213351	-0.2657	-0.28765
-8.2	0.17805	0.27575	0.36005	-0.08775	-0.21755	-0.2463	-0.29405	-0.31135
-8.1	0.17025	0.305349	0.365549	-0.1236	-0.2446	-0.27815	-0.31295	-0.328001
-8	0.169549	0.3249	0.3789	-0.15805	-0.27625	-0.30085	-0.331	-0.36055
-7.9	0.1576	0.35255	0.39925	-0.19845	-0.30015	-0.3222	-0.36555	-0.3725
-7.8	0.16765	0.34555	0.41245	-0.2257	-0.3206	-0.35785	-0.3753	-0.3733
-7.7	0.18765	0.3802	0.4227	-0.25265	-0.36045	-0.3631	-0.3751	-0.371
-7.6	0.233199	0.36235	0.44705	-0.2656	-0.3684	-0.3663	-0.3755	-0.3694
-7.5	0.28845	0.3473	0.433	-0.2663	-0.3669	-0.3685	-0.3746	-0.355099
-7.4	0.3761	0.3383	0.4173	-0.256	-0.367	-0.3706	-0.3608	-0.3286
-7.3	0.4435	0.3176	0.4003	-0.25	-0.365	-0.3613	-0.3349	-0.307699
-7.2	0.4336	0.2756	0.3757	-0.2419	-0.3545	-0.3407	-0.313	-0.280749
-7.1	0.4137	0.2468	0.324	-0.223	-0.3307	-0.318799	-0.28345	-0.247549
-7	0.392201	0.2096	0.2899	-0.2078	-0.311	-0.289849	-0.24995	-0.214299
-6.9	0.3696	0.1866	0.2417	-0.188051	-0.283851	-0.25745	-0.2115	-0.179549
-6.8	0.326601	0.16435	0.19505	-0.166851	-0.252251	-0.218499	-0.17585	-0.139099
-6.7	0.285551	0.14185	0.15835	-0.1341	-0.2137	-0.181949	-0.1378	-0.100298
-6.6	0.229251	0.122301	0.121001	-0.10415	-0.17775	-0.142999	-0.101199	-0.0583493
-6.5	0.147301	0.101651	0.0912508	-0.0697	-0.1352	-0.103098	-0.06125	-0.0240993
-6.4	0.0897508	0.0866	0.0551	-0.0411	-0.099	-0.06285	-0.0237	-0.01025
-6.3	0.0355007	0.0656008	0.0288008	-0.00775079	-0.0580508	-0.0297997	-0.00675034	0.000950213
-6.2	-0.0299984	0.06165	0.00135	0.0207	-0.0208	-0.01195	0.00135	0.0112998
-6.1	-0.01455	0.0509	-0.0304	0.0259493	-0.00795068	-0.00855	0.0123	0.00725
-6	0.0328007	0.03515	-0.04085	0.02675	-0.00225	0.00149985	0.00705	0.00390011
-5.9	0.05325	0.00525	-0.05185	0.0315	0.0071	0.00075	0.0026	0.00635
-5.8	0.0432504	-0.00800015	-0.0315002	0.02305	0.00265	0.000200112	0.00255	0.000249899
-5.7	0.0492998	-0.02335	-0.04095	0.0188	0.0011	0.00365	-0.00205	-0.0059
-5.6	0.04285	-0.0073	-0.0302	0.0147499	0.00264989	-0.00315	-0.0056	-0.0088
-5.5	-0.00149989	0.01615	-0.01195	0.00685	-0.00405	-0.0077	-0.0088	-0.0088996
-5.4	-0.00135	0.01695	-0.01905	-0.0019	-0.0088	-0.0088	-0.0084	0.00015
-5.3	-0.0070501	0.0077	-0.0079	-0.0088	-0.0088	-0.0104996	0.00015	0.00424987
-5.2	-0.0053	0.0099	0.0061	-0.0142	-0.0105	-0.00045	0.00025	0.000800296
-5.1	-0.0059	0.0023	0.01	-0.0096504	-0.0022504	0.00075	-0.0092	0.00945
-5	-0.0082996	0.00565	0.02275	-0.01585	-0.00065	-0.0047997	-0.00305	0.0104002
-4.9	0.00025	0.00595	0.02305	-0.0249	-0.0062	0.00285	0.001	0.011
-4.8	-0.0138501	0.0016003	0.0192003	-0.02505	-0.00165	0.00510023	0.0059	0.01465
-4.7	-0.0252997	0.00445	0.02025	-0.029	-0.0015	0.007	0.00805	0.0164001
-4.6	-0.01715	-0.0046	0.0169	-0.0319002	0.00179977	0.00915	0.0072	0.01675
-4.5	-0.0332998	-0.002	0.0198	-0.03325	0.00515	0.0103001	0.00925	0.0147501
-4.4	-0.0291	0.00035	0.02485	-0.0382	0.0036	0.01155	0.01015	0.0163
-4.3	-0.02985	0.0096001	0.0223001	-0.04415	0.00775	0.0148501	0.0126	0.0153
-4.2	-0.0344999	0.00535	0.02235	-0.04705	0.00565	0.0126	0.0145	0.0155
-4.1	-0.03565	0.00515	0.02425	-0.0487001	0.0044999	0.0113	0.0097	0.0114
-4	-0.0373499	0.0057	0.0211	-0.0478	0.0038	0.00510004	0.0045	0.0052501
-3.9	-0.0329	0.000399999	0.0198	-0.0533	-0.0021	-0.0012	-0.00325	0.00285
-3.8	-0.0321	0.000400039	0.0166	-0.0596	-0.0059	-0.0122499	-0.00315	0.00505016
-3.7	-0.0349	-0.0036	0.0117	-0.06855	-0.01165	-0.01245	-0.00225	0.00640004
-3.6	-0.0334	-0.00675	-0.00365	-0.0709501	-0.0075501	-0.00155	-0.0044	0.00395
-3.5	-0.0379499	-0.01195	-0.00665	-0.06845	-0.00245	-0.00639996	-0.00785	0.0157502
-3.4	-0.03565	-0.01735	-0.00245	-0.0691	-0.006	-0.00965	-0.00925	0.01855
-3.3	-0.0322498	-0.018	-0.00779996	-0.07635	-0.01175	-0.0136498	0.00705	0.0203502
-3.2	-0.0348	-0.02365	-0.01505	-0.07355	-0.01355	-0.01025	0.00925	0.0188501
-3.1	-0.04295	-0.03425	-0.02105	-0.0543502	0.00574984	-0.00915	0.01225	0.01985
-3	-0.0511498	-0.03345	-0.02175	-0.05515	0.00465	-0.00434994	0.01055	0.0214502
-2.9	-0.05125	-0.03055	-0.02445	-0.05065	0.00945	-0.00265	0.01185	0.025
-2.8	-0.0406498	-0.0282499	-0.0208499	-0.05285	0.00615	-0.00104983	0.0105	0.0179001
-2.7	-0.0413499	-0.03085	-0.02505	-0.05065	0.00855	0.0011	0.000800002	0.01975
-2.6	-0.04315	-0.03855	-0.02785	-0.0443002	0.00909982	-0.0038	-0.000649996	0.0207
-2.5	-0.0490498	-0.0373	-0.0306	-0.0538	0.0063	-0.00345002	-0.0038	0.0243502
-2.4	-0.0475	-0.0481	-0.0328	-0.06065	0.00795	-0.0099	-0.00475	0.0237
-2.3	-0.0543999	-0.04605	-0.03285	-0.0644	0.0028	-0.0154498	0.0045	0.0258499
-2.2	-0.06075	-0.0541	-0.0393	-0.06805	-0.00175	-0.0172	0.00275	0.0210002
-2.1	-0.0676	-0.06525	-0.04805	-0.0595002	0.00139977	-0.01805	-0.0078	0.0135
-2	-0.0715498	-0.0655	-0.0432	-0.06745	0.00075	-0.0250998	-0.0093	0.0135
-1.9	-0.0692	-0.06615	-0.05265	-0.0801	9.42237e-10	-0.0225	-0.0084	0.0139
-1.8	-0.0675501	-0.0753998	-0.0681998	-0.0883	0.0107	-0.0265	-0.0078	0.0206493
-1.7	-0.0747998	-0.0737	-0.0758	-0.0886	0.0107	-0.0231	-0.0061	0.0209999
-1.6	-0.071	-0.0885	-0.0799	-0.0886	0.0119	-0.0225	-0.000450001	0.0398
-1.5	-0.071	-0.0743	-0.0764	-0.0886	0.01705	-0.0099	0.02135	0.05095
-1.4	-0.0707001	-0.0737	-0.0758	-0.0886	0.0173	-0.00155067	0.02135	0.0911
-1.3	-0.0701	-0.0725507	-0.0422507	-0.0886	0.0237	-0.005	0.02065	0.09565
-1.2	-0.0701	-0.0529	-0.0184	-0.0889	0.0271	-0.0099	0.02065	0.0956509
-1.1	-0.0701	-0.0529	-0.0184	-0.0889	0.0271	-0.0099	0.02135	0.106749
-1	-0.0701	-0.0393509	-0.0146509	-0.0892	0.02815	-0.0099	0.02135	0.1304
-0.900002	-0.0707001	-0.03705	-0.0146509	-0.0889	0.0271	-0.00700353	0.0274	0.149549
-0.799999	-0.0707516	-0.0393509	-0.0146509	-0.0886	0.02815	-0.005	0.0302	0.15505
-0.700001	-0.071	-0.0393509	-0.01425	-0.0886	0.0374	-0.00155067	0.03855	0.1654
-0.600002	-0.071	-0.03705	-0.0134	-0.0883	0.04275	-0.00055	0.0418	0.16685
-0.5	-0.0716	-0.0369	-0.00495	-0.08745	0.04365	-0.00055	0.0421	0.176196
-0.400002	-0.0745491	-0.03475	-0.00495	-0.086	0.0491004	0.00574907	0.04905	0.186648
-0.299999	-0.07455	-0.03475	-0.00225085	-0.08575	0.05405	0.0093	0.0958	0.215896
-0.200001	-0.0859504	-0.0277508	0.0039	-0.07205	0.05765	0.01145	0.1653	1.73429
-0.100002	-0.08635	-0.0259	0.00415	-0.055	0.05865	0.0396	1.5546	4.0296
0	-0.0905035	-0.02565	0.0227	-0.0424965	0.05865	0.900495	2.5612	5.24595
0.0999985	-0.110351	-0.02515	0.041	0.2745	0.8078	1.5947	3.23285	5.83065
0.200001	-0.173	-0.02315	0.17705	0.3754	0.897	1.81455	3.23285	6.2676
0.299999	-0.198004	-0.01775	0.179	0.37625	0.8992	1.81455	3.23285	6.2676
0.399998	-0.22205	-0.00735001	0.17995	0.37625	0.8992	1.81455	3.23285	6.2676
0.5	-0.22205	-0.000799979	0.17995	0.37625	0.8992	1.81455	3.23285	6.28285
0.599998	-0.2257	0.0023	0.17995	0.37625	0.8992	1.81455	3.2561	6.29175
0.700001	-0.23585	0.0185494	0.17995	0.37625	0.8992	1.8164	3.27135	6.29305
0.799999	-0.244499	0.0217	0.17995	0.37795	0.90365	1.81765	3.28025	6.31835
0.899998	-0.244499	0.0252	0.181051	0.37965	0.90765	1.8211	3.28245	6.42045
1	-0.2469	0.0273498	0.1812	0.3816	0.90825	1.82165	3.30805	6.5118
1.1	-0.24825	0.0283	0.18495	0.3838	0.91055	1.82585	3.32565	6.54065
1.2	-0.2491	0.02955	0.1851	0.38555	0.91855	1.82585	3.35775	6.5579
1.3	-0.255851	0.033	0.1851	0.38555	0.91055	1.82165	3.4443	6.8257
1.4	-0.255851	0.0346	0.18495	0.3838	0.90825	1.8211	3.52035	6.87395
1.5	-0.25645	0.0349005	0.1812	0.3816	0.90765	1.8211	3.5623	6.87395
1.6	-0.2491	0.03565	0.181051	0.37965	0.90365	1.82165	3.32565	6.5579
1.7	-0.24825	0.03785	0.181051	0.37965	0.90365	1.82165	3.2229	6.29305
1.8	-0.2469	0.04485	0.179	0.37965	0.897	1.7339	3.16135	6.0031
1.9	-0.244499	0.0464	0.17705	0.37395	0.878401	1.58615	3.0875	5.88645
2	-0.23585	0.0488508	0.1755	0.338101	0.86255	1.4793	2.95645	5.66485
2.1	-0.2257	0.0464	0.14915	0.33675	0.84425	1.45205	2.72795	5.39425
2.2	-0.2257	0.03785	0.143801	0.37395	0.84425	1.44915	2.61465	5.0825
2.3	-0.23585	0.08415	0.13585	0.38155	0.80895	1.41925	2.5059	4.83145
2.4	-0.17645	0.02315	0.14175	0.36465	0.76715	1.3119	2.45655	4.652
2.5	-0.21735	0.00925002	0.13145	0.3658	0.6941	1.28695	2.3969	4.46105
2.6	-0.22215	0.00229998	0.1226	0.35145	0.70655	1.2252	2.31945	4.24155
2.7	-0.2498	-0.000149987	0.11455	0.3665	0.6848	1.15365	2.13665	4.0929
2.8	-0.26585	-0.00179999	0.1087	0.36705	0.66105	1.04485	2.0448	3.94985
2.9	-0.269	-0.00945	0.10395	0.34015	0.62305	1.017	1.93025	3.73785
3	-0.26685	-0.02315	0.10215	0.3193	0.5945	0.98015	1.84025	3.6404
3.1	-0.27905	-0.0278	0.0999	0.31745	0.59555	0.94685	1.7441	3.5371
3.2	-0.2921	-0.0274497	0.10285	0.31165	0.57455	0.893	1.6779	3.40405
3.3	-0.29305	-0.01805	0.11125	0.31	0.5754	0.8641	1.64625	3.28805
3.4	-0.28835	-0.0299	0.1144	0.2982	0.5533	0.83855	1.59435	3.22205
3.5	-0.3043	-0.0175	0.1106	0.29875	0.51995	0.81435	1.53355	3.1599
3.6	-0.2987	-0.01345	0.10395	0.29605	0.50415	0.75855	1.4685	3.06355
3.7	-0.29755	-0.02895	0.09785	0.28775	0.49965	0.765	1.43555	3.0173
3.8	-0.30365	-0.03955	0.09165	0.2829	0.4903	0.74635	1.4167	2.9619
3.9	-0.30795	-0.0316	0.1006	0.27605	0.47305	0.7032	1.3733	2.9207
4	-0.2987	-0.02505	0.10165	0.2675	0.4669	0.6942	1.3705	2.901
4.1	-0.29775	-0.0244	0.1052	0.2573	0.4693	0.6951	1.345	2.81865
4.2	-0.2996	-0.0282999	0.1063	0.26	0.4629	0.669	1.31685	2.7529
4.3	-0.3006	-0.031	0.1046	0.2543	0.4507	0.66645	1.3084	2.7242
4.4	-0.3068	-0.0291	0.1009	0.25165	0.44705	0.6695	1.2742	2.6836
4.5	-0.3118	-0.03155	0.09465	0.25	0.4452	0.6657	1.2665	2.68555
4.6	-0.31335	-0.0291	0.0929	0.2415	0.4465	0.6448	1.26935	2.6413
4.7	-0.3162	-0.0346998	0.0880002	0.2429	0.4451	0.63405	1.2391	2.65665
4.8	-0.3167	-0.0327	0.0861	0.24035	0.44045	0.6251	1.23975	2.64335
4.9	-0.3163	-0.03335	0.08485	0.24	0.4374	0.61775	1.25085	2.61585
5	-0.31435	-0.0334	0.0878	0.23405	0.43355	0.59945	1.23355	2.6252
5.1	-0.3156	-0.03135	0.08855	0.22865	0.43325	0.59555	1.2266	2.59595
5.2	-0.31905	-0.0305497	0.0833503	0.23055	0.43515	0.5957	1.21005	2.61855
5.3	-0.31585	-0.02825	0.08105	0.2309	0.4368	0.59335	1.20805	2.59105
5.4	-0.31675	-0.0284	0.077	0.22955	0.43495	0.60195	1.21755	2.6054
5.5	-0.3187	-0.02965	0.08005	0.22685	0.43245	0.59575	1.2131	2.58435
5.6	-0.31635	-0.03145	0.08235	0.22445	0.42525	0.5916	1.19815	2.5922
5.7	-0.31235	-0.0331499	0.0824501	0.2226	0.422	0.58885	1.1971	2.6129
5.8	-0.31675	-0.0354	0.0791	0.22025	0.42095	0.5897	1.2102	2.6209
5.9	-0.3183	-0.03355	0.07775	0.2196	0.4221	0.5917	1.2027	2.6252
6	-0.32025	-0.03	0.0786	0.2119	0.4264	0.5865	1.1999	2.6326
6.1	-0.3187	-0.0327	0.0763	0.2133	0.4239	0.5965	1.2027	2.63645
6.2	-0.3212	-0.0285998	0.0771002	0.2124	0.4256	0.5878	1.21465	2.6397
6.3	-0.3192	-0.0248	0.0803	0.2113	0.4242	0.58375	1.214	2.64635
6.4	-0.315	-0.023	0.0788	0.20965	0.42605	0.5894	1.20135	2.6532
6.5	-0.3169	-0.02215	0.07935	0.2046	0.4236	0.59205	1.2068	2.65315
6.6	-0.31725	-0.025	0.0766	0.20125	0.41835	0.5992	1.20775	2.6673
6.7	-0.3209	-0.0275498	0.0712502	0.2015	0.416	0.60285	1.2085	2.6766
6.8	-0.31865	-0.0274	0.0682	0.20025	0.41315	0.6013	1.2188	2.6853
6.9	-0.319	-0.02895	0.06355	0.1964	0.4099	0.5948	1.2233	2.6914
7	-0.31905	-0.028	0.0623	0.1935	0.4048	0.5935	1.224	2.7037
7.1	-0.3209	-0.0288	0.0625	0.1918	0.4021	0.5888	1.2241	2.70625
7.2	-0.3205	-0.0301999	0.0647001	0.1858	0.4009	0.5857	1.22455	2.7006
7.3	-0.3241	-0.0318	0.0613	0.1857	0.4002	0.58225	1.2249	2.7061
7.4	-0.3269	-0.0356	0.0587	0.18105	0.39845	0.5773	1.2282	2.7134
7.5	-0.3284	-0.03845	0.05715	0.1782	0.3969	0.5763	1.239	2.7256
7.6	-0.33005	-0.0431	0.0543	0.1791	0.3963	0.5752	1.2427	2.73515
7.7	-0.3352	-0.0461998	0.0527002	0.18	0.3969	0.5744	1.24715	2.74255
7.8	-0.3372	-0.0445	0.0546	0.1789	0.3973	0.57355	1.24775	2.75315
7.9	-0.3393	-0.0412	0.0584	0.17805	0.39595	0.57735	1.25175	2.76745
8	-0.3402	-0.03525	0.05605	0.18075	0.39885	0.57875	1.25085	2.7818
8.1	-0.34205	-0.03075	0.05655	0.18145	0.39875	0.57705	1.2556	2.7885
8.2	-0.33965	-0.0333499	0.0585501	0.17785	0.39605	0.5775	1.2585	2.79305
8.3	-0.33715	-0.03685	0.05485	0.1786	0.3958	0.5807	1.26235	2.80005
8.4	-0.33935	-0.037	0.0567	0.1811	0.3948	0.58135	1.26595	2.8054
8.5	-0.3382	-0.0365	0.0568	0.17935	0.39475	0.58425	1.2701	2.81265
8.6	-0.3385	-0.04025	0.05635	0.18085	0.39595	0.5832	1.27055	2.8215
8.7	-0.33745	-0.0377499	0.0549501	0.1808	0.3961	0.58345	1.2752	2.8307
8.8	-0.33745	-0.0364	0.0563	0.18045	0.39755	0.5819	1.2786	2.8366
8.9	-0.3391	-0.03795	0.05525	0.1819	0.3967	0.5825	1.2798	2.84355
9	-0.34075	-0.0392	0.0572	0.185	0.3982	0.5825	1.28085	2.85275
9.1	-0.3407	-0.0362	0.0584	0.1869	0.4002	0.58195	1.28475	2.8593
9.2	-0.3399	-0.0374999	0.0591001	0.18485	0.40025	0.58515	1.2878	2.869
9.3	-0.3381	-0.03965	0.05675	0.18585	0.39875	0.5898	1.2904	2.87765
9.4	-0.33485	-0.03755	0.05915	0.1854	0.4001	0.5916	1.29335	2.8854
9.5	-0.33435	-0.0367	0.0625	0.1869	0.3997	0.59675	1.2913	2.892
9.6	-0.3345	-0.0319	0.0629	0.19095	0.40025	0.5986	1.2917	2.8983
9.7	-0.3305	-0.0285499	0.0649501	0.1868	0.4031	0.6003	1.2914	2.9049
9.8	-0.32705	-0.0272	0.0648	0.1816	0.4008	0.6031	1.2925	2.9122
9.9	-0.3259	-0.0285	0.0623	0.181	0.4017	0.6053	1.2979	2.91965
10	-0.3275	-0.0306	0.0615	0.1823	0.3998	0.609	1.30135	2.92975
10.1	-0.3299	-0.0321	0.0625	0.1821	0.4026	0.60945	1.30425	2.9362
10.2	-0.3301	-0.0319998	0.0619002	0.18145	0.40585	0.61055	1.3078	2.9432
10.3	-0.3324	-0.03105	0.06135	0.18095	0.40525	0.6097	1.314	2.94865
10.4	-0.32905	-0.03155	0.06095	0.183	0.4053	0.6128	1.31485	2.95605
10.5	-0.32845	-0.0337	0.0609	0.1854	0.4052	0.61035	1.31645	2.9626
10.6	-0.3287	-0.0326	0.0588	0.18725	0.40445	0.61185	1.3191	2.97055
10.7	-0.3275	-0.0365499	0.0570501	0.18785	0.40375	0.6177	1.32075	2.9782
10.8	-0.32415	-0.03755	0.05785	0.1866	0.4037	0.61995	1.3209	2.9814
10.9	-0.32585	-0.0357	0.0608	0.18385	0.40525	0.6227	1.3232	2.98485
11	-0.3215	-0.03755	0.06175	0.185	0.4074	0.6204	1.32525	2.99125
11.1	-0.32015	-0.0421	0.0628	0.1845	0.4038	0.61775	1.33165	2.9992
11.2	-0.3232	-0.0445999	0.0642001	0.18335	0.40405	0.61985	1.3348	3.00485
11.3	-0.3265	-0.04575	0.06065	0.18435	0.40895	0.6231	1.33515	3.0133
11.4	-0.32445	-0.04365	0.05845	0.1899	0.4121	0.62465	1.3396	3.0202
11.5	-0.31955	-0.042	0.0622	0.18865	0.41125	0.6256	1.3438	3.02245
11.6	-0.315	-0.04435	0.05965	0.1904	0.412	0.6255	1.34495	3.0267
11.7	-0.31625	-0.0428998	0.0598002	0.1905	0.4143	0.62375	1.3443	3.0306
11.8	-0.3148	-0.0416	0.0558	0.18645	0.41375	0.6215	1.3474	3.038
11.9	-0.312	-0.04365	0.05145	0.184	0.4103	0.6236	1.3521	3.04
12	-0.31435	-0.0426	0.0486	0.1821	0.4099	0.625	1.3532	3.0453
12.1	-0.3161	-0.0496	0.0465	0.184	0.4077	0.6263	1.3553	3.05145
12.2	-0.3175	-0.0517999	0.0490001	0.1828	0.4074	0.6257	1.35935	3.05975
12.3	-0.3163	-0.0533	0.0473	0.1815	0.4021	0.62325	1.36265	3.06715
12.4	-0.3187	-0.0536	0.0459	0.18065	0.40105	0.62375	1.36815	3.075
12.5	-0.321	-0.05445	0.04545	0.18185	0.40125	0.62725	1.3718	3.08335
12.6	-0.32375	-0.05395	0.04955	0.18185	0.40315	0.6313	1.37515	3.0921
12.7	-0.32365	-0.0497498	0.0526502	0.1852	0.4064	0.63485	1.3775	3.1011
12.8	-0.32245	-0.0475	0.056	0.18795	0.40835	0.634	1.3797	3.1119
12.9	-0.3217	-0.04515	0.05905	0.1893	0.4107	0.6337	1.3813	3.1207
13	-0.31905	-0.0423	0.0596	0.1887	0.4143	0.6401	1.3871	3.1299
13.1	-0.3154	-0.0432	0.0614	0.1903	0.418	0.6431	1.3938	3.13825
13.2	-0.316	-0.0426998	0.0631002	0.1922	0.4196	0.6469	1.39895	3.14115
13.3	-0.3186	-0.0431	0.0673	0.1925	0.4205	0.64795	1.40265	3.14615
13.4	-0.3157	-0.0445	0.0675	0.19155	0.42155	0.64895	1.40285	3.15215
13.5	-0.3144	-0.04525	0.07055	0.19405	0.42395	0.65065	1.40735	3.15905
13.6	-0.31635	-0.04395	0.07215	0.18985	0.42385	0.65295	1.41085	3.1654
13.7	-0.31615	-0.0469499	0.0755501	0.18585	0.42355	0.65575	1.4151	3.16905
13.8	-0.31355	-0.04715	0.07785	0.18725	0.42535	0.6615	1.41755	3.17345
13.9	-0.31305	-0.04705	0.07975	0.1907	0.4275	0.66295	1.42085	3.1761
14	-0.31215	-0.0467	0.0798	0.19165	0.42775	0.66315	1.4208	3.1812
14.1	-0.3088	-0.04875	0.07785	0.18965	0.42795	0.664	1.4266	3.18315
14.2	-0.30915	-0.0494499	0.0751501	0.1873	0.4251	0.6691	1.42775	3.1864
14.3	-0.31165	-0.0483	0.0727	0.1897	0.4276	0.66885	1.4277	3.19615
14.4	-0.3148	-0.0477	0.0765	0.19095	0.43095	0.6668	1.43165	3.20345
14.5	-0.3149	-0.05045	0.07635	0.188	0.4324	0.66685	1.43625	3.20815
14.6	-0.31625	-0.0542	0.0734	0.18785	0.43475	0.67015	1.43975	3.2111
14.7	-0.3178	-0.0528499	0.0734501	0.18915	0.43665	0.67105	1.4423	3.21325
14.8	-0.31735	-0.04975	0.07485	0.19185	0.43705	0.6745	1.44335	3.2168
14.9	-0.31495	-0.04825	0.07425	0.1913	0.4364	0.67785	1.4473	3.21985
15	-0.31315	-0.0473	0.0729	0.19065	0.43685	0.6819	1.44635	3.2208
15.1	-0.3102	-0.04535	0.07195	0.1919	0.4378	0.68295	1.446	3.22685
15.2	-0.31045	-0.0452999	0.0744001	0.18895	0.43585	0.6827	1.44835	3.23155
15.3	-0.3084	-0.04625	0.07365	0.1873	0.4335	0.68375	1.45045	3.23445
15.4	-0.31005	-0.0488	0.0732	0.18685	0.43595	0.68255	1.45265	3.23565
15.5	-0.313	-0.05065	0.07345	0.18855	0.43275	0.68565	1.45255	3.23945
15.6	-0.31175	-0.05025	0.07495	0.18895	0.43415	0.68665	1.45275	3.2473
15.7	-0.31285	-0.05155	0.07715	0.18835	0.43435	0.68455	1.4579	3.255
15.8	-0.31465	-0.05345	0.07575	0.18865	0.43055	0.6843	1.4662	3.26395
15.9	-0.31955	-0.05645	0.07545	0.1944	0.4326	0.6857	1.46965	3.27125
16	-0.32265	-0.0554	0.0804	0.1987	0.4327	0.68575	1.47155	3.2758
16.1	-0.3212	-0.0518	0.0818	0.19905	0.43585	0.68585	1.4738	3.27625
16.2	-0.3185	-0.0509499	0.0810501	0.19755	0.43505	0.6876	1.47615	3.2797
16.3	-0.31825	-0.05025	0.07795	0.1989	0.4326	0.68945	1.4792	3.2834
16.4	-0.31625	-0.0503	0.0733	0.19775	0.43385	0.6928	1.4774	3.2906
16.5	-0.3198	-0.05085	0.07145	0.1972	0.4342	0.6914	1.4819	3.30035
16.6	-0.31855	-0.052	0.0713	0.1974	0.4328	0.696	1.48525	3.3053
16.7	-0.3192	-0.0497998	0.0698002	0.1971	0.4349	0.69875	1.487	3.31045
16.8	-0.3211	-0.0453	0.0721	0.20015	0.44175	0.6997	1.49055	3.31735
16.9	-0.3212	-0.04325	0.07695	0.2027	0.4439	0.70195	1.49705	3.3274
17	-0.32005	-0.0416	0.0731	0.20355	0.44435	0.70385	1.5018	3.33595
17.1	-0.3225	-0.03985	0.07125	0.20425	0.44635	0.7063	1.50725	3.3441
17.2	-0.32395	-0.0378498	0.0746502	0.2057	0.4487	0.71045	1.5105	3.34715
17.3	-0.32035	-0.0401	0.0733	0.20595	0.45065	0.7119	1.51095	3.349
17.4	-0.3175	-0.03825	0.07725	0.2067	0.4524	0.71185	1.5131	3.35415
17.5	-0.31625	-0.0338	0.0814	0.20455	0.45555	0.7122	1.51365	3.36035
17.6	-0.3171	-0.03375	0.07715	0.2031	0.4578	0.71455	1.51715	3.3649
17.7	-0.31855	-0.0341999	0.0768001	0.20625	0.45745	0.71905	1.5192	3.37145
17.8	-0.3164	-0.03395	0.07655	0.20795	0.45895	0.7207	1.52645	3.3778
17.9	-0.31605	-0.03195	0.08135	0.2107	0.456	0.72625	1.5298	3.3799
18	-0.31735	-0.0319	0.0828	0.21425	0.46075	0.7304	1.5308	3.38565
18.1	-0.3165	-0.02635	0.08465	0.2155	0.4612	0.7308	1.53335	3.39105
18.2	-0.31345	-0.0223	0.0871	0.2156	0.4635	0.73325	1.53635	3.39095
18.3	-0.3089	-0.0227	0.0857	0.21725	0.46655	0.73495	1.53755	3.3965
18.4	-0.31	-0.02055	0.08865	0.21585	0.46885	0.73515	1.5409	3.3993
18.5	-0.30895	-0.02005	0.08485	0.21845	0.47185	0.7392	1.5398	3.40245
18.6	-0.30735	-0.02245	0.08615	0.2225	0.4752	0.7367	1.54085	3.40445
18.7	-0.30785	-0.021	0.0865	0.2225	0.4732	0.73495	1.54105	3.4073
18.8	-0.3098	-0.0227	0.0813	0.21875	0.47265	0.73545	1.5419	3.4103
18.9	-0.3087	-0.02615	0.07705	0.21635	0.47075	0.7377	1.5432	3.4122
19	-0.30875	-0.02385	0.07535	0.2168	0.4712	0.7376	1.5453	3.4147
19.1	-0.31205	-0.0249	0.076	0.2179	0.4704	0.7339	1.5443	3.41735
19.2	-0.3155	-0.0271	0.0739	0.2186	0.4697	0.7315	1.54555	3.41955
19.3	-0.316	-0.0262	0.0724	0.2188	0.4703	0.73205	1.54655	3.426
19.4	-0.3163	-0.022	0.0679	0.22255	0.47105	0.73305	1.5498	3.4325
19.5	-0.3195	-0.02255	0.06495	0.22595	0.47355	0.7361	1.5546	3.4349
19.6	-0.32045	-0.02405	0.06245	0.2246	0.4733	0.7407	1.5565	3.43875
19.7	-0.31935	-0.0176999	0.0634001	0.23	0.4738	0.7405	1.55635	3.44275
19.8	-0.317	-0.0159	0.065	0.2347	0.4739	0.74055	1.55585	3.44835
19.9	-0.3165	-0.0167	0.0668	0.23095	0.47335	0.73895	1.56035	3.4533
20	-0.3166	-0.02125	0.06425	0.22765	0.47405	0.74205	1.565	3.45815
20.1	-0.31545	-0.02265	0.06285	0.22745	0.47705	0.7467	1.57055	3.4654
20.2	-0.31745	-0.0183498	0.0643502	0.2318	0.4805	0.74805	1.5714	3.4746
20.3	-0.31565	-0.0137	0.067	0.23385	0.48505	0.7478	1.5728	3.4824
20.4	-0.3143	-0.01315	0.06755	0.2337	0.4893	0.7518	1.5803	3.4865
20.5	-0.31225	-0.0104	0.0644	0.2359	0.4889	0.7547	1.5841	3.4903
20.6	-0.3103	-0.0102	0.0626	0.2412	0.4915	0.7573	1.5863	3.4965
20.7	-0.3097	-0.0107999	0.0659001	0.2441	0.4914	0.7559	1.5874	3.5033
20.8	-0.3113	-0.013	0.066	0.2407	0.4908	0.7549	1.5941	3.5123
20.9	-0.3116	-0.015	0.0634	0.2401	0.4906	0.7556	1.5996	3.5175
21	-0.3153	-0.0147	0.0636	0.242	0.4917	0.7585	1.5964	3.52395
21.1	-0.3178	-0.0133	0.0659	0.2469	0.4977	0.7572	1.60205	3.52975
21.2	-0.3187	-0.0105999	0.0679001	0.2458	0.5	0.75825	1.60465	3.5335
21.3	-0.3163	-0.0131	0.0655	0.24775	0.50245	0.76115	1.6087	3.54095
21.4	-0.3198	-0.01295	0.06505	0.24955	0.50415	0.7679	1.61195	3.54555
21.5	-0.31945	-0.01275	0.06385	0.252	0.5054	0.77115	1.61345	3.54845
21.6	-0.31795	-0.0093	0.065	0.25495	0.51005	0.77015	1.61495	3.5488
21.7	-0.3164	-0.00664997	0.06435	0.25595	0.51025	0.76915	1.619	3.55175
21.8	-0.31285	-0.00965	0.06155	0.25535	0.51095	0.7705	1.61795	3.557
21.9	-0.31605	-0.01175	0.05955	0.2542	0.5126	0.77295	1.6171	3.56205
22	-0.31485	-0.014	0.0586	0.25145	0.51305	0.7723	1.61975	3.5678
22.1	-0.3176	-0.01415	0.05655	0.2502	0.5129	0.77485	1.6211	3.57325
22.2	-0.32135	-0.0154999	0.0598001	0.25145	0.51235	0.7787	1.62595	3.57755
22.3	-0.3205	-0.01405	0.06175	0.2558	0.5154	0.77955	1.63065	3.5825
22.4	-0.32005	-0.0117	0.0671	0.25665	0.51875	0.77855	1.6343	3.5906
22.5	-0.316	-0.01015	0.07065	0.25945	0.52045	0.7777	1.64	3.5936
22.6	-0.31275	-0.00955	0.07215	0.2599	0.5199	0.7791	1.644	3.5958
22.7	-0.31435	-0.00759988	0.0706001	0.2581	0.5236	0.7792	1.6467	3.59745
22.8	-0.3142	-0.0087	0.071	0.2593	0.5213	0.7785	1.64925	3.599
22.9	-0.3108	-0.0144	0.0719	0.2581	0.5161	0.77825	1.6506	3.6021
23	-0.3131	-0.0155	0.0706	0.25495	0.51275	0.7775	1.6519	3.60255
23.1	-0.3146	-0.01815	0.07075	0.2544	0.5108	0.7801	1.65385	3.60635
23.2	-0.31575	-0.0189999	0.0689001	0.2537	0.5114	0.78055	1.65495	3.60955
23.3	-0.3168	-0.0187	0.0706	0.25545	0.51075	0.77975	1.65845	3.6129
23.4	-0.3164	-0.01585	0.06925	0.25685	0.51035	0.78145	1.6608	3.6213
23.5	-0.32165	-0.01925	0.06415	0.25785	0.51045	0.7825	1.6655	3.6271
23.6	-0.32245	-0.02065	0.06465	0.2562	0.51	0.784	1.6674	3.63285
23.7	-0.32385	-0.0199999	0.0658001	0.2598	0.5116	0.7827	1.67115	3.6411
23.8	-0.326	-0.0167	0.069	0.2571	0.511	0.78425	1.6763	3.64425
23.9	-0.3261	-0.0185	0.0697	0.25895	0.51295	0.7879	1.67845	3.6475
24	-0.3272	-0.01735	0.07055	0.2599	0.5172	0.78735	1.6827	3.65475
24.1	-0.32735	-0.0173	0.0726	0.25775	0.51495	0.7859	1.68705	3.65625
24.2	-0.3293	-0.02075	0.07445	0.259	0.5157	0.78735	1.68895	3.6573
24.3	-0.33325	-0.0204	0.0759	0.26095	0.51565	0.78635	1.6905	3.6651
24.4	-0.3351	-0.01975	0.07735	0.25855	0.51485	0.7849	1.6939	3.6656
24.5	-0.33325	-0.02185	0.07685	0.2582	0.5158	0.7893	1.6967	3.67305
24.6	-0.33255	-0.0244	0.0797	0.2581	0.5139	0.7898	1.69985	3.6804
24.7	-0.3333	-0.0236	0.0794	0.2541	0.5106	0.79395	1.7035	3.68505
24.8	-0.3322	-0.0245	0.0798	0.25715	0.51495	0.7978	1.70585	3.6904
24.9	-0.3288	-0.02195	0.08225	0.2615	0.5175	0.79925	1.7079	3.69585
25	-0.33205	-0.019	0.0851	0.26245	0.51915	0.7973	1.71095	3.703
25.1	-0.3324	-0.02335	0.08335	0.2586	0.5173	0.80185	1.7173	3.7084
25.2	-0.33025	-0.0222999	0.0810001	0.25855	0.51855	0.8056	1.7195	3.71495
25.3	-0.3283	-0.01905	0.08185	0.2613	0.5213	0.8075	1.72345	3.7223
25.4	-0.32555	-0.0167	0.0855	0.262	0.5229	0.81195	1.7278	3.7266
25.5	-0.32	-0.0196	0.0882	0.26155	0.52655	0.8185	1.7271	3.72865
25.6	-0.32	-0.01735	0.09265	0.2601	0.5268	0.8185	1.73065	3.73575
25.7	-0.31985	-0.0177999	0.0937001	0.2615	0.5299	0.82035	1.73515	3.73915
25.8	-0.3197	-0.0219999	0.0938001	0.26195	0.53325	0.82265	1.74025	3.74185
25.9	-0.3202	-0.0215501	0.0944499	0.26055	0.53585	0.82235	1.74365	3.7457
26	-0.31965	-0.0192502	0.0958498	0.26115	0.53785	0.82665	1.7481	3.74765
26.1	-0.31815	-0.0162499	0.0961501	0.26145	0.54125	0.8288	1.74905	3.75
26.2	-0.31935	-0.0145499	0.0951501	0.2604	0.5431	0.82725	1.7495	3.75025
26.3	-0.31745	-0.0148	0.096	0.25615	0.54035	0.8294	1.74985	3.75395
26.4	-0.3179	-0.01855	0.09395	0.2558	0.5401	0.82905	1.75305	3.7545
26.5	-0.32175	-0.0169001	0.0939999	0.25435	0.53785	0.82625	1.7507	3.75755
26.6	-0.3219	-0.0211499	0.0943501	0.25535	0.54125	0.8249	1.75005	3.76245
26.7	-0.32465	-0.01845	0.09665	0.2499	0.5404	0.82475	1.75155	3.76875
26.8	-0.32235	-0.0184	0.0918	0.24625	0.54005	0.82355	1.75555	3.77115
26.9	-0.322	-0.01925	0.09025	0.24755	0.54365	0.82815	1.75525	3.7725
27	-0.32185	-0.0185501	0.0923499	0.24705	0.54215	0.82915	1.7522	3.7744
27.1	-0.31885	-0.01735	0.09055	0.24485	0.54145	0.8273	1.7563	3.77815
27.2	-0.31965	-0.02045	0.09035	0.239	0.537	0.828	1.75745	3.78435
27.3	-0.32085	-0.0238999	0.0904001	0.2371	0.5348	0.83035	1.76275	3.79195
27.4	-0.3246	-0.0226001	0.0920999	0.23615	0.53555	0.83095	1.76575	3.7955
27.5	-0.3245	-0.0195501	0.0918499	0.23735	0.53875	0.82965	1.7672	3.8008
27.6	-0.32615	-0.0181499	0.0944501	0.23685	0.54085	0.8298	1.7709	3.8066
27.7	-0.32615	-0.0161499	0.0956501	0.2347	0.5395	0.8298	1.7751	3.81395
27.8	-0.32515	-0.0177999	0.0961001	0.2379	0.5385	0.8303	1.78075	3.8168
27.9	-0.3263	-0.0153001	0.0947999	0.242	0.5415	0.83465	1.7847	3.81895
28	-0.3276	-0.0136002	0.0950998	0.24555	0.54535	0.837	1.78785	3.81855
28.1	-0.3255	-0.0079499	0.10105	0.2467	0.5451	0.83925	1.78955	3.8214
28.2	-0.31935	-0.00719996	0.1019	0.24715	0.54725	0.83965	1.7946	3.8251
28.3	-0.3176	-0.00754996	0.09875	0.24615	0.54805	0.8423	1.7971	3.8301
28.4	-0.32175	-0.01015	0.09705	0.2479	0.5493	0.842	1.7978	3.83655
28.5	-0.32515	-0.00970011	0.0963999	0.2474	0.5458	0.8468	1.79705	3.8398
28.6	-0.3286	-0.00929989	0.0931001	0.2489	0.5428	0.84865	1.7944	3.84125
28.7	-0.3305	-0.0096999	0.0924001	0.25085	0.54465	0.8503	1.79305	3.8425
28.8	-0.333	-0.00644996	0.09745	0.2509	0.5414	0.85115	1.7965	3.8507
28.9	-0.33475	-0.00730004	0.0984	0.25155	0.54295	0.856	1.7979	3.85655
29	-0.3353	-0.0032501	0.0965499	0.2546	0.5447	0.8577	1.80105	3.86015
29.1	-0.33205	-0.000599896	0.0985001	0.2556	0.5479	0.85975	1.80365	3.86545
29.2	-0.3289	-0.00189992	0.1022	0.25615	0.55295	0.85875	1.80625	3.8744
29.3	-0.3278	-0.00394995	0.10335	0.25655	0.55455	0.86065	1.8112	3.8774
29.4	-0.32725	-0.00185004	0.10075	0.25485	0.55795	0.8644	1.8121	3.8812
29.5	-0.32895	-0.00225009	0.10305	0.2559	0.5616	0.8668	1.8147	3.8834
29.6	-0.32505	0.000500073	0.1077	0.2561	0.5595	0.8672	1.8164	3.8855
29.7	-0.3235	-0.000999917	0.1075	0.2561	0.5571	0.8673	1.8171	3.8878
29.8	-0.3223	-0.000399958	0.106	0.2552	0.5549	0.8672	1.8172	3.89135
29.9	-0.3209	-0.00210004	0.105	0.2547	0.5555	0.8686	1.82105	3.895
30	-0.3209	-0.00330004	0.1043	0.2529	0.5555	0.87165	1.8226	3.9018
30.1	-0.3209	-0.00539985	0.1041	0.25455	0.55965	0.8709	1.8241	3.9051
30.2	-0.3214	-0.00444993	0.10655	0.2562	0.5612	0.8754	1.823	3.9097
30.3	-0.31595	-0.00509988	0.1051	0.2604	0.5643	0.8761	1.8257	3.9132
30.4	-0.3116	-0.00550012	0.1051	0.2581	0.5673	0.8777	1.8255	3.9172
30.5	-0.3131	-0.00640008	0.1039	0.2597	0.568	0.8808	1.827	3.9269
30.6	-0.3154	-0.00539993	0.1036	0.2644	0.5673	0.8834	1.829	3.9307
30.7	-0.3166	-0.0031999	0.1011	0.2645	0.5707	0.8856	1.8317	3.93465
30.8	-0.3166	0.00060013	0.1032	0.2684	0.5724	0.8866	1.83545	3.9412
30.9	-0.3133	0.00289987	0.1054	0.2687	0.5708	0.88915	1.8396	3.94455
31	-0.3136	0.00299992	0.109	0.26765	0.56945	0.8901	1.84365	3.94795
31.1	-0.3118	0.00305018	0.10895	0.2705	0.5718	0.89185	1.84695	3.94985
31.2	-0.31005	0.00790012	0.1108	0.27705	0.57525	0.89245	1.84725	3.95225
31.3	-0.3059	0.00755012	0.11175	0.28065	0.57865	0.89485	1.85245	3.9556
31.4	-0.30315	0.00664988	0.11235	0.28025	0.58045	0.89555	1.8521	3.95675
31.5	-0.30235	0.00594995	0.11135	0.27735	0.58215	0.8947	1.85235	3.96105
31.6	-0.30405	0.00715004	0.11155	0.277	0.5825	0.89205	1.85375	3.96645
31.7	-0.30195	0.00540005	0.1105	0.28065	0.58175	0.89235	1.85585	3.9721
31.8	-0.303	0.00504999	0.10935	0.28215	0.57865	0.89175	1.8589	3.9787
31.9	-0.30415	0.00625001	0.10685	0.28425	0.57975	0.8941	1.8629	3.9836
32	-0.30625	0.00864995	0.10645	0.2846	0.5796	0.9015	1.8667	3.9864
32.1	-0.30695	0.0106002	0.1067	0.2897	0.5795	0.9031	1.8663	3.9909
32.2	-0.3061	0.0120001	0.1099	0.2938	0.5781	0.9028	1.866	3.9977
32.3	-0.3016	0.0126001	0.1123	0.2975	0.578	0.9048	1.8706	4.0045
32.4	-0.3031	0.0117999	0.1119	0.3017	0.5792	0.9056	1.8732	4.00865
32.5	-0.3047	0.0141999	0.1148	0.3043	0.5822	0.9095	1.87415	4.01455
32.6	-0.3008	0.0167001	0.1175	0.3054	0.5824	0.91105	1.88055	4.0182
32.7	-0.3012	0.0181	0.119	0.30325	0.57965	0.91705	1.883	4.0185
32.8	-0.2992	0.0174502	0.11565	0.30575	0.58445	0.9194	1.8842	4.0191
32.9	-0.30435	0.0192498	0.12015	0.3091	0.5859	0.9219	1.8843	4.0217
33	-0.30205	0.0229999	0.1238	0.3106	0.5806	0.9212	1.8865	4.0292
33.1	-0.3013	0.0225	0.1207	0.3095	0.5818	0.9248	1.8914	4.03795
33.2	-0.3027	0.0208001	0.1204	0.3131	0.5837	0.9297	1.89515	4.0422
33.3	-0.2987	0.0212001	0.1186	0.3142	0.5866	0.93255	1.8964	4.0444
33.4	-0.2981	0.0232999	0.1178	0.31695	0.58955	0.9313	1.8975	4.04385
33.5	-0.2951	0.0260499	0.11895	0.3194	0.5892	0.9334	1.89665	4.04835
33.6	-0.29275	0.0247	0.1205	0.3191	0.587	0.93175	1.89715	4.0528
33.7	-0.2932	0.0255999	0.1198	0.32035	0.58555	0.93145	1.8993	4.05505
33.8	-0.2946	0.02005	0.11645	0.32125	0.58635	0.9354	1.90045	4.0584
33.9	-0.29735	0.02045	0.11845	0.3179	0.5874	0.93825	1.9009	4.0654
34	-0.30045	0.0200999	0.1238	0.31585	0.58835	0.9369	1.9058	4.06925
34.1	-0.2978	0.01835	0.12575	0.3159	0.5883	0.9389	1.90905	4.07345
34.2	-0.29675	0.0170001	0.1227	0.3155	0.5935	0.94165	1.91175	4.0776
34.3	-0.2986	0.0179002	0.125	0.31455	0.59675	0.94355	1.9133	4.0817
34.4	-0.2965	0.0209498	0.12755	0.31225	0.59845	0.9431	1.9148	4.0869
34.5	-0.29315	0.0215499	0.12875	0.3105	0.5959	0.9446	1.9169	4.08695
34.6	-0.29415	0.0190001	0.1284	0.3117	0.5981	0.9453	1.91825	4.08915
34.7	-0.2952	0.0177001	0.1337	0.312	0.6018	0.94615	1.92365	4.0937
34.8	-0.2944	0.0194	0.1354	0.31045	0.60175	0.94965	1.9287	4.09805
34.9	-0.2905	0.01345	0.13535	0.31305	0.60555	0.95	1.92935	4.1005
35	-0.29005	0.0162499	0.13665	0.3122	0.6066	0.94825	1.9327	4.1041
35.1	-0.29085	0.0158001	0.1387	0.30825	0.60715	0.9493	1.9368	4.10935
35.2	-0.2921	0.0136501	0.13835	0.3105	0.6079	0.9529	1.93965	4.1129
35.3	-0.29565	0.0147001	0.1352	0.3128	0.6063	0.95875	1.9387	4.11085
35.4	-0.2983	0.0196999	0.1386	0.31515	0.60665	0.9606	1.93705	4.1115
35.5	-0.2975	0.0196498	0.14355	0.3156	0.606	0.96155	1.9355	4.1166
35.6	-0.29385	0.0193	0.1464	0.31415	0.60435	0.9613	1.9379	4.12175
35.7	-0.2946	0.01805	0.14555	0.3157	0.6065	0.9643	1.94135	4.12825
35.8	-0.29675	0.0178001	0.143	0.3177	0.6084	0.96995	1.94915	4.1313
35.9	-0.3005	0.0189999	0.1464	0.31855	0.61075	0.97075	1.951	4.1319
36	-0.2992	0.0197499	0.14695	0.32355	0.61525	0.97	1.9501	4.14005
36.1	-0.29765	0.0233501	0.14945	0.3266	0.6162	0.9664	1.95185	4.14445
36.2	-0.29615	0.0225	0.1507	0.3242	0.6112	0.97015	1.95215	4.14915
36.3	-0.2954	0.0213001	0.1459	0.32635	0.61105	0.97155	1.95515	4.15415
36.4	-0.2996	0.0248499	0.14565	0.32565	0.61185	0.97375	1.95685	4.16235
36.5	-0.30185	0.0269499	0.14565	0.32625	0.61125	0.97475	1.96145	4.16555
36.6	-0.30035	0.0302501	0.14725	0.32825	0.61155	0.97635	1.96525	4.16785
36.7	-0.29985	0.0315501	0.14515	0.32885	0.61425	0.97425	1.97005	4.16885
36.8	-0.30205	0.03255	0.14725	0.32945	0.61425	0.97335	1.97125	4.17175
36.9	-0.30205	0.03175	0.14665	0.32895	0.61475	0.97235	1.97265	4.1739
37	-0.30525	0.03045	0.14485	0.32635	0.61335	0.96965	1.9711	4.18065
37.1	-0.30705	0.02745	0.14175	0.32515	0.61365	0.9684	1.97015	4.1837
37.2	-0.30735	0.02575	0.13895	0.3249	0.614	0.97105	1.9718	4.18815
37.3	-0.30915	0.0207001	0.1378	0.32405	0.61585	0.9731	1.97305	4.1965
37.4	-0.312	0.0198499	0.13945	0.3226	0.6152	0.97225	1.9747	4.20155
37.5	-0.31445	0.0183	0.1397	0.32245	0.61485	0.9744	1.97725	4.20565
37.6	-0.3152	0.0154501	0.14095	0.3246	0.617	0.97535	1.97555	4.21015
37.7	-0.31755	0.0144001	0.1402	0.32385	0.61675	0.97525	1.97955	4.21275
37.8	-0.3175	0.01565	0.13605	0.32115	0.61775	0.97845	1.97945	4.21665
37.9	-0.31565	0.01465	0.13445	0.31965	0.61935	0.97825	1.98105	4.2197
38	-0.31515	0.0139499	0.13655	0.31805	0.61825	0.97925	1.9834	4.2228
38.1	-0.31525	0.0121501	0.13535	0.31885	0.61945	0.9803	1.9843	4.2268
38.2	-0.31575	0.0108501	0.13455	0.3175	0.6226	0.9787	1.9869	4.2289
38.3	-0.31755	0.0102	0.1326	0.3153	0.6248	0.9801	1.9879	4.2323
38.4	-0.319	0.00679995	0.131	0.3133	0.6244	0.9812	1.9875	4.2365
38.5	-0.3193	0.00469996	0.1305	0.3109	0.6256	0.983	1.9902	4.2376
38.6	-0.3202	0.000900042	0.1307	0.3121	0.6245	0.9831	1.9959	4.24075
38.7	-0.3219	-0.00289993	0.1271	0.3145	0.6256	0.9855	1.99615	4.24385
38.8	-0.3216	-0.00299989	0.1255	0.3189	0.6281	0.98465	1.99785	4.24825
38.9	-0.3206	-0.00440011	0.1299	0.32185	0.62555	0.98665	1.99915	4.25305
39	-0.3198	-0.00585004	0.12855	0.32415	0.62765	0.98735	2.00145	4.2604
39.1	-0.32295	-0.01025	0.12755	0.32345	0.63065	0.98945	2.0065	4.25945
39.2	-0.32475	-0.0122499	0.12885	0.32415	0.63405	0.9884	2.00795	4.25585
39.3	-0.32715	-0.0110499	0.12885	0.324	0.6367	0.98505	2.01035	4.2617
39.4	-0.33005	-0.00930012	0.131	0.32505	0.63595	0.98575	2.0133	4.26495
39.5	-0.3303	-0.01265	0.13025	0.32315	0.63525	0.9874	2.01425	4.26865
39.6	-0.33355	-0.0148499	0.13155	0.3231	0.6374	0.98835	2.01675	4.26825
39.7	-0.33655	-0.0144999	0.1321	0.32115	0.63895	0.99245	2.01735	4.27135
39.8	-0.3381	-0.0160499	0.13145	0.32115	0.63845	0.99445	2.01755	4.27855
39.9	-0.33975	-0.0158501	0.13205	0.32175	0.63745	0.99375	2.02115	4.2822
40	-0.34035	-0.01735	0.12835	0.32245	0.63855	0.99635	2.0223	4.27985
40.1	-0.34005	-0.0194498	0.12375	0.32185	0.63795	0.9966	2.02225	4.2814
40.2	-0.33805	-0.0170499	0.12535	0.3213	0.6391	0.99565	2.0216	4.28685
40.3	-0.34155	-0.018	0.1232	0.32005	0.63615	0.9933	2.02075	4.29105
40.4	-0.3434	-0.01995	0.11965	0.3189	0.6323	0.99325	2.01975	4.29635
40.5	-0.34475	-0.0218	0.1197	0.32315	0.63115	0.99415	2.01865	4.30085
40.6	-0.3455	-0.0217499	0.11855	0.32375	0.63355	0.99655	2.01905	4.3075
40.7	-0.34685	-0.02175	0.11825	0.32355	0.63535	0.99805	2.0218	4.312
40.8	-0.34845	-0.01975	0.11715	0.32165	0.63245	1	2.0216	4.31795
40.9	-0.35005	-0.02205	0.11445	0.3231	0.6356	0.9974	2.02345	4.32145
41	-0.35275	-0.0217001	0.1128	0.3219	0.6345	0.99985	2.02375	4.32645
41.1	-0.3493	-0.0258	0.1119	0.32185	0.63375	0.99915	2.02855	4.33195
41.2	-0.3515	-0.02835	0.10965	0.32055	0.63275	0.99995	2.03055	4.3365
41.3	-0.35285	-0.0292499	0.10865	0.31755	0.63265	0.99875	2.0306	4.33955
41.4	-0.35285	-0.0282501	0.10885	0.31435	0.63425	0.9991	2.03155	4.3449
41.5	-0.35085	-0.0292501	0.10615	0.3144	0.634	0.99655	2.0355	4.35175
41.6	-0.35115	-0.0306	0.1017	0.31245	0.63325	0.996	2.03905	4.3543
41.7	-0.3547	-0.0314499	0.0973501	0.3167	0.6375	0.99595	2.04	4.35745
41.8	-0.35695	-0.0299999	0.0970001	0.31615	0.64025	0.9963	2.04095	4.3606
41.9	-0.3538	-0.0273501	0.10085	0.3162	0.6389	0.99355	2.0414	4.36545
42	-0.34985	-0.0293	0.1008	0.31625	0.64025	0.9986	2.04465	4.3694
42.1	-0.3529	-0.0293499	0.0996501	0.3136	0.64	0.99965	2.0463	4.3707
42.2	-0.35585	-0.0299	0.0976	0.31195	0.63825	1.0006	2.0492	4.3733
42.3	-0.3572	-0.0285499	0.0963501	0.313	0.6408	0.9993	2.05	4.37635
42.4	-0.35825	-0.0285001	0.0982999	0.3126	0.6422	0.9978	2.05055	4.38125
42.5	-0.3583	-0.0294001	0.1018	0.307	0.643	0.99795	2.05195	4.3826
42.6	-0.3543	-0.0325999	0.1007	0.30555	0.64465	0.99795	2.0515	4.38595
42.7	-0.3533	-0.0374499	0.10055	0.30155	0.64505	0.9973	2.05245	4.38855
42.8	-0.35205	-0.04145	0.10385	0.2987	0.6449	0.99885	2.05355	4.39275
42.9	-0.35035	-0.0429	0.1046	0.29915	0.64235	1.00235	2.05485	4.3959
43	-0.3508	-0.0470501	0.10275	0.29755	0.64275	1.00555	2.0527	4.3997
43.1	-0.35205	-0.0484499	0.10255	0.29825	0.64455	1.0066	2.0567	4.40195
43.2	-0.35095	-0.04795	0.10395	0.2993	0.6457	1.0092	2.05975	4.4044
43.3	-0.35085	-0.0483999	0.1073	0.2967	0.6463	1.00875	2.0593	4.40795
43.4	-0.3505	-0.0457001	0.1103	0.29615	0.64555	1.0078	2.06085	4.40715
43.5	-0.3536	-0.04345	0.11025	0.2963	0.6455	1.00775	2.05925	4.40785
43.6	-0.35405	-0.0411999	0.1104	0.29555	0.64715	1.00965	2.05905	4.4121
43.7	-0.3567	-0.04015	0.11025	0.29595	0.64715	1.01005	2.0657	4.41425
43.8	-0.35555	-0.03875	0.10985	0.29835	0.64735	1.0104	2.06855	4.4178
43.9	-0.35555	-0.04135	0.11065	0.2999	0.649	1.01085	2.0705	4.419
44	-0.35445	-0.0395001	0.1123	0.30315	0.64985	1.0139	2.0696	4.42255
44.1	-0.3549	-0.04105	0.11175	0.3014	0.652	1.0137	2.07055	4.427
44.2	-0.35695	-0.0425	0.1112	0.3036	0.6507	1.00915	2.0721	4.43005
44.3	-0.3595	-0.0444	0.1115	0.30055	0.64605	1.0106	2.06985	4.4373
44.4	-0.3614	-0.0467499	0.11235	0.3011	0.6467	1.01105	2.0766	4.4438
44.5	-0.36675	-0.0443001	0.1139	0.30095	0.64705	1.0119	2.08	4.44795
44.6	-0.3671	-0.0433499	0.11315	0.3035	0.6469	1.0113	2.08475	4.45295
44.7	-0.36825	-0.0399999	0.1099	0.3006	0.6503	1.01225	2.08385	4.45475
44.8	-0.3709	-0.0391999	0.1124	0.29975	0.65175	1.01285	2.08475	4.45985
44.9	-0.3721	-0.0378501	0.11435	0.29825	0.64985	1.01215	2.08945	4.46495
45	-0.37085	-0.0362501	0.11435	0.29195	0.64985	1.01285	2.09075	4.4668
45.1	-0.36765	-0.03675	0.11575	0.29145	0.64735	1.01445	2.0906	4.4705
45.2	-0.36785	-0.0337499	0.11565	0.28975	0.64695	1.0115	2.09	4.47585
45.3	-0.36625	-0.02915	0.11595	0.2876	0.6438	1.0099	2.08965	4.48415
45.4	-0.36675	-0.0329	0.1163	0.2874	0.6447	1.01135	2.08875	4.4852
45.5	-0.3666	-0.0336	0.1184	0.28835	0.64465	1.01135	2.089	4.4931
45.6	-0.3657	-0.0344499	0.11855	0.28835	0.64455	1.0096	2.0934	4.49995
45.7	-0.36485	-0.03815	0.11615	0.2855	0.6442	1.0091	2.09945	4.5051
45.8	-0.36425	-0.0377999	0.1124	0.2881	0.6444	1.01315	2.1031	4.50975
45.9	-0.3648	-0.0381001	0.1114	0.28875	0.64815	1.0134	2.10885	4.51065
46	-0.3631	-0.0345502	0.11245	0.288	0.6493	1.01335	2.10975	4.51715
46.1	-0.35915	-0.0312999	0.1127	0.28855	0.65205	1.01235	2.11015	4.5243
46.2	-0.3565	-0.03045	0.11585	0.28815	0.65265	1.01455	2.1107	4.53205
46.3	-0.35725	-0.0324499	0.11455	0.29105	0.65185	1.0168	2.11365	4.5325
46.4	-0.35825	-0.0317501	0.11945	0.2939	0.6528	1.01905	2.1166	4.53345
46.5	-0.35535	-0.0300001	0.1198	0.29515	0.65465	1.0165	2.11925	4.5348
46.6	-0.3552	-0.0307499	0.11875	0.291	0.6549	1.01605	2.1204	4.5378
46.7	-0.35715	-0.0317999	0.1181	0.29195	0.65155	1.0147	2.1214	4.54025
46.8	-0.3553	-0.0323499	0.11575	0.2918	0.6515	1.0123	2.12045	4.546
46.9	-0.35455	-0.0338001	0.1143	0.2922	0.6544	1.01085	2.125	4.5494
47	-0.3514	-0.0325001	0.1166	0.29285	0.65015	1.0143	2.1277	4.5539
47.1	-0.3508	-0.0305498	0.11385	0.2962	0.6546	1.0163	2.1311	4.55555
47.2	-0.35445	-0.0285999	0.1131	0.2992	0.6594	1.0179	2.12975	4.55995
47.3	-0.3515	-0.0259999	0.1166	0.3021	0.6615	1.01925	2.12715	4.5638
47.4	-0.3486	-0.0217001	0.1145	0.30355	0.66115	1.02325	2.1316	4.5683
47.5	-0.348	-0.0211501	0.11645	0.30535	0.66095	1.0212	2.1353	4.57015
47.6	-0.34835	-0.0223499	0.11595	0.3045	0.662	1.0241	2.13775	4.57425
47.7	-0.34845	-0.0186999	0.1188	0.3056	0.663	1.02455	2.14125	4.5794
47.8	-0.3466	-0.0165	0.1215	0.30315	0.65845	1.02695	2.1442	4.5864
47.9	-0.3429	-0.01685	0.12325	0.30385	0.65725	1.0265	2.1451	4.58865
48	-0.34435	-0.0179501	0.12205	0.305	0.6588	1.0272	2.14675	4.5925
48.1	-0.34655	-0.0193999	0.1205	0.3045	0.6576	1.02635	2.148	4.5952
48.2	-0.3444	-0.0191999	0.1242	0.30725	0.65705	1.0261	2.1495	4.59715
48.3	-0.3409	-0.0219499	0.12375	0.3066	0.6576	1.0272	2.14725	4.6002
48.4	-0.34025	-0.0225001	0.1212	0.306	0.6582	1.02825	2.1498	4.60465
48.5	-0.3421	-0.0221001	0.1201	0.30395	0.65685	1.0289	2.15535	4.6073
48.6	-0.3426	-0.02545	0.11705	0.3064	0.6567	1.02995	2.1571	4.61255
48.7	-0.34785	-0.0265999	0.1168	0.30835	0.65655	1.0319	2.16275	4.62
48.8	-0.3484	-0.0239499	0.11625	0.3115	0.6568	1.03215	2.1652	4.62345
48.9	-0.34845	-0.0207001	0.1177	0.31395	0.65845	1.0321	2.16395	4.6279
49	-0.3481	-0.0203501	0.11615	0.3126	0.6616	1.02985	2.1661	4.63225
49.1	-0.34865	-0.0169	0.1191	0.31335	0.66225	1.0302	2.17175	4.6397
49.2	-0.3479	-0.0188499	0.11525	0.3163	0.6646	1.03125	2.1749	4.6433
49.3	-0.34965	-0.0192999	0.1129	0.31665	0.66345	1.0325	2.1775	4.6503
49.4	-0.3515	-0.0205501	0.11145	0.32	0.6627	1.0342	2.1815	4.6526
49.5	-0.35295	-0.0194001	0.1111	0.3183	0.6633	1.0367	2.1862	4.6609
49.6	-0.3527	-0.0215999	0.1095	0.3191	0.6641	1.041	2.1908	4.6654
49.7	-0.3555	-0.0251999	0.1091	0.3188	0.6636	1.0438	2.1952	4.6674
49.8	-0.3545	-0.0251998	0.1057	0.32	0.6643	1.0455	2.1935	4.6729
49.9	-0.3531	-0.0250002	0.1075	0.3213	0.6643	1.0479	2.1933	4.67675
50	-0.3512	-0.0201001	0.1102	0.319	0.6598	1.0472	2.19615	4.6829
50.1	-0.3533	-0.0213999	0.1103	0.3189	0.6602	1.04785	2.1966	4.68645
50.2	-0.3538	-0.0184999	0.1104	0.32175	0.66075	1.0447	2.19685	4.69155
50.3	-0.3522	-0.0173499	0.11045	0.3203	0.6631	1.04485	2.19735	4.69855
50.4	-0.35135	-0.0178001	0.1097	0.32195	0.66635	1.04445	2.20315	4.705
50.5	-0.3516	-0.0174501	0.10915	0.32245	0.66425	1.04585	2.2042	4.70745
50.6	-0.35005	-0.0185498	0.10835	0.32355	0.66695	1.0494	2.20415	4.7118
50.7	-0.34675	-0.0163498	0.11065	0.3241	0.6677	1.05035	2.2051	4.715
50.8	-0.34305	-0.0159	0.1134	0.32635	0.66265	1.0529	2.2086	4.7211
50.9	-0.3403	-0.0161501	0.11155	0.3255	0.6607	1.0521	2.2089	4.726
51	-0.34205	-0.0176	0.1096	0.3243	0.6633	1.0511	2.206	4.72925
51.1	-0.3419	-0.0181999	0.1062	0.3274	0.6641	1.0503	2.20835	4.7352
51.2	-0.3424	-0.0155999	0.1028	0.3266	0.6665	1.05195	2.2145	4.73655
51.3	-0.3415	-0.0159999	0.1038	0.32665	0.66775	1.0573	2.21585	4.73925
51.4	-0.3408	-0.0193501	0.10485	0.3309	0.6712	1.05945	2.21675	4.7413
51.5	-0.33755	-0.0149002	0.107	0.33065	0.66905	1.05925	2.2202	4.74515
51.6	-0.337	-0.0160499	0.10455	0.32625	0.66875	1.0606	2.22315	4.7478
51.7	-0.34065	-0.0153499	0.10515	0.3233	0.6712	1.06365	2.2263	4.7511
51.8	-0.34195	-0.0132999	0.1062	0.32405	0.67115	1.0674	2.2277	4.7566
51.9	-0.3391	-0.0136501	0.10965	0.323	0.6725	1.0662	2.2291	4.7613
52	-0.33685	-0.0141001	0.1116	0.3247	0.6711	1.0688	2.2279	4.7654
52.1	-0.3363	-0.0137999	0.1099	0.3267	0.6722	1.0705	2.2298	4.76705
52.2	-0.3351	-0.0183999	0.1105	0.3267	0.6706	1.0704	2.23655	4.77195
52.3	-0.3382	-0.0199999	0.1095	0.3263	0.6692	1.07315	2.23985	4.7761
52.4	-0.3404	-0.0205001	0.1105	0.32465	0.67025	1.07205	2.2452	4.7815
52.5	-0.3389	-0.0192501	0.10665	0.32465	0.66785	1.0738	2.2479	4.7871
52.6	-0.33895	-0.0202499	0.11005	0.3256	0.6721	1.0775	2.2514	4.7944
52.7	-0.33895	-0.0189999	0.1107	0.3279	0.6726	1.0766	2.2554	4.7966
52.8	-0.3351	-0.0201999	0.109	0.3258	0.6754	1.0806	2.2567	4.79815
52.9	-0.3344	-0.0194001	0.1119	0.3255	0.6779	1.0812	2.26185	4.7997
53	-0.3337	-0.0202001	0.1142	0.3241	0.6795	1.08165	2.265	4.80395
53.1	-0.3347	-0.0226999	0.1117	0.32265	0.68305	1.0811	2.26575	4.8088
53.2	-0.3372	-0.02345	0.11385	0.3205	0.68	1.08005	2.2677	4.81415
53.3	-0.33875	-0.0215999	0.1134	0.31765	0.67845	1.0825	2.26995	4.8168
53.4	-0.3396	-0.0210501	0.11165	0.3188	0.6777	1.08505	2.2744	4.81955
53.5	-0.34055	-0.0250001	0.115	0.32055	0.67915	1.0835	2.27465	4.8227
53.6	-0.3397	-0.0299499	0.11435	0.3219	0.6792	1.08545	2.2756	4.82655
53.7	-0.33795	-0.0295999	0.1171	0.32265	0.68015	1.0856	2.27635	4.82805
53.8	-0.3392	-0.03245	0.11745	0.3224	0.6795	1.08555	2.27645	4.83015
53.9	-0.34045	-0.0347	0.1128	0.32195	0.68185	1.08475	2.27855	4.82965
54	-0.3449	-0.0338501	0.11225	0.31925	0.67975	1.08505	2.28175	4.8336
54.1	-0.34535	-0.03655	0.10855	0.31675	0.67995	1.08765	2.2833	4.8365
54.2	-0.34945	-0.0371499	0.10695	0.31875	0.68155	1.0872	2.2823	4.8419
54.3	-0.35205	-0.0414499	0.10155	0.3195	0.6848	1.088	2.2872	4.8456
54.4	-0.35365	-0.0392001	0.102	0.3206	0.6852	1.0905	2.2895	4.8496
54.5	-0.3542	-0.04	0.1021	0.3232	0.6856	1.0912	2.2916	4.85455
54.6	-0.3549	-0.0420999	0.1027	0.3249	0.6872	1.0908	2.29045	4.86135
54.7	-0.3535	-0.0390999	0.1029	0.3275	0.6883	1.09305	2.29465	4.86375
54.8	-0.3508	-0.0383999	0.1047	0.32735	0.69185	1.09575	2.29545	4.8655
54.9	-0.3509	-0.0366501	0.10705	0.32935	0.69435	1.09965	2.2957	4.86955
55	-0.35095	-0.0359502	0.10735	0.32825	0.69215	1.1009	2.29945	4.8742
55.1	-0.34765	-0.0362499	0.10745	0.3303	0.6923	1.10265	2.302	4.87705
55.2	-0.34575	-0.0344999	0.1043	0.33215	0.69195	1.1021	2.30185	4.87785
55.3	-0.3464	-0.0328499	0.10715	0.3318	0.6908	1.10325	2.30145	4.88075
55.4	-0.34595	-0.0337001	0.1098	0.33115	0.69355	1.10145	2.29985	4.88285
55.5	-0.3448	-0.0330501	0.10835	0.32755	0.69175	1.10145	2.29945	4.88655
55.6	-0.34475	-0.03525	0.10585	0.32755	0.69045	1.10235	2.29885	4.8877
55.7	-0.34665	-0.0342499	0.10785	0.32885	0.68905	1.10285	2.2991	4.89195
55.8	-0.34765	-0.0310499	0.11015	0.33015	0.69125	1.1011	2.29765	4.8957
55.9	-0.34825	-0.0313501	0.11185	0.3288	0.6906	1.10275	2.3	4.9012
56	-0.34855	-0.0345	0.1068	0.32465	0.69025	1.1026	2.3017	4.90445
56.1	-0.3509	-0.0381499	0.10315	0.3249	0.6939	1.105	2.30315	4.90945
56.2	-0.35355	-0.0355999	0.1	0.323	0.6938	1.10325	2.30615	4.9094
56.3	-0.3563	-0.0345	0.1015	0.32155	0.69185	1.10685	2.3074	4.90995
56.4	-0.3557	-0.03765	0.10305	0.32345	0.69245	1.1087	2.30935	4.9131
56.5	-0.35415	-0.0336501	0.10465	0.323	0.691	1.10805	2.3098	4.91425
56.6	-0.35175	-0.0321999	0.1055	0.32225	0.69275	1.1079	2.31105	4.9166
56.7	-0.3538	-0.03295	0.10725	0.3228	0.6926	1.10695	2.3161	4.91575
56.8	-0.35925	-0.0362	0.1034	0.32335	0.69625	1.1095	2.31725	4.9183
56.9	-0.3614	-0.03925	0.10095	0.3207	0.7009	1.10785	2.3155	4.9231
57	-0.35995	-0.0384001	0.1038	0.32025	0.70065	1.1091	2.3162	4.92495
57.1	-0.3575	-0.03825	0.10755	0.3204	0.6987	1.1135	2.31795	4.92775
57.2	-0.36405	-0.0405999	0.1076	0.3204	0.7008	1.11745	2.31855	4.9319
57.3	-0.3675	-0.0427	0.1093	0.31795	0.69805	1.11575	2.3177	4.93785
57.4	-0.3673	-0.04455	0.10595	0.31905	0.69665	1.1132	2.32235	4.94565
57.5	-0.36905	-0.04605	0.10235	0.3175	0.6982	1.11395	2.32835	4.95365
57.6	-0.37265	-0.0482	0.102	0.31965	0.69905	1.11765	2.32965	4.9575
57.7	-0.3745	-0.0471499	0.10435	0.32445	0.69965	1.11885	2.3312	4.9606
57.8	-0.37225	-0.0457499	0.10335	0.33035	0.69915	1.1196	2.3294	4.96405
57.9	-0.36975	-0.0432501	0.10345	0.3296	0.6991	1.119	2.33075	4.96615
58	-0.36965	-0.045	0.1005	0.3299	0.6977	1.11965	2.33215	4.9671
58.1	-0.3716	-0.0442999	0.0995001	0.32635	0.69685	1.12085	2.3341	4.97235
58.2	-0.3747	-0.0450499	0.10135	0.32585	0.69575	1.122	2.33525	4.97825
58.3	-0.37725	-0.0442499	0.0992501	0.3242	0.6952	1.12355	2.33505	4.97995
58.4	-0.37785	-0.0422	0.0978	0.32575	0.69815	1.12305	2.33585	4.98135
58.5	-0.3801	-0.0407501	0.0961499	0.32445	0.69715	1.12415	2.33015	4.9857
58.6	-0.37765	-0.0398499	0.0988501	0.32155	0.69795	1.12205	2.3313	4.9897
58.7	-0.37705	-0.03855	0.09785	0.31895	0.69365	1.1239	2.3337	4.99325
58.8	-0.37845	-0.0383499	0.0973501	0.3218	0.6952	1.1295	2.33815	4.99835
58.9	-0.38205	-0.0359001	0.101	0.3253	0.6974	1.13055	2.34145	5.0056
59	-0.3828	-0.0352001	0.1003	0.32805	0.69765	1.13315	2.3433	5.0115
59.1	-0.3839	-0.0325499	0.10155	0.33105	0.69465	1.1348	2.3439	5.01335
59.2	-0.38605	-0.0312499	0.10265	0.3312	0.6944	1.1372	2.34535	5.0124
59.3	-0.38485	-0.0313999	0.1004	0.3333	0.6969	1.13565	2.3454	5.0165
59.4	-0.3838	-0.0303001	0.1014	0.33465	0.69655	1.1331	2.3476	5.0206
59.5	-0.3866	-0.03115	0.10015	0.3313	0.6957	1.1333	2.3511	5.0283
59.6	-0.38895	-0.0307999	0.0977001	0.3323	0.696	1.1339	2.3556	5.03345
59.7	-0.3909	-0.0272999	0.0977001	0.3319	0.696	1.138	2.36145	5.0387
59.8	-0.393	-0.0281998	0.0957002	0.3346	0.6982	1.14055	2.3636	5.04205
59.9	-0.3925	-0.0282002	0.0974998	0.33625	0.70055	1.1415	2.36445	5.0462
60	-0.3912	-0.0283502	0.10275	0.3401	0.6999	1.14145	2.3639	5.05065
60.1	-0.39295	-0.0283999	0.1005	0.33965	0.70275	1.1432	2.36455	5.05305
60.2	-0.3927	-0.0299499	0.10095	0.3403	0.7042	1.14335	2.36395	5.05735
60.3	-0.38815	-0.03	0.1011	0.33855	0.70435	1.14565	2.36945	5.0586
60.4	-0.387	-0.0261501	0.10455	0.33605	0.70055	1.14365	2.3649	5.0624
60.5	-0.38885	-0.0260501	0.10415	0.33595	0.70225	1.1374	2.3663	5.0666
60.6	-0.39015	-0.02635	0.10515	0.3336	0.6994	1.1382	2.3686	5.0646
60.7	-0.39075	-0.0244	0.1028	0.3316	0.6991	1.1399	2.3684	5.06555
60.8	-0.3965	-0.0269998	0.1027	0.332	0.6986	1.1361	2.36705	5.06975
60.9	-0.3993	-0.0262001	0.1046	0.3314	0.6925	1.13305	2.36935	5.0745
61	-0.3994	-0.0295	0.1009	0.32795	0.68965	1.13435	2.3743	5.0772
61.1	-0.4034	-0.0303499	0.0968501	0.32985	0.68975	1.1386	2.3733	5.08135
61.2	-0.40905	-0.0295499	0.0984501	0.3324	0.6912	1.1413	2.37445	5.08475
61.3	-0.40895	-0.0307999	0.1017	0.3314	0.692	1.14285	2.37785	5.08785
61.4	-0.4061	-0.0300001	0.1037	0.33305	0.69485	1.14345	2.37905	5.09395
61.5	-0.405	-0.0274501	0.10435	0.33395	0.69505	1.14545	2.38535	5.09945
61.6	-0.40585	-0.0255499	0.10505	0.33765	0.69585	1.14855	2.38675	5.10625
61.7	-0.40555	-0.0239498	0.10065	0.33835	0.69805	1.14795	2.38705	5.11125
61.8	-0.40455	-0.02325	0.09905	0.33485	0.69955	1.14895	2.38675	5.1156
61.9	-0.40045	-0.02465	0.09475	0.33545	0.69705	1.14845	2.391	5.1205
62	-0.40255	-0.0224501	0.0959499	0.33615	0.69715	1.1495	2.3936	5.12145
62.1	-0.40535	-0.0197499	0.10055	0.3397	0.6986	1.1509	2.39625	5.12935
62.2	-0.40615	-0.0194999	0.1017	0.3417	0.6985	1.15255	2.39845	5.13145
62.3	-0.4068	-0.0209999	0.1031	0.34345	0.70095	1.15655	2.39995	5.13605
62.4	-0.4051	-0.0212501	0.10375	0.34755	0.70705	1.15935	2.40135	5.1378
62.5	-0.40595	-0.0165502	0.10335	0.34495	0.70545	1.15975	2.4027	5.1419
62.6	-0.40195	-0.02095	0.10125	0.34395	0.70485	1.1587	2.4044	5.1462
62.7	-0.40405	-0.02365	0.09965	0.3435	0.7012	1.1612	2.4075	5.1524
62.8	-0.40355	-0.0248	0.0992	0.3427	0.6993	1.1608	2.4054	5.16135
62.9	-0.4029	-0.0247001	0.0997999	0.344	0.6964	1.1579	2.40905	5.1644
63	-0.4036	-0.0237001	0.0999999	0.344	0.693	1.16125	2.4141	5.16075
63.1	-0.4045	-0.0232999	0.0985001	0.34785	0.69585	1.1627	2.41705	5.1633
63.2	-0.4072	-0.0218499	0.0982501	0.3479	0.6943	1.16165	2.4205	5.167
63.3	-0.40325	-0.0194	0.0996	0.35075	0.69085	1.1581	2.4225	5.16705
63.4	-0.404	-0.02115	0.09805	0.3509	0.6914	1.1623	2.42535	5.16925
63.5	-0.40515	-0.0227001	0.0980999	0.3534	0.6957	1.16525	2.42485	5.1689
63.6	-0.4075	-0.0214	0.1018	0.35275	0.69415	1.16945	2.4267	5.16985
63.7	-0.4041	-0.0209499	0.10125	0.35035	0.69605	1.1694	2.42695	5.17185
63.8	-0.40205	-0.0226499	0.0978501	0.351	0.7	1.17025	2.42505	5.17625
63.9	-0.40285	-0.0241001	0.0993999	0.34985	0.70005	1.17205	2.42745	5.17805
64	-0.4017	-0.02655	0.09755	0.35245	0.69905	1.17235	2.42475	5.18245
64.1	-0.40115	-0.02655	0.09705	0.35595	0.70325	1.17285	2.42395	5.18815
64.2	-0.40145	-0.02675	0.09885	0.35755	0.70555	1.17165	2.42055	5.19425
64.3	-0.39825	-0.02865	0.10125	0.35755	0.70795	1.17075	2.42425	5.1949
64.4	-0.40235	-0.0264502	0.10425	0.35785	0.71115	1.17515	2.4277	5.19905
64.5	-0.40135	-0.02885	0.10545	0.35745	0.71165	1.1762	2.43035	5.1996
64.6	-0.40075	-0.02905	0.10735	0.3583	0.7132	1.17695	2.434	5.20055
64.7	-0.39995	-0.0316998	0.1084	0.36345	0.71615	1.179	2.43305	5.20095
64.8	-0.4009	-0.03385	0.10885	0.3656	0.7158	1.17575	2.43065	5.20025
64.9	-0.40065	-0.0373001	0.1051	0.36105	0.71385	1.17245	2.42845	5.2035
65	-0.4021	-0.04155	0.10035	0.35835	0.70935	1.17425	2.4278	5.2049
65.1	-0.40475	-0.04395	0.09815	0.35545	0.70885	1.1741	2.4287	5.2052
65.2	-0.40385	-0.0481498	0.0947502	0.3546	0.7104	1.1753	2.4312	5.20685
65.3	-0.40345	-0.0485	0.0947	0.3553	0.7087	1.1774	2.43215	5.21325
65.4	-0.4046	-0.0478002	0.0957998	0.3526	0.7085	1.18105	2.43335	5.2167
65.5	-0.405	-0.0495	0.0967	0.35095	0.70685	1.18365	2.4341	5.21935
65.6	-0.4035	-0.05245	0.09745	0.35555	0.70975	1.1838	2.43345	5.2172
65.7	-0.40305	-0.0522499	0.0991501	0.3554	0.7096	1.18165	2.4308	5.2173
65.8	-0.39975	-0.0512	0.0995	0.35585	0.71105	1.1776	2.4265	5.22045
65.9	-0.3982	-0.0526501	0.0991499	0.3534	0.7072	1.1775	2.42725	5.22615
66	-0.39945	-0.0524	0.095	0.3516	0.7051	1.18025	2.43045	5.232
66.1	-0.4018	-0.0506	0.0921	0.34955	0.70625	1.18285	2.4301	5.2365
66.2	-0.4006	-0.0515498	0.0934502	0.35065	0.70745	1.1827	2.4282	5.2425
66.3	-0.39955	-0.05015	0.09455	0.3517	0.7061	1.1805	2.4315	5.2441
66.4	-0.40035	-0.0498001	0.0938999	0.3524	0.7046	1.1805	2.434	5.2505
66.5	-0.4022	-0.0525	0.0897	0.3534	0.7085	1.1848	2.4394	5.25325
66.6	-0.4033	-0.0539	0.0908	0.3541	0.7078	1.19	2.44205	5.2528
66.7	-0.4033	-0.0545997	0.0902003	0.3548	0.7089	1.19015	2.4429	5.25865
66.8	-0.4016	-0.0561	0.0919	0.35665	0.70885	1.1914	2.44815	5.2593
66.9	-0.3975	-0.0553502	0.0907498	0.3536	0.7086	1.19585	2.449	5.2611
67	-0.39575	-0.0553	0.088	0.35565	0.71135	1.1956	2.4498	5.2622
67.1	-0.3997	-0.05245	0.08875	0.3554	0.7087	1.1918	2.4492	5.26485
67.2	-0.39725	-0.058	0.0881	0.3538	0.7094	1.1878	2.45105	5.2651
67.3	-0.3988	-0.0612	0.085	0.3495	0.7071	1.18725	2.451	5.27155
67.4	-0.4033	-0.0624	0.0826	0.35015	0.70405	1.1904	2.45275	5.27685
67.5	-0.4081	-0.06515	0.07925	0.3468	0.7018	1.19255	2.45515	5.27635
67.6	-0.41135	-0.0664	0.0752	0.34755	0.70205	1.19185	2.45435	5.2776
67.7	-0.4115	-0.0686498	0.0753502	0.34555	0.70345	1.19005	2.4548	5.2788
67.8	-0.41035	-0.06905	0.07795	0.34555	0.70195	1.1884	2.4578	5.28115
67.9	-0.40945	-0.0670501	0.0777499	0.3442	0.7015	1.1856	2.46145	5.28165
68	-0.41085	-0.0671	0.0784	0.3447	0.703	1.18685	2.46025	5.2852
68.1	-0.4095	-0.07	0.0768	0.34775	0.70225	1.18555	2.4624	5.2869
68.2	-0.4106	-0.0723498	0.0751502	0.34895	0.70155	1.1854	2.4641	5.28575
68.3	-0.41195	-0.07195	0.07535	0.347	0.7	1.1837	2.46295	5.28755
68.4	-0.41095	-0.0763	0.0723	0.3495	0.6981	1.18085	2.46355	5.2943
68.5	-0.4118	-0.0784	0.0735	0.34655	0.69505	1.17815	2.4677	5.30105
68.6	-0.4107	-0.08265	0.07415	0.34765	0.69505	1.1793	2.46945	5.3014
68.7	-0.41465	-0.0811498	0.0750502	0.3495	0.6982	1.18215	2.4672	5.3027
68.8	-0.41575	-0.0783	0.0777	0.34975	0.70335	1.1796	2.467	5.3025
68.9	-0.4127	-0.0774502	0.0734498	0.3487	0.7036	1.1814	2.4672	5.3009
69	-0.41285	-0.0783	0.0739	0.3471	0.7039	1.1813	2.4647	5.30475
69.1	-0.4154	-0.0784	0.0742	0.3474	0.7031	1.1774	2.46465	5.31475
69.2	-0.4178	-0.0804	0.0698	0.343	0.7	1.17665	2.46635	5.31855
69.3	-0.4185	-0.0825	0.067	0.34455	0.70005	1.17875	2.46815	5.3202
69.4	-0.4211	-0.0842501	0.0676499	0.34575	0.70165	1.18065	2.4685	5.32365
69.5	-0.42025	-0.08505	0.07165	0.34585	0.70135	1.1762	2.46915	5.3247
69.6	-0.42005	-0.08355	0.07105	0.3438	0.6991	1.17725	2.4679	5.32855
69.7	-0.41885	-0.0856999	0.0678001	0.34445	0.69715	1.1771	2.46555	5.3319
69.8	-0.4215	-0.08845	0.06595	0.3447	0.695	1.17925	2.4677	5.335
69.9	-0.42425	-0.0898001	0.0659999	0.34285	0.69215	1.1786	2.4719	5.33645
70	-0.4264	-0.08845	0.06425	0.3424	0.6931	1.1768	2.47385	5.3422
70.1	-0.43125	-0.0879	0.0629	0.343	0.6954	1.17605	2.4785	5.3473
70.2	-0.4341	-0.0885999	0.0616001	0.34175	0.69415	1.1761	2.4843	5.35205
70.3	-0.4343	-0.08745	0.06145	0.3426	0.6941	1.1775	2.49305	5.35275
70.4	-0.43675	-0.0848002	0.0577998	0.3408	0.6946	1.17895	2.48965	5.3538
70.5	-0.4345	-0.0854	0.0573	0.34115	0.69415	1.17395	2.4881	5.35515
70.6	-0.4322	-0.08265	0.05865	0.33915	0.69215	1.1723	2.49045	5.36455
70.7	-0.42835	-0.08235	0.05675	0.3387	0.6915	1.17405	2.49615	5.37115
70.8	-0.43395	-0.0831	0.0531	0.33825	0.69065	1.17605	2.50125	5.37505
70.9	-0.4364	-0.0838501	0.0521499	0.34065	0.69305	1.17825	2.50415	5.37915
71	-0.43575	-0.08145	0.05795	0.34195	0.69545	1.18005	2.50735	5.3801
71.1	-0.43165	-0.07995	0.06135	0.34055	0.69615	1.17875	2.5108	5.3829
71.2	-0.42835	-0.0816499	0.0603501	0.33895	0.69625	1.1811	2.5136	5.38585
71.3	-0.43025	-0.08135	0.05875	0.341	0.6964	1.1807	2.51305	5.3918
71.4	-0.43145	-0.0807001	0.0584999	0.3429	0.6982	1.17725	2.5146	5.39445
71.5	-0.431	-0.0815	0.0577	0.34485	0.69675	1.1777	2.51645	5.398
71.6	-0.4334	-0.08345	0.05385	0.3469	0.7012	1.17685	2.5174	5.40145
71.7	-0.43605	-0.0796	0.0527	0.34375	0.69865	1.179	2.51735	5.4072
71.8	-0.4379	-0.08075	0.05105	0.3451	0.7005	1.18345	2.5219	5.41285
71.9	-0.44155	-0.0817001	0.0492999	0.34785	0.69995	1.1849	2.52835	5.4147
72	-0.444	-0.07855	0.05085	0.3493	0.7019	1.18665	2.5275	5.41795
72.1	-0.44365	-0.08	0.0535	0.35295	0.70555	1.1851	2.52565	5.42035
72.2	-0.4417	-0.0818499	0.0545501	0.3541	0.7062	1.18405	2.52875	5.4233
72.3	-0.44185	-0.0827	0.054	0.35385	0.70575	1.18575	2.5337	5.4252
72.4	-0.4451	-0.0839501	0.0535499	0.35525	0.70685	1.1895	2.5351	5.42885
72.5	-0.44565	-0.08355	0.05705	0.3557	0.7103	1.1922	2.53065	5.43245
72.6	-0.44435	-0.0824	0.0619	0.355	0.7099	1.19135	2.53335	5.4369
72.7	-0.4424	-0.0809	0.0636	0.35305	0.70925	1.19405	2.5389	5.4421
72.8	-0.4407	-0.08365	0.06415	0.35435	0.71315	1.1982	2.5422	5.4458
72.9	-0.44275	-0.0836502	0.0657498	0.3553	0.7166	1.1978	2.5407	5.4495
73	-0.44115	-0.081	0.0673	0.3577	0.7191	1.1972	2.5429	5.45695
73.1	-0.4419	-0.0811	0.0664	0.3588	0.7196	1.198	2.54325	5.46115
73.2	-0.4417	-0.0841998	0.0663002	0.3628	0.7231	1.20115	2.54495	5.46615
73.3	-0.4424	-0.0821	0.0686	0.36505	0.72185	1.20585	2.54835	5.46945
73.4	-0.4402	-0.0795502	0.0713498	0.36775	0.72275	1.20545	2.55405	5.4694
73.5	-0.43985	-0.07765	0.07375	0.36785	0.72655	1.20555	2.5538	5.46955
73.6	-0.43615	-0.07755	0.07755	0.37125	0.73015	1.205	2.55525	5.47605
73.7	-0.43465	-0.07695	0.08045	0.3701	0.7256	1.20765	2.56005	5.4792
73.8	-0.43365	-0.0755	0.0801	0.37135	0.72565	1.21065	2.5634	5.48275
73.9	-0.4357	-0.0799501	0.0821499	0.37215	0.72525	1.2113	2.56365	5.4851
74	-0.43645	-0.08285	0.08325	0.3737	0.7259	1.21225	2.5658	5.4899
74.1	-0.43705	-0.0823	0.0827	0.37235	0.72365	1.2137	2.5714	5.49085
74.2	-0.4375	-0.0824498	0.0823502	0.3707	0.7231	1.2169	2.57125	5.49475
74.3	-0.43695	-0.0795	0.085	0.3713	0.7226	1.21665	2.57225	5.50145
74.4	-0.4335	-0.0787003	0.0851997	0.37215	0.72565	1.22165	2.57615	5.5047
74.5	-0.4332	-0.07575	0.09015	0.36865	0.72895	1.22555	2.5782	5.50795
74.6	-0.43345	-0.07615	0.09035	0.36805	0.73005	1.227	2.57895	5.5094
74.7	-0.43235	-0.0722499	0.0878501	0.3658	0.7315	1.22915	2.5804	5.5146
74.8	-0.43235	-0.071	0.085	0.36855	0.73495	1.2328	2.5868	5.51705
74.9	-0.4356	-0.0709502	0.0858498	0.3696	0.7342	1.2347	2.58735	5.52175
75	-0.43725	-0.0713	0.0885	0.3733	0.7355	1.23515	2.59055	5.5269
75.1	-0.4372	-0.0692	0.0897	0.37455	0.73485	1.23815	2.5931	5.53125
75.2	-0.4347	-0.0673498	0.0893502	0.37985	0.73705	1.2424	2.59555	5.53215
75.3	-0.43295	-0.06815	0.09225	0.381	0.7408	1.24455	2.59885	5.5337
75.4	-0.43095	-0.0679002	0.0913998	0.38195	0.74775	1.24425	2.6009	5.5402
75.5	-0.4284	-0.06785	0.09095	0.38165	0.74845	1.2439	2.6061	5.545
75.6	-0.42795	-0.06665	0.08985	0.3843	0.7511	1.2439	2.6074	5.55045
75.7	-0.42585	-0.0653997	0.0891003	0.3857	0.7549	1.2441	2.60935	5.5547
75.8	-0.4283	-0.0624	0.0915	0.3866	0.7574	1.24465	2.6139	5.5566
75.9	-0.4291	-0.0614002	0.0922998	0.38815	0.75945	1.2438	2.6165	5.5625
76	-0.4291	-0.06245	0.09365	0.3899	0.7606	1.2439	2.621	5.5682
76.1	-0.42535	-0.0642	0.0938	0.3901	0.7574	1.2477	2.6223	5.5698
76.2	-0.4219	-0.0659998	0.0957002	0.3908	0.756	1.2506	2.6211	5.57355
76.3	-0.4229	-0.0655	0.0973	0.3907	0.756	1.2495	2.62135	5.57695
76.4	-0.4236	-0.0690001	0.0953999	0.3897	0.7553	1.24815	2.62085	5.57995
76.5	-0.4221	-0.0724	0.0961	0.39225	0.75535	1.25105	2.62555	5.58695
76.6	-0.4228	-0.07225	0.09835	0.39405	0.75695	1.25615	2.62675	5.59335
76.7	-0.42615	-0.0736498	0.0987502	0.39625	0.75915	1.25915	2.62765	5.5939
76.8	-0.42925	-0.07375	0.10205	0.39675	0.76065	1.25895	2.6259	5.5975
76.9	-0.42725	-0.0714502	0.10585	0.39515	0.76185	1.2633	2.6277	5.6053
77	-0.42495	-0.06925	0.10385	0.3959	0.7638	1.2671	2.632	5.6127
77.1	-0.42405	-0.0676	0.103	0.3992	0.7651	1.271	2.6337	5.62255
77.2	-0.4218	-0.0655996	0.1026	0.4018	0.7707	1.2705	2.63655	5.6294
77.3	-0.4202	-0.0602	0.1093	0.4044	0.7716	1.27135	2.6357	5.63465
77.4	-0.4177	-0.0611002	0.1135	0.40675	0.77545	1.2728	2.63755	5.63835
77.5	-0.4201	-0.06105	0.11715	0.4062	0.7767	1.27655	2.63665	5.64415
77.6	-0.41955	-0.0609	0.1169	0.40445	0.77735	1.27655	2.63955	5.64775
77.7	-0.4181	-0.0590499	0.12025	0.40525	0.77615	1.27685	2.64395	5.65055
77.8	-0.41765	-0.05975	0.12375	0.40725	0.77855	1.27725	2.64375	5.6528
77.9	-0.41965	-0.0569503	0.12525	0.40705	0.77755	1.27685	2.6399	5.6573
78	-0.41805	-0.05435	0.12825	0.40275	0.77575	1.2764	2.6395	5.66005
78.1	-0.41615	-0.05595	0.12405	0.4003	0.7731	1.2756	2.64115	5.66215
78.2	-0.41825	-0.0574999	0.1198	0.401	0.7722	1.27895	2.64445	5.6659
78.3	-0.4219	-0.0565	0.1219	0.39785	0.77305	1.28115	2.6455	5.66965
78.4	-0.4217	-0.0566501	0.11995	0.39785	0.77225	1.2826	2.64365	5.67395
78.5	-0.42225	-0.05605	0.11875	0.396	0.772	1.28525	2.64205	5.6787
78.6	-0.42545	-0.0556	0.1155	0.39495	0.76985	1.28375	2.6486	5.6827
78.7	-0.4258	-0.0559499	0.11205	0.39335	0.76765	1.2867	2.6473	5.687
78.8	-0.42595	-0.05795	0.10925	0.3945	0.768	1.2869	2.6443	5.6907
78.9	-0.42785	-0.0547003	0.1075	0.3964	0.7678	1.2835	2.6436	5.6952
79	-0.4293	-0.0558	0.1043	0.3949	0.7655	1.2838	2.648	5.70195
79.1	-0.4346	-0.0589	0.1035	0.394	0.7627	1.2866	2.64785	5.70175
79.2	-0.4381	-0.0622997	0.1038	0.3943	0.7651	1.28925	2.64845	5.7067
79.3	-0.4388	-0.0601	0.1039	0.39195	0.76855	1.28755	2.6493	5.70835
79.4	-0.4376	-0.0567503	0.10515	0.38905	0.77125	1.2869	2.65015	5.71215
79.5	-0.43715	-0.05765	0.10325	0.389	0.7706	1.28775	2.65145	5.7146
79.6	-0.43485	-0.059	0.1036	0.38815	0.76795	1.28515	2.6533	5.7189
79.7	-0.4379	-0.05695	0.09975	0.38575	0.76445	1.2859	2.6563	5.7202
79.8	-0.44105	-0.05925	0.09875	0.3864	0.7674	1.2869	2.6541	5.7212
79.9	-0.44375	-0.0596002	0.1004	0.386	0.7679	1.2856	2.6556	5.726
80	-0.445	-0.0589	0.0991	0.3861	0.7695	1.2858	2.6603	5.73045
80.1	-0.4423	-0.0618	0.0957	0.3882	0.7663	1.2888	2.66035	5.73725
80.2	-0.4422	-0.0634997	0.0946003	0.3891	0.7709	1.28735	2.66045	5.7417
80.3	-0.4455	-0.061	0.0943	0.38685	0.77285	1.28395	2.6617	5.74485
80.4	-0.4455	-0.0611501	0.0918499	0.38645	0.77555	1.2842	2.66285	5.7427
80.5	-0.44795	-0.06365	0.09285	0.3855	0.7756	1.28145	2.6614	5.7472
80.6	-0.44615	-0.0646	0.0899	0.38505	0.77385	1.2804	2.6623	5.7513
80.7	-0.4466	-0.06525	0.08665	0.3824	0.772	1.2817	2.6609	5.757
80.8	-0.45065	-0.0705	0.088	0.3858	0.7737	1.281	2.6651	5.7608
80.9	-0.453	-0.0714002	0.0906998	0.3801	0.771	1.2811	2.6668	5.7645
81	-0.4503	-0.0729	0.0873	0.3845	0.7738	1.2829	2.6675	5.76925
81.1	-0.4484	-0.0691	0.0903	0.3845	0.7758	1.2814	2.66915	5.77075
81.2	-0.4448	-0.0669999	0.0919001	0.3802	0.7777	1.28115	2.66885	5.7746
81.3	-0.4453	-0.0695	0.0921	0.37525	0.77955	1.27855	2.6686	5.7799
81.4	-0.4457	-0.0700501	0.0934499	0.37485	0.77775	1.28	2.6687	5.7832
81.5	-0.44955	-0.07225	0.09225	0.3742	0.7749	1.2822	2.6676	5.7867
81.6	-0.45305	-0.0723	0.0924	0.3741	0.7772	1.2848	2.668	5.791
81.7	-0.4534	-0.0719999	0.0917001	0.3716	0.7774	1.2869	2.6702	5.79425
81.8	-0.4551	-0.0734	0.0927	0.3695	0.7742	1.2886	2.67505	5.7929
81.9	-0.4537	-0.0742001	0.0869999	0.3691	0.7756	1.28685	2.6741	5.7991
82	-0.4536	-0.0729	0.0874	0.36915	0.77305	1.2885	2.6771	5.79885
82.1	-0.4514	-0.07035	0.08675	0.3695	0.7723	1.2904	2.67435	5.8007
82.2	-0.45285	-0.0712998	0.0834002	0.369	0.7742	1.28855	2.6732	5.8048
82.3	-0.4567	-0.0703	0.083	0.36825	0.77445	1.2868	2.6724	5.80875
82.4	-0.456	-0.0733501	0.0838499	0.3653	0.7706	1.2853	2.67465	5.8109
82.5	-0.45455	-0.0725	0.0837	0.3667	0.7726	1.28655	2.6759	5.8148
82.6	-0.4564	-0.0729	0.0841	0.36735	0.77455	1.286	2.6763	5.81895
82.7	-0.4551	-0.0728499	0.0801501	0.3691	0.7721	1.2838	2.67915	5.82255
82.8	-0.45475	-0.073	0.0781	0.3697	0.769	1.28335	2.68045	5.82645
82.9	-0.4548	-0.0736	0.0742	0.36775	0.76655	1.28755	2.68335	5.8281
83	-0.4558	-0.07785	0.07065	0.36775	0.76905	1.28455	2.684	5.8291
83.1	-0.45905	-0.08145	0.07085	0.36305	0.76885	1.2838	2.6852	5.83005
83.2	-0.46025	-0.0833499	0.0689501	0.3601	0.7691	1.2805	2.68715	5.82835
83.3	-0.46515	-0.0835	0.0727	0.3592	0.7661	1.28115	2.68835	5.83135
83.4	-0.4664	-0.0879	0.0684	0.36075	0.76675	1.28355	2.69185	5.8356
83.5	-0.4694	-0.08925	0.06465	0.36055	0.76515	1.28555	2.6932	5.8369
83.6	-0.46795	-0.08915	0.06205	0.36145	0.76545	1.2842	2.6949	5.8387
83.7	-0.46655	-0.0886499	0.0633501	0.3617	0.7634	1.2808	2.6937	5.84265
83.8	-0.46485	-0.0897	0.0614	0.3584	0.7628	1.2823	2.69335	5.847
83.9	-0.4648	-0.0913001	0.0555999	0.3584	0.7642	1.28225	2.6966	5.84835
84	-0.4638	-0.0942	0.0523	0.35715	0.76635	1.2814	2.70065	5.8511
84.1	-0.4667	-0.09595	0.05025	0.3596	0.7694	1.28345	2.7023	5.85605
84.2	-0.46885	-0.0975998	0.0517002	0.36185	0.77285	1.2858	2.70865	5.85875
84.3	-0.4699	-0.09955	0.05315	0.3606	0.7743	1.28745	2.71105	5.85865
84.4	-0.46935	-0.1012	0.0513999	0.36345	0.77685	1.29095	2.71055	5.8629
84.5	-0.4678	-0.09935	0.05325	0.36415	0.77725	1.28875	2.7154	5.86565
84.6	-0.46615	-0.09945	0.05515	0.36195	0.77445	1.2853	2.72135	5.8697
84.7	-0.46385	-0.10285	0.0559501	0.3625	0.7725	1.28825	2.7217	5.8754
84.8	-0.46675	-0.104	0.0586	0.36695	0.77225	1.2891	2.7223	5.8769
84.9	-0.4699	-0.0999502	0.0594498	0.3679	0.7748	1.2889	2.7249	5.87915
85	-0.47025	-0.0998	0.0625	0.3659	0.7755	1.293	2.72715	5.88305
85.1	-0.4674	-0.0963	0.0669	0.3672	0.7766	1.29385	2.72695	5.88565
85.2	-0.4646	-0.0980999	0.0661001	0.36635	0.77745	1.29495	2.73065	5.8894
85.3	-0.4637	-0.09675	0.06405	0.36455	0.77595	1.29515	2.7344	5.88945
85.4	-0.46495	-0.0971501	0.0650499	0.36285	0.77315	1.2988	2.73495	5.8951
85.5	-0.46685	-0.10115	0.06365	0.3666	0.7723	1.29725	2.7358	5.89875
85.6	-0.46915	-0.1016	0.0635	0.36615	0.77355	1.297	2.73405	5.9028
85.7	-0.4727	-0.10205	0.0586502	0.3691	0.7752	1.30005	2.7353	5.90755
85.8	-0.47285	-0.1027	0.058	0.36865	0.77405	1.3009	2.73745	5.9128
85.9	-0.4704	-0.10305	0.0555499	0.3681	0.7775	1.30155	2.7386	5.92125
86	-0.47075	-0.1043	0.0529	0.37005	0.78035	1.3027	2.74155	5.92085
86.1	-0.4703	-0.10345	0.05475	0.3711	0.7801	1.30585	2.73935	5.9241
86.2	-0.47255	-0.1012	0.0590001	0.37005	0.78435	1.30635	2.7416	5.92445
86.3	-0.4704	-0.10025	0.0618499	0.37015	0.78045	1.3086	2.74125	5.9294
86.4	-0.46575	-0.10135	0.05915	0.3709	0.7813	1.30995	2.7423	5.93285
86.5	-0.46495	-0.1022	0.0567	0.36765	0.77895	1.3112	2.74095	5.94905
86.6	-0.4651	-0.10215	0.05315	0.3699	0.7778	1.31055	2.75005	5.9494
86.7	-0.46865	-0.0989999	0.0532001	0.37125	0.77765	1.31815	2.7547	5.95225
86.8	-0.4668	-0.09825	0.05315	0.38205	0.78555	1.3213	2.75665	5.95335
86.9	-0.46695	-0.0982504	0.0497496	0.3848	0.7832	1.32275	2.75755	5.9611
87	-0.47035	-0.0996001	0.0490999	0.38035	0.78265	1.32375	2.7624	5.96795
87.1	-0.472	-0.10465	0.04575	0.38125	0.77965	1.3266	2.76675	5.96955
87.2	-0.47415	-0.10565	0.0416503	0.3833	0.7824	1.32595	2.76455	5.98215
87.3	-0.47485	-0.1038	0.0428	0.38565	0.78035	1.32775	2.76485	5.98655
87.4	-0.473	-0.10265	0.0435498	0.38725	0.78105	1.33045	2.77075	5.98535
87.5	-0.47415	-0.10575	0.0466499	0.38825	0.78555	1.33245	2.77685	5.98755
87.6	-0.47695	-0.10185	0.05095	0.38975	0.79005	1.33845	2.77795	5.9908
87.7	-0.47505	-0.09805	0.05175	0.38775	0.78795	1.34355	2.781	5.9944
87.8	-0.47765	-0.09935	0.04755	0.38805	0.79195	1.347	2.7777	5.99485
87.9	-0.48285	-0.0993503	0.0523497	0.3932	0.7985	1.3434	2.77225	6.0026
88	-0.47915	-0.0986	0.0534	0.3994	0.7895	1.34245	2.7761	6.0054
88.1	-0.4766	-0.0978	0.0539	0.39585	0.79075	1.3438	2.7776	6.00735
88.2	-0.4802	-0.0995498	0.0418502	0.3945	0.7922	1.3471	2.77965	6.01355
88.3	-0.48415	-0.0935	0.0449	0.3955	0.79375	1.35065	2.78555	6.02035
88.4	-0.4844	-0.09815	0.0461999	0.39635	0.7938	1.3535	2.78625	6.03555
88.5	-0.486049	-0.0935	0.04755	0.39835	0.79755	1.35355	2.78745	6.0415
88.6	-0.4844	-0.0935	0.04755	0.39845	0.79775	1.35375	2.7897	6.05
88.7	-0.48295	-0.0927499	0.0461999	0.40005	0.79805	1.35495	2.7945	6.05135
88.8	-0.48195	-0.09245	0.0449	0.4019	0.8015	1.35635	2.79585	6.05135
88.9	-0.48175	-0.09225	0.0397998	0.4069	0.80995	1.35705	2.79585	6.05
89	-0.478	-0.0900998	0.0397998	0.40695	0.8104	1.35705	2.7945	6.0415
89.1	-0.47625	-0.08875	0.03745	0.40695	0.8104	1.35635	2.7897	6.03555
89.2	-0.47625	-0.08875	0.03745	0.4069	0.80995	1.35495	2.78745	6.02035
89.3	-0.47625	-0.08875	0.03745	0.4019	0.8015	1.35375	2.78625	6.01355
89.4	-0.47625	-0.0792509	0.0361002	0.40005	0.79805	1.35355	2.78555	6.00735
89.5	-0.4745	-0.08875	0.0288491	0.39845	0.79775	1.3535	2.77965	6.00735
89.6	-0.47315	-0.08875	0.02555	0.39835	0.79755	1.35065	2.77965	6.00735
89.7	-0.465151	-0.08875	0.02555	0.39635	0.7938	1.35065	2.77965	5.71605
89.8	-0.461549	-0.0900029	0.02485	0.39635	0.7938	1.35065	2.49545	4.34379
89.9	-0.45185	-0.0900029	0.0226	0.39635	0.79375	1.12645	2.0858	2.65241
90	-0.431952	-0.0900029	0.01885	0.272089	0.669389	0.767979	0.6992	1.61394
90.1	-0.428	-0.0900029	0.01655	0.192435	0.543435	-0.0186629	0.10935	1.00545
90.2	-0.376411	-0.0900029	0.01505	-0.0668481	0.104644	-0.0623001	0.06265	0.875948
90.3	-0.333348	-0.0900029	-0.1211	-0.0713565	0.0952519	-0.20035	-0.0256499	0.816901
90.4	-0.329193	-0.0900029	-0.12175	-0.0757509	0.0404802	-0.305903	-0.09245	0.792749
90.5	-0.328952	-0.0900029	-0.122503	-0.0773989	0.00284911	-0.305903	-0.09245	0.389799
90.6	-0.328151	-0.0900029	-0.12535	-0.084102	0.00284911	-0.305903	-0.1146	0.304999
90.7	-0.315465	-0.0900029	-0.12535	-0.084102	0.00284911	-0.31385	-0.1338	0.186198
90.8	-0.313856	-0.0900029	-0.12535	-0.0855016	-0.053102	-0.3202	-0.178	0.105
90.9	-0.309299	-0.0909001	-0.12625	-0.0910013	-0.0619013	-0.3292	-0.2592	0.00909995
91	-0.2949	-0.0921	-0.129	-0.0930999	-0.0628015	-0.342	-0.36455	-0.182251
91.1	-0.29255	-0.09275	-0.12915	-0.0993001	-0.0694498	-0.345551	-0.4245	-0.223401
91.2	-0.292201	-0.0956	-0.13025	-0.101651	-0.0700999	-0.35365	-0.4658	-0.308599
91.3	-0.2887	-0.09585	-0.1303	-0.101651	-0.0732989	-0.357303	-0.571	-0.3313
91.4	-0.28665	-0.0964	-0.13025	-0.101651	-0.0732989	-0.3616	-0.5937	-0.71825
91.5	-0.28665	-0.0964	-0.12915	-0.103351	-0.0732989	-0.36465	-0.62895	-0.718251
91.6	-0.282749	-0.0964	-0.129	-0.105501	-0.0747001	-0.36465	-0.62895	-0.308599
91.7	-0.282001	-0.09585	-0.12625	-0.10925	-0.0960004	-0.364652	-0.571	-0.182251
91.8	-0.27815	-0.09585	-0.12625	-0.103351	-0.0732989	-0.3292	-0.36455	0.186198
91.9	-0.2775	-0.1001	-0.129	-0.0855016	-0.0732989	-0.31385	-0.178	0.389799
92	-0.271351	-0.1001	-0.12625	-0.0832999	0.00284911	-0.201403	-0.0489999	0.631451
92.1	-0.254799	-0.0956	-0.12535	-0.0855016	0.0229001	-0.119	0.02595	0.870202
92.2	-0.241751	-0.0832499	-0.116603	-0.0832999	0.0229001	-0.0468476	0.1151	1.1025
92.3	-0.214902	-0.1001	-0.0958999	-0.0352488	0.0571512	0.0665001	0.2133	1.27415
92.4	-0.207501	-0.11145	-0.10315	-0.0267978	0.0912022	0.1537	0.36625	1.57345
92.5	-0.247149	-0.1128	-0.0933999	0.0108976	0.159298	0.152552	0.50245	1.79085
92.6	-0.246798	-0.1002	-0.069	0.0175508	0.144551	0.24055	0.63565	1.961
92.7	-0.224802	-0.106348	-0.0844485	0.0409492	0.182049	0.28895	0.7609	2.0626
92.8	-0.239349	-0.10085	-0.0632501	0.0542499	0.20615	0.3253	0.8959	2.1532
92.9	-0.23575	-0.10085	-0.0603499	0.0609002	0.2434	0.3286	1.0112	2.31415
93	-0.23495	-0.0977001	-0.0514001	0.0757996	0.2721	0.373898	1.05605	2.44935
93.1	-0.2363	-0.0894001	-0.0423001	0.102199	0.317499	0.40145	1.10045	2.6558
93.2	-0.2409	-0.0762021	-0.0187021	0.11495	0.33425	0.44585	1.1298	2.7626
93.3	-0.233201	-0.06795	-0.01815	0.12195	0.33505	0.4986	1.19	2.91005
93.4	-0.24365	-0.0679499	-0.0217499	0.1332	0.3483	0.5268	1.23445	2.9738
93.5	-0.24965	-0.0568001	-0.0126001	0.1436	0.371	0.561249	1.2736	3.0882
93.6	-0.2407	-0.0418999	0.00180006	0.14975	0.38405	0.5882	1.3261	3.1567
93.7	-0.2267	-0.0325509	0.0167491	0.1607	0.3732	0.6386	1.3307	3.19435
93.8	-0.21065	-0.0271001	0.0185999	0.1664	0.386	0.6367	1.38205	3.26235
93.9	-0.2124	-0.0143	0.0232	0.1654	0.4037	0.66645	1.42225	3.2742
94	-0.2076	-0.0158999	0.0193001	0.18625	0.42175	0.69385	1.4421	3.31255
94.1	-0.2102	-0.01405	0.02665	0.18095	0.42455	0.6925	1.46055	3.31135
94.2	-0.19875	-0.0126497	0.0309503	0.1936	0.4334	0.69645	1.46135	3.37575
94.3	-0.20135	-0.0119001	0.0300999	0.19825	0.44295	0.69995	1.47775	3.4192
94.4	-0.2005	-0.00785006	0.0263499	0.18815	0.43325	0.70965	1.5047	3.42835
94.5	-0.20105	-0.0127501	0.0189499	0.18295	0.42855	0.7	1.52925	3.44785
94.6	-0.20275	-0.0133501	0.0200499	0.179	0.428	0.69655	1.52305	3.4721
94.7	-0.19935	-0.0202997	0.0131003	0.17395	0.42275	0.70775	1.5266	3.48515
94.8	-0.2024	-0.0180501	0.00664992	0.16845	0.41935	0.6996	1.54645	3.51
94.9	-0.20515	-0.0130501	0.0010499	0.1591	0.4179	0.70385	1.5314	3.50095
95	-0.20235	-0.012	-0.00479999	0.15365	0.41685	0.7106	1.53645	3.5053
95.1	-0.2049	-0.00554992	-0.00424992	0.1509	0.4168	0.71235	1.553	3.5234
95.2	-0.20355	-0.00839971	-0.0106997	0.15255	0.41595	0.7243	1.5551	3.5218
95.3	-0.2059	-0.00875001	-0.01275	0.1539	0.415	0.72	1.5383	3.5454
95.4	-0.19975	-0.0107	-0.0179	0.1528	0.4066	0.7189	1.5357	3.5299
95.5	-0.1995	-0.0142999	-0.0261999	0.1526	0.4027	0.7197	1.5512	3.529
95.6	-0.2024	-0.0192	-0.0322	0.1502	0.402	0.733	1.5598	3.54635
95.7	-0.2024	-0.0226997	-0.0307997	0.1482	0.4038	0.7268	1.57535	3.5332
95.8	-0.2026	-0.0241001	-0.0318001	0.1442	0.4002	0.72045	1.5656	3.53245
95.9	-0.2036	-0.0235001	-0.0304001	0.14275	0.39625	0.727	1.56545	3.53155
96	-0.202	-0.0230499	-0.0331499	0.145	0.3963	0.72105	1.56565	3.51965
96.1	-0.20095	-0.0237	-0.0331	0.14355	0.39725	0.72445	1.57545	3.5281
96.2	-0.2011	-0.0257495	-0.0359495	0.14175	0.40135	0.73075	1.5669	3.5212
96.3	-0.20225	-0.0267501	-0.0357501	0.14035	0.39975	0.7265	1.5764	3.5332
96.4	-0.20215	-0.0291499	-0.0367499	0.1408	0.402	0.7204	1.5813	3.5279
96.5	-0.20365	-0.0339	-0.0375	0.142	0.4026	0.7152	1.5814	3.54495
96.6	-0.2038	-0.0368999	-0.0393999	0.1415	0.402	0.7125	1.58345	3.5552
96.7	-0.2044	-0.0387997	-0.0433997	0.1412	0.4042	0.70925	1.5886	3.55755
96.8	-0.2073	-0.0376999	-0.0441999	0.13735	0.40265	0.7132	1.58205	3.5538
96.9	-0.21	-0.03925	-0.04555	0.138	0.404	0.71575	1.5727	3.5617
97	-0.20995	-0.0395001	-0.0463001	0.13975	0.40455	0.7169	1.5661	3.56735
97.1	-0.2096	-0.04065	-0.04545	0.1405	0.4052	0.7197	1.56535	3.57055
97.2	-0.20715	-0.0443001	-0.0488001	0.1411	0.406	0.722449	1.55815	3.57085
97.3	-0.2141	-0.0436999	-0.0509999	0.14445	0.40825	0.72415	1.55695	3.57915
97.4	-0.2198	-0.04095	-0.04465	0.14125	0.40725	0.72375	1.56225	3.57985
97.5	-0.21735	-0.0442499	-0.0493499	0.13975	0.40625	0.72675	1.56115	3.58045
97.6	-0.21825	-0.04745	-0.05205	0.14345	0.41015	0.72795	1.56155	3.57375
97.7	-0.21925	-0.0489504	-0.0544504	0.14585	0.41185	0.72605	1.55665	3.57005
97.8	-0.21875	-0.05075	-0.05595	0.14435	0.41335	0.72535	1.55595	3.56355
97.9	-0.21985	-0.0582499	-0.0570499	0.14215	0.41155	0.72325	1.55465	3.5604
98	-0.22335	-0.0637501	-0.0597501	0.14315	0.40955	0.72105	1.5544	3.55995
98.1	-0.22585	-0.0659499	-0.0605499	0.13885	0.40585	0.723	1.55405	3.5584
98.2	-0.22855	-0.0694499	-0.0622499	0.138	0.4043	0.72175	1.5559	3.5653
98.3	-0.23155	-0.0672999	-0.0647999	0.13705	0.40295	0.7211	1.56	3.56875
98.4	-0.2308	-0.0687499	-0.0666499	0.1352	0.405	0.7246	1.56165	3.5684
98.5	-0.23175	-0.0725	-0.0675	0.1382	0.4049	0.729449	1.5607	3.5675
98.6	-0.2345	-0.072	-0.0654	0.13865	0.40125	0.7313	1.5609	3.57
98.7	-0.2349	-0.0696505	-0.0648505	0.1373	0.4018	0.7297	1.5594	3.5736
98.8	-0.23525	-0.0687001	-0.0678001	0.1313	0.4023	0.7316	1.5619	3.58315
98.9	-0.239	-0.0703	-0.07	0.1275	0.4055	0.7313	1.56875	3.58675
99	-0.2367	-0.0749	-0.0685	0.1244	0.4053	0.738449	1.57345	3.58605
99.1	-0.2388	-0.0778001	-0.0690001	0.12875	0.41015	0.74225	1.57275	3.58675
99.2	-0.241	-0.0729507	-0.0639507	0.13455	0.41495	0.74165	1.57305	3.59225
99.3	-0.23865	-0.0719499	-0.0618499	0.13675	0.41445	0.74515	1.57975	3.5948
99.4	-0.23745	-0.0751499	-0.0644499	0.13785	0.41425	0.75125	1.5856	3.59885
99.5	-0.24155	-0.07785	-0.06725	0.14215	0.42115	0.756699	1.59465	3.5994
99.6	-0.24195	-0.0761501	-0.0621501	0.1451	0.4251	0.76195	1.5957	3.60085
99.7	-0.23795	-0.0756006	-0.0558006	0.14695	0.43095	0.763	1.59665	3.6044
99.8	-0.2371	-0.0708499	-0.0529499	0.1481	0.4339	0.76465	1.6021	3.6066
99.9	-0.23945	-0.07	-0.0503	0.14835	0.43375	0.77	1.6045	3.6124
100	-0.2431	-0.0697501	-0.0467501	0.154	0.4369	0.7721	1.6117	3.6112
100.1	-0.24055	-0.0717	-0.0438	0.1573	0.4384	0.7742	1.6142	3.61215
100.2	-0.2404	-0.0740002	-0.0396002	0.1616	0.445	0.7775	1.61515	3.61475
100.3	-0.2415	-0.0793	-0.0373	0.1625	0.4471	0.78395	1.62185	3.61645
100.4	-0.241	-0.0810999	-0.0367999	0.16605	0.44905	0.78885	1.62375	3.61865
100.5	-0.2428	-0.0848499	-0.0355499	0.16705	0.45205	0.79315	1.62615	3.6226
100.6	-0.24505	-0.08885	-0.03505	0.16735	0.45645	0.79505	1.6278	3.6248
100.7	-0.24145	-0.0931502	-0.0327502	0.17115	0.45935	0.7978	1.628	3.62705
100.8	-0.24305	-0.0933501	-0.0289501	0.1751	0.4587	0.801	1.63115	3.63215
100.9	-0.24475	-0.0949	-0.0262	0.176	0.4601	0.80535	1.63335	3.63455
101	-0.2449	-0.0953001	-0.0261001	0.17825	0.46715	0.807749	1.63345	3.63595
101.1	-0.2442	-0.09585	-0.02025	0.18045	0.47195	0.81035	1.63715	3.634
101.2	-0.24615	-0.0951507	-0.0144507	0.17725	0.47615	0.813949	1.638	3.63985
101.3	-0.24655	-0.0935501	-0.0101501	0.17565	0.48145	0.8156	1.64325	3.63875
101.4	-0.24875	-0.0924501	-0.00655012	0.18	0.4836	0.82135	1.64485	3.63825
101.5	-0.24865	-0.0901999	-0.00449995	0.18265	0.48885	0.82385	1.64595	3.63855
101.6	-0.2499	-0.0853499	-0.0014499	0.18385	0.48525	0.82465	1.64985	3.63855
101.7	-0.25005	-0.08415	-0.00585	0.18375	0.48775	0.82525	1.65255	3.6415
101.8	-0.25405	-0.08315	-0.00544997	0.18405	0.49145	0.82935	1.657	3.649
101.9	-0.25315	-0.08485	-0.00545004	0.18765	0.49615	0.8351	1.6612	3.64885
102	-0.25605	-0.08205	-0.00275002	0.1936	0.5012	0.840799	1.66535	3.6444
102.1	-0.25765	-0.0787	0.00240003	0.1972	0.5042	0.84095	1.6664	3.64515
102.2	-0.2581	-0.0752007	0.00609933	0.19765	0.50525	0.8401	1.66995	3.64955
102.3	-0.2554	-0.0740499	0.00655008	0.1997	0.5051	0.84465	1.67395	3.6489
102.4	-0.25535	-0.0742	0.00510001	0.20465	0.50685	0.84835	1.6795	3.6477
102.5	-0.2537	-0.0716501	0.00554989	0.20635	0.50755	0.8501	1.6837	3.65005
102.6	-0.25325	-0.0708501	0.00684988	0.2099	0.5095	0.8542	1.68435	3.6487
102.7	-0.25235	-0.0673002	0.00879981	0.2107	0.5135	0.85555	1.686	3.6499
102.8	-0.2498	-0.0706	0.00879997	0.20795	0.51105	0.8569	1.6864	3.64505
102.9	-0.25	-0.07235	0.00775001	0.2072	0.5123	0.859	1.68145	3.64655
103	-0.24935	-0.0710999	0.00710011	0.2109	0.5133	0.85915	1.68085	3.64345
103.1	-0.2506	-0.0673	0.0119	0.20935	0.51305	0.86145	1.68445	3.63815
103.2	-0.2503	-0.0737495	0.00765046	0.20955	0.51475	0.86165	1.68425	3.63675
103.3	-0.25265	-0.07725	0.00795005	0.20895	0.51665	0.86335	1.68435	3.63665
103.4	-0.25035	-0.07545	0.01005	0.20625	0.51405	0.86075	1.68495	3.63525
103.5	-0.24995	-0.0782501	0.00784991	0.20815	0.51265	0.86295	1.68715	3.6371
103.6	-0.25345	-0.07655	0.01115	0.21025	0.51415	0.86305	1.6909	3.63885
103.7	-0.25425	-0.0754502	0.0120498	0.20595	0.51275	0.8657	1.69205	3.64185
103.8	-0.25355	-0.07685	0.01175	0.2055	0.5159	0.86775	1.69385	3.64145
103.9	-0.25605	-0.075	0.0123	0.20495	0.51615	0.87055	1.69515	3.6426
104	-0.2529	-0.07395	0.00934997	0.20735	0.51665	0.86915	1.6988	3.6438
104.1	-0.25375	-0.07175	0.00905002	0.20545	0.51815	0.8739	1.7025	3.6459
104.2	-0.25505	-0.0723499	0.00575006	0.2091	0.5237	0.8761	1.7048	3.64855
104.3	-0.25725	-0.0714	0.00850001	0.2115	0.5248	0.8777	1.70505	3.64765
104.4	-0.2563	-0.0725001	0.0120999	0.2099	0.5246	0.88065	1.70715	3.65165
104.5	-0.2545	-0.0752	0.0132	0.21065	0.52665	0.88285	1.70955	3.6518
104.6	-0.2533	-0.07645	0.01485	0.21035	0.52745	0.88575	1.712	3.6555
104.7	-0.25365	-0.0771503	0.0176497	0.21295	0.53405	0.8871	1.7145	3.6505
104.8	-0.25345	-0.0757501	0.0207499	0.2134	0.5347	0.8922	1.7159	3.6467
104.9	-0.24845	-0.0781001	0.0228999	0.2176	0.5342	0.8928	1.7132	3.6416
105	-0.2484	-0.0774001	0.0255999	0.2194	0.5321	0.8948	1.7124	3.64295
105.1	-0.2461	-0.0780001	0.0218999	0.2214	0.5298	0.896	1.71465	3.6431
105.2	-0.2481	-0.0778	0.0213	0.2233	0.5314	0.89845	1.7189	3.643
105.3	-0.2493	-0.0800001	0.0198999	0.22385	0.53285	0.9026	1.7211	3.64195
105.4	-0.2497	-0.07905	0.02195	0.2251	0.5341	0.9026	1.72015	3.6418
105.5	-0.24875	-0.0786	0.0277	0.2221	0.5337	0.90235	1.72	3.6428
105.6	-0.246	-0.0789999	0.0313001	0.21965	0.53195	0.9016	1.7179	3.6436
105.7	-0.2469	-0.0786501	0.0283499	0.2199	0.5319	0.9022	1.7179	3.64465
105.8	-0.24885	-0.0818999	0.0271001	0.2237	0.5313	0.9004	1.71605	3.6428
105.9	-0.2499	-0.0811001	0.0264999	0.2237	0.5306	0.90045	1.7133	3.64165
106	-0.2472	-0.0823001	0.0234999	0.22585	0.53275	0.8984	1.71555	3.6398
106.1	-0.2459	-0.0876499	0.0212501	0.2247	0.5312	0.89955	1.714	3.64555
106.2	-0.24645	-0.0873001	0.0188999	0.22715	0.53185	0.8979	1.71785	3.64645
106.3	-0.2489	-0.0824499	0.0190501	0.2279	0.5275	0.89895	1.72095	3.6449
106.4	-0.24845	-0.0845999	0.0193001	0.23075	0.53215	0.89755	1.7166	3.64335
106.5	-0.2519	-0.08475	0.02345	0.23555	0.53185	0.8992	1.71765	3.6421
106.6	-0.25055	-0.0845499	0.0246501	0.239	0.5306	0.90125	1.7179	3.63995
106.7	-0.25125	-0.0838002	0.0261998	0.24295	0.53125	0.9009	1.71735	3.63785
106.8	-0.2561	-0.08255	0.02375	0.242	0.5324	0.90075	1.71895	3.63875
106.9	-0.25515	-0.0845	0.0219	0.24365	0.53485	0.90075	1.72115	3.6367
107	-0.256	-0.0828501	0.0198499	0.24065	0.53375	0.90305	1.7233	3.6341
107.1	-0.25495	-0.08325	0.01985	0.23825	0.53165	0.9024	1.7217	3.6348
107.2	-0.25455	-0.08265	0.01525	0.2378	0.5281	0.9	1.7237	3.63335
107.3	-0.25555	-0.0856	0.0142	0.2406	0.5278	0.9004	1.72645	3.6302
107.4	-0.2587	-0.0861001	0.0129999	0.2452	0.5276	0.90265	1.7258	3.63165
107.5	-0.2588	-0.0856001	0.0129999	0.24295	0.52865	0.9006	1.72515	3.6326
107.6	-0.2581	-0.0857499	0.0127501	0.2411	0.5317	0.90205	1.7268	3.6351
107.7	-0.25615	-0.0888001	0.0163999	0.24405	0.53615	0.9044	1.7285	3.63755
107.8	-0.2579	-0.08995	0.02315	0.2471	0.5374	0.9075	1.73075	3.63565
107.9	-0.25895	-0.0881001	0.0228999	0.2489	0.5391	0.90785	1.72915	3.6328
108	-0.2604	-0.0863	0.0241	0.24985	0.53775	0.90725	1.727	3.6332
108.1	-0.2576	-0.0863499	0.0227501	0.24655	0.53745	0.9059	1.7271	3.6372
108.2	-0.25695	-0.08775	0.02145	0.2433	0.5404	0.9101	1.7294	3.63815
108.3	-0.25695	-0.0901999	0.0210001	0.2457	0.5444	0.9136	1.72915	3.63285
108.4	-0.2598	-0.0884	0.0203	0.2496	0.5492	0.91495	1.72735	3.63225
108.5	-0.2584	-0.0841999	0.0253001	0.24845	0.55175	0.91405	1.72455	3.6301
108.6	-0.2598	-0.0840501	0.0270499	0.24805	0.55115	0.91495	1.725	3.62705
108.7	-0.26005	-0.0853502	0.0258498	0.24775	0.54825	0.9138	1.72185	3.62455
108.8	-0.26255	-0.08605	0.02725	0.2438	0.5471	0.91355	1.71965	3.6211
108.9	-0.26505	-0.0837999	0.0249001	0.24185	0.54755	0.91145	1.7185	3.61955
109	-0.2636	-0.0850501	0.0232499	0.24065	0.54375	0.9134	1.72065	3.6162
109.1	-0.26665	-0.0869501	0.0239499	0.2399	0.5424	0.91465	1.7207	3.61775
109.2	-0.26825	-0.0922001	0.0200999	0.24115	0.54495	0.9117	1.71995	3.61745
109.3	-0.2696	-0.0899499	0.0224501	0.238	0.5438	0.91565	1.71985	3.61785
109.4	-0.27025	-0.0908999	0.0222001	0.23945	0.54445	0.91365	1.71865	3.61775
109.5	-0.2721	-0.09105	0.02365	0.23935	0.54555	0.91555	1.71795	3.61855
109.6	-0.27275	-0.0912501	0.0248499	0.23905	0.54935	0.91175	1.71985	3.61795
109.7	-0.27275	-0.0912504	0.0200496	0.23945	0.54945	0.91185	1.71925	3.6148
109.8	-0.27245	-0.0925499	0.0194501	0.24185	0.55215	0.90965	1.7204	3.6132
109.9	-0.27385	-0.0902499	0.0209501	0.23995	0.55215	0.9103	1.7228	3.61265
110	-0.27425	-0.0914501	0.0229499	0.2399	0.5558	0.9113	1.72405	3.61365
110.1	-0.27895	-0.0914999	0.0236001	0.2397	0.5587	0.91465	1.72665	3.61415
110.2	-0.2827	-0.0925003	0.0271997	0.24205	0.56045	0.91545	1.72455	3.61155
110.3	-0.2811	-0.0904501	0.0300499	0.24465	0.56225	0.91365	1.72585	3.60915
110.4	-0.27895	-0.08615	0.03045	0.24275	0.56355	0.91635	1.72545	3.60425
110.5	-0.27715	-0.0869501	0.0287499	0.24435	0.56425	0.91335	1.72345	3.5976
110.6	-0.27845	-0.08525	0.02955	0.24425	0.56225	0.91025	1.7227	3.5985
110.7	-0.27965	-0.0863499	0.0267501	0.24135	0.56295	0.9072	1.7229	3.59745
110.8	-0.28065	-0.08695	0.01955	0.2396	0.5583	0.9075	1.72315	3.60105
110.9	-0.28485	-0.0896001	0.0142999	0.2373	0.5594	0.90675	1.72225	3.6014
111	-0.2881	-0.0853	0.014	0.23935	0.56365	0.90865	1.7242	3.6016
111.1	-0.2889	-0.0852499	0.0117501	0.23985	0.56705	0.9099	1.7249	3.60005
111.2	-0.29085	-0.0842503	0.0122497	0.2417	0.5713	0.9096	1.72465	3.59825
111.3	-0.28945	-0.0854001	0.0111999	0.2411	0.5714	0.91145	1.72585	3.60115
111.4	-0.2915	-0.0863	0.013	0.23945	0.57315	0.91025	1.72855	3.59885
111.5	-0.293	-0.08835	0.01025	0.23935	0.57605	0.912049	1.72845	3.5959
111.6	-0.29685	-0.0845499	0.0102501	0.24635	0.58205	0.90915	1.7292	3.59005
111.7	-0.29965	-0.0801507	0.00984929	0.24545	0.58085	0.9096	1.72975	3.58915
111.8	-0.29715	-0.08365	0.00664998	0.2468	0.5822	0.91235	1.73365	3.5896
111.9	-0.30095	-0.0822	0.00489997	0.24645	0.58345	0.91485	1.7384	3.58765
112	-0.301	-0.08325	0.00525004	0.24645	0.58365	0.9165	1.73915	3.58655
112.1	-0.30325	-0.08435	0.00635003	0.2457	0.5851	0.91685	1.74165	3.5838
112.2	-0.30335	-0.0813004	0.00979964	0.24585	0.58785	0.91775	1.7415	3.57875
112.3	-0.3022	-0.0800501	0.0105499	0.24655	0.58875	0.9209	1.73975	3.57705
112.4	-0.30055	-0.08045	0.01155	0.2439	0.5914	0.92085	1.74275	3.5784
112.5	-0.29965	-0.0792	0.0134	0.24505	0.58825	0.92065	1.7469	3.5767
112.6	-0.3008	-0.07715	0.01205	0.24395	0.59115	0.9218	1.7461	3.5761
112.7	-0.30055	-0.0763499	0.0109501	0.2448	0.5963	0.9215	1.7468	3.5743
112.8	-0.30045	-0.0737999	0.0122001	0.2405	0.5921	0.9263	1.745	3.57485
112.9	-0.298	-0.074	0.0122	0.2419	0.5931	0.9244	1.74485	3.57525
113	-0.3004	-0.0736	0.0138	0.2367	0.5939	0.92455	1.74555	3.5748
113.1	-0.3007	-0.0777	0.0131	0.23935	0.59985	0.92465	1.7456	3.57535
113.2	-0.3061	-0.0801503	0.0146497	0.24365	0.60125	0.9263	1.74815	3.57205
113.3	-0.30905	-0.07885	0.01905	0.2455	0.6037	0.93045	1.74945	3.5755
113.4	-0.30785	-0.0766001	0.0205999	0.25115	0.60825	0.93145	1.7489	3.57395
113.5	-0.3035	-0.0749499	0.0240501	0.25215	0.60975	0.9325	1.74965	3.5749
113.6	-0.30125	-0.07295	0.02335	0.2548	0.6088	0.93295	1.7526	3.57285
113.7	-0.30325	-0.0720002	0.0238998	0.25715	0.60545	0.9395	1.75195	3.56985
113.8	-0.3036	-0.07025	0.02285	0.2592	0.6031	0.93985	1.74915	3.5648
113.9	-0.30325	-0.0684	0.0223	0.26115	0.60435	0.94135	1.7478	3.5634
114	-0.3003	-0.06795	0.02225	0.26365	0.60405	0.9414	1.7492	3.56135
114.1	-0.30065	-0.06675	0.02325	0.2623	0.6026	0.942	1.75055	3.56035
114.2	-0.30205	-0.0652998	0.0218002	0.2624	0.6032	0.94115	1.75215	3.55445
114.3	-0.3052	-0.0666	0.0226	0.26185	0.60205	0.94215	1.74895	3.54965
114.4	-0.3059	-0.0646501	0.0214499	0.26135	0.60145	0.94075	1.74485	3.55335
114.5	-0.30615	-0.06525	0.02185	0.25755	0.59805	0.94005	1.74685	3.5505
114.6	-0.30835	-0.0703501	0.0173499	0.25725	0.59385	0.94115	1.7483	3.5497
114.7	-0.31355	-0.0722498	0.0159502	0.25895	0.59615	0.9425	1.7491	3.54985
114.8	-0.31695	-0.0713499	0.0188501	0.2598	0.5984	0.9433	1.75055	3.5513
114.9	-0.31405	-0.0744001	0.0173999	0.2645	0.5974	0.94265	1.7518	3.55175
115	-0.3152	-0.0743999	0.0210001	0.26985	0.59785	0.9445	1.75405	3.55345
115.1	-0.3163	-0.07455	0.02095	0.2729	0.601	0.94505	1.75355	3.55555
115.2	-0.31545	-0.0730003	0.0205997	0.27065	0.60515	0.94445	1.75555	3.55575
115.3	-0.3163	-0.06715	0.02205	0.26655	0.60475	0.94755	1.75495	3.5556
115.4	-0.31515	-0.07005	0.02315	0.27065	0.60965	0.94595	1.7558	3.55335
115.5	-0.31945	-0.06685	0.02535	0.27105	0.61085	0.9477	1.75765	3.55135
115.6	-0.32095	-0.06725	0.02355	0.2716	0.6116	0.94705	1.75775	3.5521
115.7	-0.32215	-0.0678003	0.0221997	0.27055	0.61355	0.95165	1.7557	3.54985
115.8	-0.3212	-0.0688499	0.0230501	0.27015	0.61655	0.9538	1.75505	3.5519
115.9	-0.32415	-0.0670501	0.0235499	0.2692	0.6147	0.95665	1.7524	3.5524
116	-0.32375	-0.0646001	0.0252999	0.26705	0.61435	0.9577	1.7486	3.5536
116.1	-0.3235	-0.0639501	0.0250499	0.2665	0.6118	0.9562	1.7493	3.5519
116.2	-0.31985	-0.0618002	0.0244998	0.265	0.6102	0.9563	1.7454	3.54895
116.3	-0.3175	-0.061	0.0224	0.2621	0.6097	0.9547	1.74525	3.5485
116.4	-0.3188	-0.0603	0.0217	0.2606	0.607	0.95645	1.7446	3.54685
116.5	-0.3187	-0.0621999	0.0198001	0.26325	0.60615	0.9535	1.74365	3.5484
116.6	-0.3206	-0.06095	0.01915	0.2651	0.6086	0.95505	1.7468	3.5504
116.7	-0.32045	-0.0593004	0.0181996	0.26395	0.60995	0.9577	1.748	3.54965
116.8	-0.3214	-0.05955	0.01665	0.2663	0.608	0.9565	1.74955	3.5467
116.9	-0.32465	-0.0585	0.0174	0.2654	0.6108	0.95845	1.7506	3.5447
117	-0.3233	-0.0584	0.0205	0.26915	0.61365	0.9592	1.7533	3.54185
117.1	-0.3251	-0.06005	0.02165	0.2666	0.6102	0.9594	1.75505	3.5405
117.2	-0.32445	-0.0599001	0.0211999	0.2656	0.6115	0.96225	1.7587	3.5367
117.3	-0.3229	-0.0596001	0.0234999	0.26645	0.61355	0.9632	1.7572	3.5362
117.4	-0.3217	-0.06145	0.02515	0.2675	0.6143	0.9585	1.7578	3.53275
117.5	-0.32045	-0.0594001	0.0237999	0.265	0.6093	0.9589	1.75815	3.5317
117.6	-0.319	-0.0604999	0.0216001	0.2633	0.6061	0.96125	1.7593	3.5328
117.7	-0.3196	-0.0617001	0.0182999	0.26045	0.60445	0.9627	1.7604	3.5337
117.8	-0.3219	-0.0629501	0.0175499	0.2617	0.6061	0.9638	1.7612	3.52825
117.9	-0.32355	-0.0602999	0.0199001	0.2604	0.6057	0.9639	1.75745	3.52385
118	-0.322	-0.0594001	0.0192999	0.2597	0.604	0.96445	1.75485	3.525
118.1	-0.3236	-0.0617001	0.0185999	0.25885	0.60255	0.96575	1.7527	3.5263
118.2	-0.3228	-0.0628498	0.0162502	0.25985	0.60185	0.9656	1.7528	3.5269
118.3	-0.32415	-0.06365	0.01575	0.2595	0.6012	0.9653	1.754	3.5258
118.4	-0.32735	-0.0668001	0.0165999	0.258	0.6037	0.9654	1.755	3.5276
118.5	-0.3285	-0.0671001	0.0151999	0.2602	0.6061	0.9655	1.7517	3.52505
118.6	-0.3278	-0.0648	0.0118	0.2575	0.6089	0.9688	1.75055	3.52255
118.7	-0.3262	-0.0675	0.00770001	0.2547	0.6062	0.96605	1.75205	3.5209
118.8	-0.3291	-0.0683001	0.00679993	0.25255	0.60415	0.96445	1.7522	3.52025
118.9	-0.3274	-0.0708501	0.00424993	0.25575	0.60815	0.9612	1.75425	3.51765
119	-0.33025	-0.0723499	0.00625005	0.2561	0.6086	0.96265	1.75675	3.5176
119.1	-0.33005	-0.0694	0.00740001	0.25955	0.60925	0.96535	1.7558	3.51835
119.2	-0.3298	-0.0678503	0.00724966	0.26035	0.60995	0.9657	1.75645	3.51955
119.3	-0.32955	-0.0665501	0.00844992	0.2559	0.6101	0.96635	1.75695	3.52065
119.4	-0.32685	-0.0658999	0.00940006	0.25565	0.60925	0.96635	1.75565	3.5188
119.5	-0.3277	-0.06585	0.00824995	0.25285	0.60485	0.96595	1.7559	3.5197
119.6	-0.33045	-0.0660501	0.00954988	0.25005	0.60065	0.9672	1.755	3.5196
119.7	-0.33405	-0.06905	0.01055	0.2491	0.5996	0.9709	1.7525	3.5217
119.8	-0.33615	-0.071	0.0113	0.2491	0.6023	0.9678	1.7568	3.52315
119.9	-0.3405	-0.0723	0.00969997	0.2484	0.6067	0.9707	1.75895	3.52485
120	-0.3417	-0.0740001	0.0105999	0.2485	0.6081	0.96845	1.76305	3.5241
120.1	-0.3431	-0.0764999	0.0165001	0.24515	0.60765	0.97045	1.762	3.5264
120.2	-0.3382	-0.0778503	0.0168497	0.24695	0.60905	0.9716	1.7618	3.5234
120.3	-0.33935	-0.08095	0.01845	0.2484	0.6097	0.9752	1.763	3.52765
120.4	-0.34025	-0.083	0.0139	0.2523	0.6104	0.9736	1.76565	3.53165
120.5	-0.3431	-0.0857001	0.0134999	0.2526	0.6093	0.97575	1.76895	3.53005
120.6	-0.3438	-0.0849	0.0129	0.25295	0.61085	0.97555	1.76945	3.53135
120.7	-0.3446	-0.0800504	0.0152496	0.25295	0.61275	0.97425	1.77015	3.53365
120.8	-0.34235	-0.07935	0.01575	0.25145	0.61355	0.97355	1.76815	3.534
120.9	-0.34095	-0.07885	0.01555	0.24835	0.61345	0.97345	1.7672	3.5321
121	-0.34285	-0.07925	0.01715	0.24495	0.61285	0.975	1.7653	3.5308
121.1	-0.34095	-0.07785	0.01795	0.242	0.6149	0.9756	1.763	3.52925
121.2	-0.34035	-0.0761001	0.0172999	0.2415	0.6177	0.9768	1.76345	3.5259
121.3	-0.3421	-0.0797999	0.0159001	0.2437	0.6169	0.97735	1.7621	3.5276
121.4	-0.3399	-0.0829001	0.0136999	0.24895	0.61515	0.9754	1.7612	3.5258
121.5	-0.3421	-0.0787501	0.0144499	0.2482	0.6124	0.9786	1.7599	3.5251
121.6	-0.33695	-0.0814001	0.0135999	0.2485	0.6145	0.9789	1.7609	3.52605
121.7	-0.3373	-0.0814004	0.0142996	0.2479	0.6163	0.979	1.76225	3.5264
121.8	-0.3374	-0.0804	0.0147	0.2473	0.612	0.98055	1.7619	3.52725
121.9	-0.3378	-0.0828001	0.0151999	0.24795	0.61055	0.978	1.76415	3.5236
122	-0.3365	-0.0815501	0.0148499	0.2476	0.6119	0.97975	1.7686	3.51995
122.1	-0.33645	-0.083	0.0127	0.25365	0.61375	0.9795	1.77085	3.51895
122.2	-0.3381	-0.0829503	0.0160497	0.2553	0.6155	0.98085	1.77105	3.5188
122.3	-0.33995	-0.0843	0.0185	0.25845	0.61555	0.98075	1.7722	3.52035
122.4	-0.3421	-0.0849499	0.0181501	0.26285	0.61665	0.9807	1.77335	3.52145
122.5	-0.34295	-0.08885	0.01905	0.266	0.6179	0.98015	1.77465	3.52085
122.6	-0.34315	-0.0905999	0.0184001	0.26645	0.61805	0.98195	1.77565	3.51815
122.7	-0.346	-0.0912501	0.0192499	0.26805	0.61655	0.98165	1.77235	3.51845
122.8	-0.34525	-0.0917501	0.0224499	0.27115	0.61765	0.97875	1.77075	3.51785
122.9	-0.34515	-0.09215	0.02485	0.26905	0.62035	0.98125	1.77235	3.5191
123	-0.34565	-0.09345	0.02575	0.27325	0.62355	0.98175	1.7721	3.52295
123.1	-0.34755	-0.0927499	0.0244501	0.27255	0.62385	0.982	1.77405	3.52575
123.2	-0.34775	-0.0907503	0.0260497	0.273	0.6259	0.98475	1.77415	3.52445
123.3	-0.34865	-0.0898	0.027	0.27405	0.62595	0.98295	1.77245	3.5253
123.4	-0.3488	-0.08815	0.02875	0.27635	0.62645	0.98405	1.7734	3.5233
123.5	-0.34815	-0.0858499	0.0329501	0.27615	0.62705	0.9907	1.7714	3.52205
123.6	-0.34325	-0.0869501	0.0347499	0.281	0.6309	0.9922	1.76825	3.5236
123.7	-0.34435	-0.0885004	0.0384996	0.2835	0.633	0.99185	1.7655	3.52515
123.8	-0.3437	-0.0916	0.0398	0.28465	0.63245	0.9939	1.76705	3.5267
123.9	-0.3431	-0.09425	0.03865	0.2833	0.6336	0.99645	1.7679	3.53185
124	-0.34375	-0.0944001	0.0375999	0.28615	0.63385	0.999599	1.77245	3.5334
124.1	-0.3456	-0.09305	0.04215	0.2884	0.6379	1.00035	1.7751	3.53135
124.2	-0.34525	-0.0897005	0.0430995	0.29015	0.63945	1.0009	1.77765	3.52845
124.3	-0.3455	-0.0869499	0.0473501	0.2895	0.6394	1.00265	1.77365	3.52785
124.4	-0.34315	-0.0856999	0.0462001	0.29085	0.64135	1.00095	1.77375	3.5266
124.5	-0.3432	-0.0848501	0.0470499	0.29165	0.63955	1.00115	1.7735	3.52605
124.6	-0.34365	-0.08695	0.04845	0.29055	0.63885	1.004	1.77655	3.52625
124.7	-0.34585	-0.0861502	0.0490498	0.2903	0.6379	1.00315	1.77715	3.52595
124.8	-0.34545	-0.0845001	0.0512999	0.29255	0.63835	1.00635	1.77515	3.52425
124.9	-0.346	-0.08325	0.05165	0.29495	0.63845	1.00675	1.77225	3.52365
125	-0.35015	-0.0822501	0.0546499	0.29345	0.63555	1.00595	1.77275	3.52435
125.1	-0.34965	-0.0805501	0.0566499	0.29245	0.63455	1.00505	1.77225	3.52155
125.2	-0.35125	-0.0831498	0.0536502	0.29105	0.63065	1.00265	1.77315	3.52295
125.3	-0.35265	-0.0837499	0.0564501	0.28975	0.62725	1.00335	1.77405	3.52285
125.4	-0.34935	-0.0848499	0.0530501	0.29175	0.62975	1.00485	1.77645	3.5226
125.5	-0.35115	-0.08385	0.05195	0.29555	0.63485	1.00665	1.7775	3.5209
125.6	-0.35275	-0.08385	0.05175	0.29395	0.63825	1.0082	1.7794	3.5214
125.7	-0.35195	-0.0832502	0.0494498	0.297	0.6405	1.0077	1.7833	3.5201
125.8	-0.35145	-0.0794	0.0489	0.2962	0.6421	1.01	1.7875	3.5165
125.9	-0.3493	-0.0764999	0.0498001	0.2966	0.6443	1.0082	1.7844	3.515
126	-0.347	-0.0744	0.0532	0.2958	0.6431	1.0061	1.7863	3.51285
126.1	-0.346	-0.0748001	0.0513999	0.2943	0.6432	1.0082	1.78225	3.5118
126.2	-0.3455	-0.0722999	0.0474001	0.297	0.6447	1.00785	1.7856	3.51015
126.3	-0.3485	-0.0714999	0.0470001	0.29555	0.64385	1.0095	1.78775	3.5135
126.4	-0.346	-0.0722499	0.0455501	0.2958	0.6431	1.00775	1.7891	3.5119
126.5	-0.34815	-0.0714001	0.0481999	0.29605	0.63945	1.0069	1.7895	3.51115
126.6	-0.3467	-0.06965	0.04975	0.2972	0.6409	1.0075	1.79105	3.51255
126.7	-0.34575	-0.0697004	0.0519996	0.3013	0.6412	1.00835	1.79375	3.5113
126.8	-0.3435	-0.0723	0.0535	0.30475	0.64425	1.01415	1.7921	3.5096
126.9	-0.3431	-0.0702501	0.0530499	0.30525	0.64465	1.011	1.7923	3.50975
127	-0.34145	-0.0700499	0.0563501	0.3054	0.6488	1.0113	1.79395	3.50845
127.1	-0.34115	-0.0700999	0.0527001	0.307	0.65	1.00885	1.79535	3.51165
127.2	-0.3422	-0.0706002	0.0511998	0.31095	0.64855	1.01035	1.80055	3.5154
127.3	-0.3452	-0.0707499	0.0531501	0.31325	0.64855	1.01235	1.8016	3.51585
127.4	-0.34355	-0.0691499	0.0538501	0.31515	0.65005	1.0131	1.80065	3.5111
127.5	-0.34275	-0.0654501	0.0594499	0.3145	0.6518	1.01635	1.8018	3.51165
127.6	-0.33975	-0.0675001	0.0597999	0.31595	0.65265	1.0141	1.80055	3.51415
127.7	-0.3384	-0.0665503	0.0574497	0.3173	0.651	1.01505	1.80165	3.5162
127.8	-0.33905	-0.0682001	0.0582999	0.31865	0.65325	1.01795	1.8067	3.5146
127.9	-0.3388	-0.0677501	0.0609499	0.32085	0.65695	1.02	1.8058	3.5142
128	-0.33855	-0.0672501	0.0639499	0.3234	0.6626	1.0202	1.8045	3.51495
128.1	-0.34075	-0.0685	0.0667	0.3237	0.6632	1.019	1.80515	3.51675
128.2	-0.3372	-0.0714	0.066	0.3221	0.6631	1.01865	1.80425	3.51535
128.3	-0.3366	-0.0729999	0.0645001	0.32315	0.66615	1.02065	1.80355	3.51525
128.4	-0.3374	-0.07335	0.06455	0.32185	0.66885	1.02335	1.80465	3.51255
128.5	-0.33735	-0.0728499	0.0643501	0.31905	0.67115	1.02815	1.80345	3.5107
128.6	-0.33855	-0.07075	0.06535	0.31715	0.67135	1.02945	1.8026	3.5115
128.7	-0.33805	-0.0698503	0.0695497	0.31655	0.66915	1.031	1.8033	3.51275
128.8	-0.33585	-0.06965	0.07045	0.3158	0.671	1.0297	1.80615	3.51315
128.9	-0.34005	-0.0685	0.0693	0.3159	0.6705	1.03245	1.80695	3.515
129	-0.3388	-0.0681001	0.0676999	0.31865	0.67495	1.03625	1.8043	3.51265
129.1	-0.3372	-0.06895	0.07025	0.31585	0.67545	1.0354	1.80455	3.5067
129.2	-0.33675	-0.0685504	0.0715496	0.3164	0.6781	1.03425	1.7995	3.50775
129.3	-0.33475	-0.0703	0.0708	0.31725	0.68015	1.0309	1.79935	3.50775
129.4	-0.3359	-0.0733499	0.0715501	0.3182	0.6801	1.03145	1.79745	3.50645
129.5	-0.33635	-0.0762	0.0676	0.31585	0.67815	1.03165	1.79425	3.5087
129.6	-0.341	-0.07605	0.06595	0.31735	0.67875	1.02875	1.7961	3.50825
129.7	-0.34215	-0.0781504	0.0673496	0.31405	0.67735	1.032	1.79795	3.5091
129.8	-0.34115	-0.0783501	0.0666499	0.3162	0.6796	1.03345	1.8012	3.5034
129.9	-0.34165	-0.0778001	0.0702999	0.31725	0.67955	1.0348	1.7971	3.4999
130	-0.3372	-0.07605	0.07255	0.32	0.6799	1.0337	1.7941	3.49545
130.1	-0.33695	-0.0756	0.0771	0.3192	0.6783	1.0303	1.78955	3.49175
130.2	-0.3361	-0.0788999	0.0732001	0.317	0.6772	1.02995	1.78845	3.494
130.3	-0.3377	-0.0831	0.0718	0.31675	0.67805	1.02955	1.7907	3.49405
130.4	-0.3423	-0.0878501	0.0693499	0.31865	0.68095	1.0315	1.78995	3.4927
130.5	-0.34505	-0.09105	0.06975	0.3208	0.6837	1.03215	1.7897	3.4946
130.6	-0.34485	-0.0906999	0.0678001	0.32155	0.68485	1.0331	1.7895	3.4932
130.7	-0.3432	-0.09055	0.06605	0.324	0.6852	1.033	1.785	3.4936
130.8	-0.34185	-0.092	0.067	0.327	0.6858	1.0329	1.7827	3.49655
130.9	-0.3389	-0.0923999	0.0692001	0.3262	0.687	1.0311	1.78385	3.49735
131	-0.3356	-0.0932999	0.0700001	0.3243	0.688	1.03045	1.78515	3.4972
131.1	-0.3362	-0.0956001	0.0657999	0.32805	0.69045	1.03515	1.784	3.49585
131.2	-0.3364	-0.0973504	0.0621496	0.32875	0.69455	1.0396	1.78455	3.4976
131.3	-0.33235	-0.0969499	0.0630501	0.3323	0.6972	1.04315	1.7836	3.49695
131.4	-0.33025	-0.0965	0.0614	0.33435	0.70175	1.0444	1.78095	3.49425
131.5	-0.3344	-0.0940501	0.0663499	0.335	0.7033	1.04495	1.77785	3.4899
131.6	-0.33485	-0.0977	0.0669	0.33245	0.70035	1.04315	1.7767	3.493
131.7	-0.3337	-0.0991501	0.0675499	0.33425	0.70135	1.0422	1.7772	3.4915
131.8	-0.33525	-0.10125	0.06625	0.3323	0.6984	1.0441	1.7729	3.49085
131.9	-0.33825	-0.1054	0.0662001	0.3336	0.7007	1.038	1.77005	3.4908
132	-0.3388	-0.1083	0.0669	0.3313	0.6996	1.03995	1.7708	3.49055
132.1	-0.3396	-0.1113	0.0651001	0.33075	0.70005	1.0397	1.76735	3.4891
132.2	-0.3396	-0.11175	0.0652499	0.3313	0.7004	1.04155	1.7684	3.49135
132.3	-0.33945	-0.1158	0.0639001	0.33315	0.70095	1.0408	1.76645	3.49215
132.4	-0.341	-0.11685	0.0660499	0.3323	0.7027	1.04055	1.76545	3.4898
132.5	-0.34205	-0.1173	0.0691999	0.33355	0.70625	1.04315	1.7646	3.4911
132.6	-0.3385	-0.11705	0.06935	0.33345	0.70985	1.0479	1.7632	3.4931
132.7	-0.33745	-0.11765	0.0673498	0.3346	0.7104	1.0475	1.7633	3.49015
132.8	-0.33905	-0.1172	0.0658001	0.3325	0.7112	1.0467	1.75975	3.4925
132.9	-0.3401	-0.1169	0.0643001	0.3308	0.7088	1.04515	1.7629	3.4931
133	-0.3396	-0.12	0.065	0.33285	0.70795	1.0519	1.7676	3.492
133.1	-0.3408	-0.12125	0.06205	0.335	0.7059	1.0547	1.7691	3.49535
133.2	-0.34045	-0.1209	0.0637996	0.3361	0.7084	1.0573	1.76885	3.4923
133.3	-0.3389	-0.1179	0.0653	0.3339	0.7106	1.05725	1.7667	3.48955
133.4	-0.3354	-0.1164	0.0662	0.33315	0.71045	1.0564	1.76665	3.49175
133.5	-0.336	-0.11685	0.0670499	0.3343	0.711	1.05445	1.76915	3.49575
133.6	-0.33805	-0.121	0.0662	0.33325	0.71055	1.05225	1.77065	3.49725
133.7	-0.342	-0.12135	0.0633502	0.33395	0.71215	1.05195	1.77435	3.49475
133.8	-0.34745	-0.12145	0.0653501	0.33355	0.71285	1.05295	1.77395	3.4939
133.9	-0.34915	-0.12025	0.0660501	0.33475	0.71225	1.05175	1.7743	3.4937
134	-0.34965	-0.12065	0.0658499	0.33375	0.71055	1.0501	1.7765	3.49325
134.1	-0.35035	-0.11975	0.06275	0.3327	0.7069	1.0528	1.77535	3.49125
134.2	-0.35025	-0.1173	0.0642	0.3331	0.7069	1.05445	1.77275	3.4908
134.3	-0.3521	-0.1139	0.0671999	0.33115	0.70535	1.05545	1.7762	3.4906
134.4	-0.351	-0.11385	0.06315	0.32875	0.70165	1.0546	1.777	3.4907
134.5	-0.35065	-0.11435	0.0636501	0.3287	0.7	1.0503	1.7786	3.4946
134.6	-0.35205	-0.1161	0.0652	0.3299	0.7009	1.0491	1.7819	3.4938
134.7	-0.3507	-0.1159	0.0647999	0.3289	0.7032	1.0529	1.7831	3.49045
134.8	-0.3516	-0.1143	0.0638001	0.3315	0.7077	1.0544	1.78405	3.48975
134.9	-0.3512	-0.1131	0.0658	0.3316	0.7089	1.05545	1.78175	3.48825
135	-0.35	-0.1144	0.0670999	0.33035	0.70775	1.05555	1.78095	3.48535
135.1	-0.3501	-0.11725	0.06845	0.32875	0.70275	1.05485	1.78155	3.48465
135.2	-0.35055	-0.11755	0.0684498	0.33005	0.70065	1.05635	1.78385	3.4867
135.3	-0.35045	-0.11825	0.06995	0.33025	0.69825	1.05775	1.7877	3.4828
135.4	-0.35015	-0.11765	0.07155	0.330251	0.698051	1.0614	1.7855	3.4841
135.5	-0.34895	-0.11535	0.0728499	0.332399	0.700199	1.0642	1.788	3.48705
135.6	-0.348149	-0.112	0.0741001	0.3331	0.7044	1.0627	1.78955	3.4887
135.7	-0.344801	-0.1132	0.0749	0.3344	0.7057	1.06365	1.7883	3.4894
135.8	-0.3485	-0.1116	0.0748	0.33665	0.70925	1.0591	1.7868	3.48535
135.9	-0.35	-0.10755	0.0755499	0.3367	0.7096	1.0589	1.78565	3.4873
136	-0.35055	-0.1057	0.0731001	0.337	0.7117	1.05955	1.7865	3.4901
136.1	-0.3533	-0.1083	0.0737999	0.33845	0.71615	1.0579	1.7909	3.49255
136.2	-0.3549	-0.11155	0.0709501	0.3382	0.7185	1.0582	1.79285	3.4944
136.3	-0.35685	-0.1131	0.0718	0.3415	0.7197	1.05845	1.7913	3.4919
136.4	-0.3552	-0.1088	0.0749001	0.34265	0.72195	1.058	1.7884	3.4936
136.5	-0.3497	-0.10255	0.07695	0.342	0.7191	1.0596	1.7946	3.49485
136.6	-0.35015	-0.1007	0.0756	0.3409	0.7173	1.0624	1.79505	3.4929
136.7	-0.351	-0.1009	0.0808	0.3418	0.7181	1.06485	1.7923	3.4911
136.8	-0.3524	-0.1009	0.0816	0.34105	0.71765	1.0631	1.7939	3.49005
136.9	-0.3529	-0.10175	0.08545	0.339	0.7172	1.0623	1.79685	3.48835
137	-0.35515	-0.103	0.0844	0.3385	0.7148	1.06405	1.79595	3.48595
137.1	-0.3595	-0.1039	0.0829999	0.33905	0.71425	1.06505	1.79545	3.48595
137.2	-0.3595	-0.10125	0.0871496	0.33635	0.71355	1.06275	1.79575	3.48635
137.3	-0.35935	-0.10115	0.08825	0.33715	0.70725	1.06025	1.79365	3.48185
137.4	-0.36225	-0.10225	0.08685	0.33505	0.70785	1.05915	1.79335	3.47715
137.5	-0.36525	-0.10165	0.0867499	0.33425	0.70585	1.05665	1.79325	3.47495
137.6	-0.36335	-0.10325	0.0841501	0.33405	0.70575	1.05495	1.79425	3.47815
137.7	-0.36495	-0.10315	0.0850501	0.33335	0.70425	1.05775	1.79475	3.476
137.8	-0.36565	-0.10225	0.0840501	0.33385	0.70415	1.05925	1.7931	3.4729
137.9	-0.36835	-0.10175	0.08545	0.33495	0.70915	1.0586	1.7939	3.469
138	-0.36765	-0.0993499	0.0865501	0.3362	0.7111	1.0616	1.7924	3.467
138.1	-0.36705	-0.0987999	0.0867001	0.3374	0.7106	1.0622	1.7911	3.4654
138.2	-0.3652	-0.0981999	0.0833001	0.3391	0.7111	1.0634	1.7926	3.4669
138.3	-0.3683	-0.0987999	0.0795001	0.3396	0.7105	1.0603	1.7927	3.46595
138.4	-0.3693	-0.0950999	0.0800001	0.3391	0.7099	1.06	1.79195	3.46325
138.5	-0.3699	-0.0954	0.0767	0.3429	0.7079	1.06155	1.78995	3.4625
138.6	-0.3725	-0.0941999	0.0761001	0.34125	0.70775	1.05855	1.7885	3.4589
138.7	-0.3722	-0.0947503	0.0785497	0.33745	0.70835	1.0559	1.7902	3.4565
138.8	-0.37185	-0.0950499	0.0802501	0.3357	0.7071	1.0563	1.79	3.455
138.9	-0.37125	-0.0983999	0.0822001	0.3356	0.7091	1.0552	1.7954	3.4537
139	-0.3712	-0.0968001	0.0843999	0.337	0.7112	1.0549	1.7972	3.45515
139.1	-0.3717	-0.0955001	0.0853999	0.3369	0.7136	1.0527	1.79635	3.4547
139.2	-0.373	-0.0944004	0.0870996	0.34	0.7158	1.05505	1.7979	3.45485
139.3	-0.3704	-0.0924001	0.0909999	0.34485	0.71785	1.0585	1.79875	3.45735
139.4	-0.3706	-0.09355	0.09195	0.3475	0.7197	1.06075	1.79845	3.45705
139.5	-0.37115	-0.0934001	0.0910999	0.34725	0.72085	1.05935	1.79845	3.4541
139.6	-0.3684	-0.09295	0.09145	0.34525	0.72265	1.06215	1.799	3.45385
139.7	-0.36655	-0.0901503	0.0919497	0.34675	0.72405	1.0612	1.79775	3.4537
139.8	-0.36325	-0.0879499	0.0961501	0.3436	0.7236	1.06215	1.7969	3.45635
139.9	-0.35705	-0.0879	0.0974	0.34155	0.72505	1.0633	1.79745	3.45675
140	-0.356	-0.08695	0.09595	0.3419	0.7237	1.06515	1.79495	3.45755
140.1	-0.35825	-0.0857	0.0951	0.34365	0.72665	1.06705	1.79415	3.45925
140.2	-0.3564	-0.0817504	0.0977496	0.34605	0.72895	1.06825	1.79805	3.46285
140.3	-0.35345	-0.08155	0.09695	0.34855	0.73055	1.06855	1.79815	3.46115
140.4	-0.35355	-0.0836501	0.0935499	0.35295	0.73475	1.06995	1.79605	3.45975
140.5	-0.35305	-0.08135	0.09695	0.35425	0.73875	1.07105	1.79415	3.45745
140.6	-0.35125	-0.07975	0.09705	0.35555	0.73955	1.07575	1.79545	3.4558
140.7	-0.35035	-0.0785501	0.0960499	0.35595	0.73575	1.07715	1.7971	3.45895
140.8	-0.34995	-0.0789499	0.0956501	0.35675	0.73645	1.0763	1.79945	3.4635
140.9	-0.35115	-0.08065	0.09365	0.355401	0.736201	1.07575	1.8002	3.4641
141	-0.35185	-0.0803999	0.0941001	0.35825	0.73785	1.0793	1.8004	3.46485
141.1	-0.351899	-0.07995	0.09695	0.3597	0.7402	1.0787	1.80475	3.464
141.2	-0.34975	-0.0754004	0.0983996	0.3608	0.7409	1.07725	1.8064	3.46635
141.3	-0.3492	-0.076	0.0986	0.36285	0.74305	1.078	1.80325	3.4658
141.4	-0.3493	-0.0722499	0.0989501	0.3651	0.7441	1.08025	1.8017	3.46715
141.5	-0.35235	-0.0733	0.0972	0.36625	0.74625	1.0787	1.80445	3.46515
141.6	-0.3521	-0.0725499	0.0972501	0.364	0.7457	1.07825	1.80675	3.46295
141.7	-0.35215	-0.0753001	0.0989999	0.36085	0.74475	1.08315	1.80715	3.46235
141.8	-0.3548	-0.07395	0.09855	0.35955	0.74435	1.08255	1.80695	3.4619
141.9	-0.35435	-0.07265	0.09625	0.35825	0.74195	1.08355	1.8087	3.462
142	-0.35325	-0.0736501	0.0952499	0.35425	0.73935	1.0836	1.8102	3.46295
142.1	-0.35465	-0.0767501	0.0951499	0.3529	0.7392	1.0862	1.81325	3.46095
142.2	-0.35815	-0.0757	0.0939	0.3519	0.7383	1.08835	1.80975	3.4618
142.3	-0.358	-0.0726001	0.0962999	0.35195	0.73945	1.08725	1.8125	3.46505
142.4	-0.3549	-0.0696501	0.0961499	0.35025	0.73815	1.0884	1.81365	3.46685
142.5	-0.35675	-0.0714501	0.0932499	0.3514	0.7382	1.08915	1.81645	3.46885
142.6	-0.36155	-0.0709	0.0921	0.35055	0.74135	1.08645	1.81505	3.4708
142.7	-0.3613	-0.0697503	0.0941497	0.35015	0.74295	1.08735	1.816	3.47085
142.8	-0.35825	-0.06865	0.08795	0.34915	0.74315	1.0878	1.81765	3.4722
142.9	-0.35885	-0.0665499	0.0905501	0.3514	0.7444	1.08925	1.8191	3.47245
143	-0.35815	-0.0678	0.0917	0.35135	0.74525	1.0922	1.81895	3.47225
143.1	-0.3584	-0.06805	0.09015	0.3507	0.7481	1.09405	1.81955	3.475
143.2	-0.35695	-0.0668002	0.0907998	0.35165	0.74965	1.09565	1.8217	3.47615
143.3	-0.3554	-0.0672501	0.0912499	0.35205	0.75145	1.0964	1.82455	3.476
143.4	-0.35495	-0.0668499	0.0909501	0.3541	0.7587	1.09875	1.8236	3.4776
143.5	-0.35415	-0.0648001	0.0962999	0.357449	0.760449	1.0969	1.8231	3.47635
143.6	-0.3499	-0.06535	0.10015	0.3593	0.7603	1.0983	1.82285	3.4789
143.7	-0.349051	-0.0644004	0.1014	0.3599	0.7593	1.09805	1.8228	3.47955
143.8	-0.3474	-0.0641	0.0991	0.35805	0.76115	1.0993	1.82475	3.4804
143.9	-0.3485	-0.0657499	0.0975501	0.3582	0.7594	1.09865	1.8245	3.48245
144	-0.34755	-0.0668001	0.0981999	0.35745	0.76035	1.0991	1.82365	3.4838
144.1	-0.3434	-0.06575	0.09895	0.3555	0.7589	1.10085	1.8241	3.48555
144.2	-0.34485	-0.0661003	0.1008	0.35595	0.75975	1.1026	1.82625	3.48505
144.3	-0.3466	-0.0671499	0.10235	0.3566	0.7597	1.10265	1.82555	3.48395
144.4	-0.34445	-0.0649001	0.1017	0.35755	0.76095	1.10365	1.82685	3.48515
144.5	-0.344	-0.0663501	0.10195	0.35665	0.76165	1.10655	1.83095	3.4873
144.6	-0.34465	-0.06765	0.10425	0.35925	0.76675	1.10525	1.833	3.489
144.7	-0.34265	-0.0672503	0.10525	0.36275	0.76865	1.1093	1.8317	3.4919
144.8	-0.34065	-0.0645501	0.10545	0.3674	0.7712	1.1099	1.8323	3.49265
144.9	-0.33775	-0.0639	0.1051	0.3651	0.7713	1.1119	1.83585	3.4951
145	-0.3373	-0.0650001	0.1013	0.3663	0.7716	1.11495	1.8356	3.4944
145.1	-0.3388	-0.0648999	0.1002	0.36695	0.77295	1.1182	1.836	3.49145
145.2	-0.3381	-0.0635505	0.10155	0.3704	0.7737	1.1207	1.83895	3.49385
145.3	-0.33765	-0.0608	0.1022	0.3693	0.7718	1.11995	1.84035	3.48965
145.4	-0.3379	-0.0630999	0.1005	0.36565	0.77225	1.12075	1.84015	3.48765
145.5	-0.3394	-0.06485	0.09895	0.36545	0.77395	1.11985	1.84135	3.48585
145.6	-0.33975	-0.06415	0.10395	0.36435	0.77135	1.12315	1.84145	3.4865
145.7	-0.33945	-0.06585	0.10305	0.36375	0.77095	1.12455	1.8427	3.4848
145.8	-0.34125	-0.0663501	0.10215	0.36405	0.77205	1.1284	1.8445	3.4848
145.9	-0.34435	-0.06795	0.10115	0.3667	0.7763	1.1289	1.8436	3.4852
146	-0.34845	-0.067	0.101	0.368	0.7786	1.1275	1.8433	3.48085
146.1	-0.3446	-0.0677	0.1025	0.3661	0.7797	1.1281	1.84145	3.4798
146.2	-0.3433	-0.0695003	0.1038	0.3671	0.7803	1.12385	1.8421	3.47825
146.3	-0.3442	-0.0733	0.1049	0.36495	0.77725	1.1235	1.84335	3.4751
146.4	-0.3452	-0.07725	0.10635	0.3642	0.7784	1.12495	1.8451	3.4744
146.5	-0.34615	-0.0771	0.1096	0.36225	0.77595	1.1257	1.8438	3.4732
146.6	-0.3483	-0.07755	0.11125	0.3626	0.7738	1.1272	1.8457	3.47195
146.7	-0.34895	-0.0805	0.111	0.3639	0.7749	1.1248	1.84405	3.47295
146.8	-0.349	-0.0824999	0.1121	0.3637	0.7749	1.12285	1.84155	3.47165
146.9	-0.3506	-0.0822	0.1133	0.36435	0.77215	1.12365	1.83985	3.4713
147	-0.3498	-0.08505	0.11615	0.36605	0.77355	1.12385	1.8395	3.47125
147.1	-0.34975	-0.0877499	0.11565	0.36575	0.77355	1.1225	1.84045	3.46955
147.2	-0.34795	-0.0867501	0.11135	0.364	0.7743	1.12455	1.83805	3.46965
147.3	-0.34735	-0.0859999	0.1108	0.36535	0.77535	1.12425	1.83545	3.4686
147.4	-0.3436	-0.07865	0.11215	0.36365	0.77465	1.12335	1.8385	3.46705
147.5	-0.34295	-0.0855499	0.10915	0.36175	0.77535	1.1241	1.84205	3.4672
147.6	-0.34305	-0.0882501	0.10955	0.3615	0.7763	1.12795	1.8416	3.4701
147.7	-0.34495	-0.0921002	0.1124	0.36165	0.77865	1.128	1.8395	3.46955
147.8	-0.3454	-0.0908501	0.11485	0.3649	0.7811	1.1271	1.83945	3.47055
147.9	-0.34205	-0.0917	0.1159	0.3661	0.7824	1.12905	1.84165	3.47015
148	-0.3418	-0.0912	0.1194	0.36505	0.78605	1.13235	1.84015	3.46985
148.1	-0.3412	-0.09155	0.12075	0.370149	0.791149	1.13315	1.83805	3.4667
148.2	-0.34085	-0.0865506	0.121649	0.37165	0.79115	1.12945	1.8357	3.46725
148.3	-0.335451	-0.0867501	0.12005	0.37095	0.79065	1.1282	1.83735	3.46545
148.4	-0.33495	-0.0863501	0.11825	0.3686	0.7919	1.13065	1.83635	3.461
148.5	-0.33765	-0.0871999	0.1199	0.36755	0.79165	1.13255	1.8363	3.45895
148.6	-0.3395	-0.08515	0.12385	0.36945	0.79275	1.1328	1.83555	3.45795
148.7	-0.33795	-0.0880502	0.12315	0.3681	0.7925	1.13305	1.83585	3.45645
148.8	-0.33735	-0.0895	0.1195	0.36845	0.79215	1.13305	1.83525	3.45705
148.9	-0.34	-0.0906499	0.11855	0.37145	0.79455	1.13165	1.83465	3.4577
149	-0.33895	-0.0913499	0.11755	0.37245	0.79735	1.13305	1.8341	3.45655
149.1	-0.33875	-0.0890499	0.11655	0.37165	0.79585	1.1336	1.83435	3.45475
149.2	-0.33915	-0.0881501	0.11755	0.3727	0.7957	1.13215	1.83595	3.4563
149.3	-0.34135	-0.0907	0.1156	0.37145	0.79525	1.13205	1.8375	3.4557
149.4	-0.3423	-0.08995	0.11275	0.37075	0.79515	1.1328	1.8376	3.45835
149.5	-0.34135	-0.0894499	0.11325	0.3694	0.7926	1.1337	1.84455	3.4575
149.6	-0.34405	-0.0895001	0.109	0.3692	0.7944	1.13905	1.844	3.45685
149.7	-0.3484	-0.0860003	0.1073	0.37075	0.80145	1.1381	1.84825	3.45605
149.8	-0.3491	-0.0829499	0.10935	0.3714	0.8027	1.14175	1.85125	3.45415
149.9	-0.34615	-0.0812001	0.1102	0.37595	0.80585	1.13865	1.84995	3.4551
150	-0.3425	-0.07765	0.11255	0.37545	0.80905	1.13915	1.8507	3.4542
150.1	-0.33845	-0.0761501	0.11095	0.37485	0.80845	1.1381	1.8502	3.45485
150.2	-0.34105	-0.07855	0.10755	0.3757	0.8088	1.1377	1.85075	3.45405
150.3	-0.34435	-0.0788999	0.1041	0.3776	0.8092	1.13865	1.84955	3.4536
150.4	-0.3449	-0.0784001	0.1052	0.37575	0.80915	1.14245	1.849	3.4543
150.5	-0.3466	-0.0806499	0.10785	0.37515	0.80765	1.1434	1.8494	3.45335
150.6	-0.34745	-0.0843499	0.10635	0.3761	0.8083	1.1408	1.84895	3.44925
150.7	-0.34715	-0.0816003	0.1044	0.3732	0.8075	1.14325	1.84935	3.45145
150.8	-0.3475	-0.0792999	0.1031	0.37265	0.81005	1.14385	1.85175	3.45
150.9	-0.3508	-0.07785	0.10505	0.37185	0.81085	1.14435	1.8522	3.4484
151	-0.35485	-0.0765501	0.10925	0.37485	0.81525	1.1439	1.8505	3.44885
151.1	-0.35675	-0.0739499	0.11455	0.3726	0.8146	1.1456	1.85065	3.4501
151.2	-0.35575	-0.0768999	0.1141	0.3739	0.8154	1.14555	1.8495	3.45305
151.3	-0.3577	-0.0777999	0.1137	0.37265	0.81585	1.1452	1.84655	3.45265
151.4	-0.3555	-0.0807501	0.11245	0.3725	0.8175	1.14415	1.84525	3.4549
151.5	-0.35605	-0.0806001	0.1124	0.37335	0.81905	1.14415	1.847	3.45575
151.6	-0.3555	-0.0816501	0.11505	0.37315	0.81975	1.1452	1.84955	3.455
151.7	-0.35825	-0.0822503	0.11285	0.3769	0.8242	1.14495	1.849	3.45045
151.8	-0.35875	-0.0774001	0.1168	0.37825	0.82645	1.1461	1.84595	3.4503
151.9	-0.357	-0.07695	0.11925	0.3783	0.8273	1.14555	1.8467	3.4474
152	-0.35435	-0.076	0.1197	0.37485	0.82315	1.1482	1.8487	3.44555
152.1	-0.3534	-0.07725	0.11795	0.3766	0.8225	1.1511	1.85345	3.44825
152.2	-0.35825	-0.0763002	0.1197	0.3774	0.8243	1.15435	1.85595	3.44805
152.3	-0.3568	-0.0777999	0.1174	0.37895	0.82395	1.15775	1.85355	3.4452
152.4	-0.3571	-0.07435	0.11945	0.37725	0.82265	1.15645	1.8503	3.44425
152.5	-0.35285	-0.0732501	0.11565	0.37785	0.81745	1.1539	1.84875	3.44815
152.6	-0.35585	-0.07195	0.11365	0.3781	0.8177	1.15235	1.85195	3.4482
152.7	-0.35775	-0.0749	0.1102	0.38015	0.81685	1.15475	1.8511	3.4498
152.8	-0.3619	-0.0731499	0.10855	0.38125	0.81495	1.1584	1.8507	3.4434
152.9	-0.36205	-0.0687501	0.10955	0.3824	0.8165	1.1583	1.8489	3.44225
153	-0.36315	-0.0672	0.1095	0.3811	0.8172	1.1545	1.85085	3.444
153.1	-0.3637	-0.0675001	0.1079	0.3783	0.814	1.15555	1.8518	3.44085
153.2	-0.3652	-0.0678	0.1051	0.37945	0.81375	1.1565	1.85355	3.44215
153.3	-0.3684	-0.0666499	0.10885	0.3841	0.8189	1.15675	1.85715	3.4427
153.4	-0.37155	-0.0674999	0.1125	0.38345	0.81845	1.15915	1.8591	3.44245
153.5	-0.373	-0.0731501	0.11335	0.38395	0.81835	1.1587	1.85845	3.44215
153.6	-0.37105	-0.0698501	0.11805	0.3858	0.819	1.15665	1.85695	3.4387
153.7	-0.36755	-0.0684002	0.1176	0.38735	0.81955	1.15245	1.8553	3.4358
153.8	-0.3677	-0.0647499	0.11505	0.38925	0.81725	1.1508	1.8575	3.43535
153.9	-0.37045	-0.06525	0.11165	0.3865	0.8129	1.147	1.85685	3.43325
154	-0.37285	-0.0678001	0.1079	0.385	0.8155	1.14485	1.85265	3.43595
154.1	-0.3754	-0.0688001	0.1074	0.38615	0.81495	1.14575	1.85535	3.43875
154.2	-0.3776	-0.0684503	0.10765	0.38235	0.81315	1.14895	1.85835	3.44305
154.3	-0.37675	-0.0685501	0.10885	0.38385	0.81435	1.15005	1.86015	3.441
154.4	-0.37865	-0.0658499	0.11285	0.38565	0.81545	1.15325	1.8596	3.44065
154.5	-0.37715	-0.0659501	0.11435	0.38955	0.81645	1.1555	1.86005	3.4431
154.6	-0.37545	-0.0644501	0.11575	0.3911	0.8188	1.15595	1.8613	3.44465
154.7	-0.37375	-0.0654	0.1119	0.39045	0.81835	1.1571	1.86255	3.44275
154.8	-0.3741	-0.0653501	0.11225	0.3952	0.8199	1.15835	1.85925	3.44245
154.9	-0.37565	-0.0623	0.1158	0.39675	0.82175	1.15995	1.86025	3.44365
155	-0.3772	-0.06135	0.11855	0.39535	0.81975	1.16235	1.86035	3.4426
155.1	-0.37835	-0.06085	0.11955	0.39555	0.82025	1.16115	1.8626	3.44285
155.2	-0.38065	-0.0596504	0.11895	0.39945	0.82395	1.1603	1.86115	3.4431
155.3	-0.38005	-0.05835	0.11915	0.4026	0.826	1.15945	1.8633	3.44275
155.4	-0.37745	-0.0579001	0.1207	0.40445	0.82735	1.163	1.86375	3.4432
155.5	-0.3768	-0.05865	0.12155	0.4065	0.8293	1.16625	1.8622	3.4375
155.6	-0.37965	-0.0557	0.1247	0.40645	0.82865	1.1669	1.8531	3.4367
155.7	-0.3765	-0.0572504	0.12795	0.4057	0.8269	1.1627	1.8532	3.43825
155.8	-0.37425	-0.0618999	0.1277	0.4012	0.8199	1.165	1.85145	3.4374
155.9	-0.3745	-0.0666	0.1244	0.3981	0.8175	1.16545	1.8489	3.43885
156	-0.379	-0.0675	0.1253	0.39665	0.81455	1.1645	1.84975	3.43715
156.1	-0.3804	-0.06865	0.12395	0.3974	0.8138	1.16095	1.85325	3.4375
156.2	-0.38305	-0.0721001	0.1247	0.40095	0.81445	1.16365	1.859	3.4373
156.3	-0.386	-0.07115	0.12705	0.40365	0.81835	1.167	1.8621	3.4422
156.4	-0.38165	-0.06695	0.13175	0.4038	0.821	1.1647	1.8629	3.4436
156.5	-0.37895	-0.0629	0.1357	0.405199	0.822399	1.1638	1.8658	3.4423
156.6	-0.3775	-0.0569	0.1385	0.4065	0.8268	1.1615	1.8675	3.4415
156.7	-0.378301	-0.0512005	0.1433	0.4085	0.8284	1.1636	1.8657	3.4443
156.8	-0.3766	-0.0509	0.1455	0.4088	0.8283	1.1626	1.8652	3.4362
156.9	-0.3776	-0.0551001	0.1442	0.411	0.8263	1.1651	1.8638	3.43555
157	-0.38	-0.0586999	0.141	0.4107	0.8253	1.1658	1.86285	3.4334
157.1	-0.3793	-0.0586	0.1386	0.4107	0.8249	1.16635	1.8598	3.4328
157.2	-0.3778	-0.0579999	0.1352	0.41555	0.82475	1.1641	1.8588	3.4296
157.3	-0.3804	-0.05435	0.13635	0.4117	0.8239	1.1626	1.8587	3.4278
157.4	-0.38115	-0.0553	0.1324	0.4109	0.8258	1.1639	1.8603	3.42775
157.5	-0.3855	-0.0537001	0.133	0.4101	0.8249	1.1671	1.86175	3.43035
157.6	-0.3875	-0.0540999	0.1333	0.4099	0.8225	1.16685	1.86365	3.43085
157.7	-0.3879	-0.0528001	0.1317	0.41285	0.82415	1.16935	1.86235	3.4329
157.8	-0.3849	-0.05305	0.13445	0.41385	0.82605	1.16865	1.8644	3.4366
157.9	-0.38295	-0.0530501	0.13665	0.41475	0.82205	1.1681	1.8687	3.436
158	-0.38075	-0.05465	0.13625	0.4165	0.8221	1.1707	1.8695	3.4362
158.1	-0.38265	-0.0525	0.1356	0.422999	0.824599	1.1729	1.8698	3.43685
158.2	-0.3835	-0.0512006	0.140099	0.424	0.827	1.1733	1.86485	3.435
158.3	-0.381501	-0.0499999	0.1371	0.427	0.8269	1.16855	1.8647	3.4342
158.4	-0.3819	-0.0466999	0.1407	0.42365	0.82535	1.167	1.8686	3.43885
158.5	-0.3819	-0.04785	0.13865	0.426	0.8273	1.1677	1.87095	3.44075
158.6	-0.38675	-0.0462	0.1387	0.4247	0.8294	1.16965	1.87325	3.4407
158.7	-0.3868	-0.0489002	0.1394	0.42575	0.82985	1.17065	1.874	3.4431
158.8	-0.3848	-0.0481501	0.14315	0.42625	0.83185	1.1699	1.8757	3.44515
158.9	-0.38285	-0.0485501	0.14475	0.4255	0.8343	1.1691	1.87485	3.4514
159	-0.38245	-0.05	0.1444	0.4246	0.8361	1.16915	1.8777	3.4499
159.1	-0.3804	-0.0502001	0.1437	0.42495	0.83885	1.1741	1.874	3.4427
159.2	-0.3803	-0.0470503	0.14415	0.4278	0.8436	1.1761	1.8705	3.44595
159.3	-0.37975	-0.0454999	0.1453	0.4262	0.8409	1.1745	1.87205	3.44185
159.4	-0.3772	-0.0496	0.142	0.4223	0.8348	1.17845	1.86805	3.44095
159.5	-0.3805	-0.0519001	0.1373	0.42195	0.83595	1.17975	1.87045	3.44275
159.6	-0.3853	-0.0491501	0.13755	0.42065	0.83455	1.18355	1.87005	3.4439
159.7	-0.38685	-0.0508498	0.13295	0.42155	0.83545	1.18925	1.871	3.44625
159.8	-0.38985	-0.0491501	0.13495	0.42405	0.83605	1.1912	1.87215	3.4488
159.9	-0.39135	-0.04735	0.13475	0.424501	0.837501	1.19295	1.8706	3.45065
160	-0.38645	-0.0454999	0.1373	0.42945	0.84075	1.1982	1.87605	3.45015
160.1	-0.384699	-0.0414501	0.14115	0.4295	0.8379	1.19965	1.87885	3.4475
160.2	-0.38485	-0.0418002	0.1397	0.43085	0.83735	1.19985	1.8809	3.4446
160.3	-0.3843	-0.0424499	0.13855	0.43355	0.83755	1.1964	1.8802	3.4446
160.4	-0.38415	-0.0438501	0.13765	0.4317	0.8411	1.196	1.8805	3.44765
160.5	-0.38365	-0.0454001	0.1386	0.4328	0.8397	1.1978	1.88315	3.45085
160.6	-0.3853	-0.0443999	0.1378	0.4339	0.839	1.19815	1.88245	3.45015
160.7	-0.3862	-0.0445001	0.1358	0.43495	0.83915	1.19905	1.88215	3.44735
160.8	-0.3842	-0.0442501	0.14035	0.43665	0.84155	1.20115	1.88095	3.4483
160.9	-0.38225	-0.04195	0.14495	0.43615	0.84025	1.20105	1.8872	3.44605
161	-0.37955	-0.0407501	0.14415	0.43445	0.84085	1.2003	1.88815	3.4425
161.1	-0.37695	-0.0401501	0.14505	0.4356	0.8431	1.19785	1.889	3.44025
161.2	-0.37905	-0.0440002	0.1424	0.43455	0.84155	1.2007	1.88635	3.4407
161.3	-0.38	-0.04565	0.14135	0.4326	0.8403	1.19985	1.886	3.4423
161.4	-0.38155	-0.0478001	0.1429	0.43195	0.83845	1.2017	1.8817	3.44505
161.5	-0.3816	-0.04535	0.14355	0.4309	0.8406	1.1984	1.88275	3.44675
[truncated: 884 more rows]

## Sheet: Figure 4b
Figure 4b
4TCR2-MH to KRAS-WT
X (Time, sec)	4TCR2-MH 0.098 µM_Y	4TCR2-MH 0.195 µM_Y	4TCR2-MH 0.39 µM_Y	4TCR2-MH 0.78125 µM_Y	4TCR2-MH 1.5625 µM_Y	4TCR2-MH 3.125 µM_Y	4TCR2-MH 6.25 µM_Y	4TCR2-MH 12.5 µM_Y
-38.1	0.1403	-0.1213	-0.088	-0.188149	-0.475849	-0.3363	-0.5256	-0.59405
-38	0.0603988	-0.09935	-0.16755	-0.2625	-0.4893	-0.4943	-0.60625	-0.5055
-37.9	0.000150041	-0.1146	-0.2024	-0.3065	-0.431	-0.47165	-0.5402	-0.47555
-37.8	0.00789976	-0.1028	-0.2046	-0.33255	-0.41295	-0.4442	-0.49885	-0.436
-37.7	-0.00899986	-0.10325	-0.21525	-0.3138	-0.3791	-0.43705	-0.4614	-0.40515
-37.6	-0.01675	-0.0808	-0.1944	-0.30325	-0.36715	-0.4111	-0.44915	-0.37705
-37.5	-0.00569998	-0.07385	-0.19375	-0.2972	-0.3392	-0.39565	-0.45475	-0.3641
-37.4	-0.01485	-0.0671	-0.1955	-0.28385	-0.32035	-0.38845	-0.4423	-0.3591
-37.3	-0.0149999	-0.06345	-0.18095	-0.29065	-0.33005	-0.3736	-0.4357	-0.3395
-37.2	-0.01185	-0.06395	-0.18505	-0.2796	-0.3155	-0.3762	-0.4193	-0.34295
-37.1	-0.00944999	-0.0657	-0.1753	-0.2713	-0.3074	-0.3718	-0.41255	-0.335
-37	0.000699853	-0.0742	-0.1733	-0.2648	-0.29	-0.36935	-0.4099	-0.3311
-36.9	-0.000599996	-0.0675	-0.1646	-0.26035	-0.28095	-0.3538	-0.3984	-0.32625
-36.8	0.00350021	-0.0717496	-0.16015	-0.2521	-0.2708	-0.3513	-0.39765	-0.3151
-36.7	0.0125504	-0.0716	-0.1574	-0.2523	-0.2666	-0.34235	-0.3924	-0.32055
-36.6	0.0205	-0.0757	-0.1641	-0.24785	-0.26565	-0.3344	-0.38865	-0.3209
-36.5	0.0193003	-0.08255	-0.16415	-0.2459	-0.256	-0.32675	-0.3805	-0.32305
-36.4	0.01925	-0.0765	-0.1621	-0.25465	-0.25755	-0.3258	-0.37415	-0.3224
-36.3	0.0236002	-0.0823496	-0.16535	-0.2501	-0.2532	-0.32155	-0.3674	-0.31965
-36.2	0.0187504	-0.0823	-0.1814	-0.24625	-0.25265	-0.3176	-0.36425	-0.31195
-36.1	0.0227	-0.08495	-0.19455	-0.2369	-0.2468	-0.31985	-0.36055	-0.31085
-36	0.0260504	-0.0806	-0.1987	-0.24215	-0.25465	-0.31895	-0.35695	-0.3087
-35.9	0.0159	-0.08015	-0.18905	-0.24005	-0.25205	-0.32045	-0.3588	-0.3101
-35.8	0.0180504	-0.0602497	-0.17015	-0.23225	-0.24695	-0.3239	-0.3585	-0.3131
-35.7	0.0285503	-0.0552499	-0.15615	-0.2376	-0.2548	-0.3246	-0.3627	-0.31445
-35.6	0.0375501	-0.0605	-0.1517	-0.2429	-0.2561	-0.3301	-0.35965	-0.3203
-35.5	0.0413001	-0.0632	-0.1441	-0.2453	-0.2622	-0.32995	-0.3547	-0.3179
-35.4	0.0439	-0.0692999	-0.1417	-0.24955	-0.25895	-0.3298	-0.352	-0.31055
-35.3	0.0380002	-0.0762497	-0.14325	-0.2537	-0.2579	-0.3287	-0.34555	-0.3051
-35.2	0.0334503	-0.0796	-0.1444	-0.2565	-0.2616	-0.32895	-0.3373	-0.3013
-35.1	0.0328	-0.0863	-0.1459	-0.25665	-0.26205	-0.3273	-0.3314	-0.2929
-35	0.0302002	-0.08275	-0.14775	-0.2535	-0.2549	-0.3251	-0.3243	-0.2913
-34.9	0.03185	-0.0831	-0.1445	-0.2482	-0.2547	-0.3167	-0.3221	-0.2938
-34.8	0.0352002	-0.0883998	-0.148	-0.249	-0.2529	-0.3184	-0.3295	-0.29285
-34.7	0.0358002	-0.0896	-0.1495	-0.2495	-0.2505	-0.3177	-0.32305	-0.2945
-34.6	0.0337	-0.09	-0.1514	-0.2484	-0.2497	-0.31445	-0.3224	-0.2913
-34.5	0.0319002	-0.0896	-0.1525	-0.24245	-0.24715	-0.3117	-0.3241	-0.29385
-34.4	0.0326	-0.09195	-0.15285	-0.2436	-0.2484	-0.3075	-0.32355	-0.29445
-34.3	0.0318501	-0.0969998	-0.1532	-0.241	-0.2461	-0.30435	-0.32205	-0.29725
-34.2	0.0308002	-0.0961	-0.1541	-0.23775	-0.24335	-0.30495	-0.32205	-0.2989
-34.1	0.0322	-0.09765	-0.15305	-0.23865	-0.24225	-0.30815	-0.3225	-0.30035
-34	0.0331502	-0.09985	-0.15465	-0.24195	-0.24405	-0.3089	-0.32235	-0.2997
-33.9	0.03335	-0.10335	-0.15775	-0.2418	-0.2465	-0.30945	-0.318	-0.3026
-33.8	0.0312502	-0.1048	-0.162	-0.24095	-0.24665	-0.3064	-0.317	-0.30055
-33.7	0.0307002	-0.10765	-0.16505	-0.2404	-0.2427	-0.3062	-0.31605	-0.3008
-33.6	0.03045	-0.1083	-0.1614	-0.2382	-0.2392	-0.30375	-0.3158	-0.30045
-33.5	0.0357002	-0.1117	-0.1627	-0.23965	-0.23785	-0.3052	-0.31515	-0.29965
-33.4	0.0366	-0.11215	-0.16355	-0.2381	-0.2397	-0.30225	-0.31255	-0.29845
-33.3	0.0369502	-0.1132	-0.1636	-0.23625	-0.23865	-0.30325	-0.31135	-0.2977
-33.2	0.0349002	-0.11275	-0.16345	-0.23305	-0.23585	-0.30025	-0.3134	-0.2956
-33.1	0.03525	-0.11165	-0.16545	-0.23215	-0.23315	-0.2985	-0.312	-0.29325
-33	0.0390503	-0.11125	-0.16345	-0.2353	-0.2375	-0.2974	-0.30895	-0.29315
-32.9	0.03775	-0.1157	-0.1638	-0.2352	-0.2409	-0.29375	-0.30425	-0.29535
-32.8	0.0380002	-0.1168	-0.1557	-0.23235	-0.24505	-0.29285	-0.30385	-0.29285
-32.7	0.0389002	-0.11145	-0.14955	-0.23085	-0.24575	-0.29505	-0.30395	-0.29405
-32.6	0.03735	-0.11205	-0.14365	-0.23395	-0.24555	-0.29815	-0.30465	-0.29415
-32.5	0.0383501	-0.11235	-0.14535	-0.23315	-0.24695	-0.29855	-0.30045	-0.2943
-32.4	0.03605	-0.11305	-0.14595	-0.23465	-0.24845	-0.29905	-0.2975	-0.2976
-32.3	0.0331501	-0.11555	-0.14635	-0.23435	-0.25195	-0.3043	-0.2949	-0.29455
-32.2	0.0285502	-0.11655	-0.14635	-0.234	-0.2517	-0.3049	-0.29305	-0.29005
-32.1	0.0282501	-0.1173	-0.1434	-0.2352	-0.2547	-0.30365	-0.29295	-0.28925
-32	0.0263001	-0.1151	-0.1413	-0.23435	-0.25635	-0.30335	-0.28905	-0.28855
-31.9	0.0215001	-0.11005	-0.13675	-0.23335	-0.25895	-0.30275	-0.28875	-0.28905
-31.8	0.0215501	-0.10915	-0.13595	-0.22915	-0.25765	-0.30475	-0.29285	-0.2915
-31.7	0.0193501	-0.10745	-0.13305	-0.22985	-0.25885	-0.30365	-0.296	-0.2902
-31.6	0.0214501	-0.10575	-0.12995	-0.22755	-0.26145	-0.3028	-0.2971	-0.28705
-31.5	0.01935	-0.10825	-0.13385	-0.2296	-0.2632	-0.3019	-0.29535	-0.29025
-31.4	0.01545	-0.1093	-0.1341	-0.2294	-0.264	-0.30145	-0.29655	-0.29015
-31.3	0.0115001	-0.1107	-0.1348	-0.22705	-0.26055	-0.30125	-0.29725	-0.2938
-31.2	0.00930011	-0.10765	-0.13125	-0.22965	-0.26045	-0.30175	-0.2979	-0.2952
-31.1	0.01325	-0.10875	-0.13195	-0.23095	-0.26355	-0.3034	-0.2985	-0.2953
-31	0.00805006	-0.10495	-0.13165	-0.2337	-0.2621	-0.3036	-0.2981	-0.2979
-30.9	0.00555006	-0.1053	-0.1331	-0.2349	-0.2619	-0.3054	-0.299	-0.3019
-30.8	0.00400005	-0.1054	-0.1326	-0.2352	-0.2658	-0.3046	-0.2987	-0.30125
-30.7	0.00250002	-0.1069	-0.1363	-0.2354	-0.2675	-0.3022	-0.29655	-0.2992
-30.6	2.03145e-08	-0.1095	-0.1367	-0.2354	-0.2703	-0.29875	-0.2921	-0.3026
-30.5	-0.00149994	-0.1113	-0.1387	-0.23565	-0.27025	-0.2952	-0.2922	-0.3066
-30.4	-0.00849995	-0.11155	-0.14075	-0.2367	-0.2684	-0.2951	-0.2916	-0.30565
-30.3	-0.0103499	-0.1146	-0.1388	-0.2372	-0.2676	-0.2938	-0.28885	-0.303
-30.2	-0.00989998	-0.1176	-0.1433	-0.2349	-0.2645	-0.29245	-0.2874	-0.30275
-30.1	-0.0119	-0.1167	-0.1458	-0.23135	-0.26235	-0.2886	-0.28825	-0.30145
-30	-0.0113999	-0.11735	-0.14535	-0.2302	-0.2632	-0.28345	-0.28925	-0.29645
-29.9	-0.0132499	-0.1151	-0.1421	-0.22955	-0.26065	-0.28155	-0.28955	-0.2968
-29.8	-0.0137999	-0.11015	-0.14045	-0.22765	-0.26095	-0.28145	-0.2895	-0.2989
-29.7	-0.01375	-0.10915	-0.13915	-0.22495	-0.25955	-0.2833	-0.2899	-0.30115
-29.6	-0.0157499	-0.10465	-0.13445	-0.2208	-0.2613	-0.2818	-0.29245	-0.30255
-29.5	-0.0157499	-0.1027	-0.1338	-0.2182	-0.2616	-0.28285	-0.29045	-0.3038
-29.4	-0.0141	-0.1063	-0.1335	-0.21375	-0.26035	-0.27835	-0.2902	-0.3043
-29.3	-0.0146999	-0.10635	-0.13225	-0.21215	-0.25635	-0.2728	-0.2901	-0.307
-29.2	-0.0157499	-0.10415	-0.13085	-0.2123	-0.2564	-0.2697	-0.2871	-0.3051
-29.1	-0.01415	-0.1033	-0.1298	-0.2126	-0.2545	-0.268	-0.2865	-0.305
-29	-0.0150999	-0.0995	-0.1278	-0.2108	-0.2519	-0.2664	-0.285	-0.3039
-28.9	-0.017	-0.099	-0.1298	-0.2094	-0.2505	-0.264	-0.2833	-0.3044
-28.8	-0.0182999	-0.0986	-0.1275	-0.2118	-0.2484	-0.2616	-0.2852	-0.30335
-28.7	-0.0176	-0.0963	-0.1263	-0.2086	-0.2469	-0.2617	-0.28275	-0.30525
-28.6	-0.0174999	-0.0941	-0.1254	-0.2071	-0.2461	-0.25745	-0.28385	-0.29995
-28.5	-0.019	-0.0937999	-0.1232	-0.20575	-0.24505	-0.25555	-0.28065	-0.296
-28.4	-0.0218999	-0.09075	-0.11895	-0.20525	-0.24395	-0.25425	-0.2767	-0.29725
-28.3	-0.0216499	-0.09075	-0.11855	-0.20165	-0.24205	-0.2523	-0.27645	-0.2944
-28.2	-0.0218499	-0.08545	-0.11255	-0.2004	-0.2391	-0.25035	-0.2761	-0.29125
-28.1	-0.0210499	-0.0836	-0.1106	-0.19925	-0.24195	-0.2476	-0.27575	-0.2901
-28	-0.0229999	-0.0843499	-0.11255	-0.1954	-0.2381	-0.24665	-0.2718	-0.2898
-27.9	-0.0225499	-0.084	-0.111	-0.19555	-0.23785	-0.2483	-0.2714	-0.29265
-27.8	-0.0219999	-0.08345	-0.10915	-0.1978	-0.2345	-0.2466	-0.27135	-0.2917
-27.7	-0.0212499	-0.0859	-0.1084	-0.1969	-0.2371	-0.24815	-0.2683	-0.291
-27.6	-0.0225	-0.0873	-0.1085	-0.19515	-0.24035	-0.2488	-0.2658	-0.2925
-27.5	-0.0251999	-0.0860499	-0.10895	-0.1956	-0.2392	-0.2477	-0.2644	-0.2915
-27.4	-0.0272499	-0.0822	-0.1085	-0.1906	-0.2363	-0.245	-0.2628	-0.29
-27.3	-0.0271999	-0.0822	-0.1102	-0.1911	-0.2352	-0.2456	-0.2628	-0.29145
-27.2	-0.0274999	-0.0841	-0.1114	-0.1935	-0.2386	-0.242	-0.26315	-0.2918
-27.1	-0.0297	-0.0844	-0.114	-0.1953	-0.2385	-0.24355	-0.2605	-0.2959
-27	-0.0324999	-0.0822	-0.1141	-0.19735	-0.23815	-0.2428	-0.2607	-0.29395
-26.9	-0.0325	-0.08275	-0.11645	-0.1977	-0.2371	-0.2459	-0.25725	-0.2941
-26.8	-0.03275	-0.0781	-0.1156	-0.1982	-0.2388	-0.24385	-0.2563	-0.29375
-26.7	-0.0329	-0.0789	-0.1147	-0.19575	-0.23845	-0.243	-0.25585	-0.29225
-26.6	-0.0374999	-0.0739499	-0.11425	-0.1953	-0.2368	-0.24165	-0.25315	-0.28925
-26.5	-0.0334499	-0.0726	-0.1144	-0.19515	-0.24015	-0.23795	-0.24595	-0.28995
-26.4	-0.0333	-0.07195	-0.11215	-0.19345	-0.23855	-0.23435	-0.24385	-0.2889
-26.3	-0.0321499	-0.07065	-0.10875	-0.19105	-0.23555	-0.23305	-0.2449	-0.2876
-26.2	-0.0302499	-0.06645	-0.10605	-0.19125	-0.23505	-0.2316	-0.2435	-0.28535
-26.1	-0.0257499	-0.06555	-0.10565	-0.1909	-0.235	-0.231	-0.24215	-0.28835
-26	-0.02805	-0.0671	-0.1076	-0.1907	-0.2311	-0.22905	-0.24165	-0.287
-25.9	-0.0313	-0.069	-0.1059	-0.18915	-0.23095	-0.22815	-0.2434	-0.2839
-25.8	-0.0281	-0.07005	-0.10945	-0.18745	-0.23005	-0.2264	-0.2422	-0.28255
-25.7	-0.0281499	-0.06845	-0.10965	-0.191	-0.2301	-0.2262	-0.24225	-0.27875
-25.6	-0.02715	-0.0697999	-0.1117	-0.1859	-0.232	-0.22745	-0.23865	-0.27745
-25.5	-0.0281999	-0.0705999	-0.1108	-0.18855	-0.23005	-0.22715	-0.23505	-0.2782
-25.4	-0.0258999	-0.06855	-0.10935	-0.18965	-0.23005	-0.22635	-0.2356	-0.27835
-25.3	-0.02405	-0.06805	-0.11085	-0.18705	-0.22745	-0.2275	-0.23435	-0.2736
-25.2	-0.0243499	-0.06305	-0.10805	-0.1872	-0.2288	-0.22765	-0.2307	-0.26895
-25.1	-0.01975	-0.0621999	-0.1107	-0.18845	-0.22735	-0.2234	-0.22645	-0.26505
-25	-0.0196999	-0.0633499	-0.10945	-0.1876	-0.2219	-0.21765	-0.22445	-0.26275
-24.9	-0.0185499	-0.0642	-0.1052	-0.18505	-0.21985	-0.21355	-0.22035	-0.25745
-24.8	-0.0173999	-0.06335	-0.10215	-0.18395	-0.21875	-0.20925	-0.21475	-0.2518
-24.7	-0.0161499	-0.06185	-0.10315	-0.18295	-0.21515	-0.20355	-0.211	-0.2504
-24.6	-0.0144499	-0.0610499	-0.10035	-0.18185	-0.21255	-0.199	-0.2126	-0.24825
-24.5	-0.0118499	-0.0596499	-0.0993499	-0.178	-0.2063	-0.2017	-0.21345	-0.2441
-24.4	-0.0105499	-0.0569	-0.0943	-0.1765	-0.2079	-0.20065	-0.2115	-0.2387
-24.3	-0.00410001	-0.0572	-0.0927	-0.17535	-0.20615	-0.1976	-0.207	-0.2388
-24.2	-0.00349993	-0.05315	-0.09355	-0.1711	-0.2079	-0.1993	-0.2059	-0.2383
-24.1	-0.0049499	-0.0501	-0.0899	-0.1682	-0.2087	-0.1999	-0.2071	-0.23645
-24	-0.00539991	-0.0477999	-0.0898999	-0.1686	-0.2085	-0.201	-0.20365	-0.2335
-23.9	-0.00409994	-0.0453	-0.0909	-0.1676	-0.2065	-0.20515	-0.203	-0.2306
-23.8	-0.00459997	-0.0437	-0.0945	-0.16875	-0.20405	-0.2047	-0.2037	-0.23325
-23.7	-0.00319993	-0.04225	-0.09285	-0.1701	-0.2036	-0.2027	-0.20395	-0.23215
-23.6	-0.00444993	-0.0405	-0.0929	-0.1704	-0.2029	-0.19955	-0.20085	-0.2309
-23.5	-0.00439992	-0.0419	-0.0942	-0.17255	-0.20455	-0.19625	-0.1996	-0.2299
-23.4	-0.0049	-0.04065	-0.09215	-0.17225	-0.20125	-0.1936	-0.1985	-0.22985
-23.3	-0.0088499	-0.03675	-0.08905	-0.1727	-0.1988	-0.1937	-0.19745	-0.23125
-23.2	-0.00674995	-0.0383	-0.0904	-0.1747	-0.1955	-0.19535	-0.19565	-0.22905
-23.1	-0.00679993	-0.0416	-0.0927	-0.17275	-0.19295	-0.19555	-0.19415	-0.2281
-23	-0.0101	-0.0450501	-0.0928501	-0.16855	-0.19325	-0.20255	-0.1941	-0.2306
-22.9	-0.0121501	-0.04815	-0.09205	-0.17285	-0.19445	-0.2052	-0.1937	-0.234
-22.8	-0.0125501	-0.04695	-0.08935	-0.1743	-0.1969	-0.2086	-0.1911	-0.23305
-22.7	-0.00894991	-0.0398	-0.0816	-0.1758	-0.2	-0.2069	-0.18925	-0.2317
-22.6	-0.00949995	-0.0400999	-0.0818999	-0.1726	-0.1969	-0.21075	-0.1878	-0.231
-22.5	-0.00729987	-0.0451	-0.0861	-0.17445	-0.19555	-0.2103	-0.1888	-0.23345
-22.4	-0.0103	-0.04685	-0.08945	-0.1775	-0.1939	-0.2073	-0.18385	-0.22705
-22.3	-0.00944992	-0.0436	-0.0894	-0.1781	-0.195	-0.20275	-0.18235	-0.21665
-22.2	-0.00839995	-0.0416	-0.0866	-0.17705	-0.19535	-0.20485	-0.17635	-0.21615
-22.1	-0.00649998	-0.04095	-0.09115	-0.17905	-0.19255	-0.20045	-0.17695	-0.2117
-22	-0.0089499	-0.0293499	-0.0948499	-0.16735	-0.19165	-0.19295	-0.1715	-0.21135
-21.9	-0.00634989	-0.02165	-0.07765	-0.15415	-0.18995	-0.1778	-0.16465	-0.21605
-21.8	0.000850016	-0.01845	-0.06965	-0.1416	-0.1842	-0.16495	-0.15055	-0.2197
-21.7	-0.0029499	-0.0125	-0.0564	-0.13135	-0.18395	-0.15195	-0.1358	-0.21515
-21.6	-0.00239995	-0.00914992	-0.0505499	-0.12005	-0.16575	-0.1351	-0.12915	-0.21475
-21.5	0.00395014	-0.0157499	-0.0461499	-0.107	-0.1437	-0.13375	-0.13505	-0.22065
-21.4	0.0156501	-0.0129	-0.0408	-0.09375	-0.12705	-0.13185	-0.13735	-0.22725
-21.3	0.0290001	-0.00925002	-0.03485	-0.0866499	-0.13115	-0.13585	-0.14325	-0.226
-21.2	0.0367499	-0.01325	-0.03695	-0.10075	-0.13855	-0.13875	-0.1479	-0.2266
-21.1	0.0445499	-0.0175501	-0.0417501	-0.11355	-0.14125	-0.1413	-0.1526	-0.2173
-21	0.0527498	-0.02215	-0.05755	-0.1203	-0.1406	-0.1387	-0.153	-0.2126
-20.9	0.05825	-0.026	-0.068	-0.1246	-0.1339	-0.1408	-0.1463	-0.20185
-20.8	0.0511	-0.0325	-0.0741	-0.1251	-0.1265	-0.1397	-0.13895	-0.19675
-20.7	0.0478	-0.0354	-0.0777	-0.1248	-0.1273	-0.14015	-0.14245	-0.1903
-20.6	0.0502001	-0.0363	-0.0734	-0.12595	-0.12315	-0.14485	-0.1467	-0.1765
-20.5	0.0486001	-0.03685	-0.06945	-0.13155	-0.12655	-0.1481	-0.1435	-0.16985
-20.4	0.04675	-0.04465	-0.07385	-0.1409	-0.1342	-0.14	-0.13845	-0.168
-20.3	0.04275	-0.0512	-0.0795	-0.1433	-0.1271	-0.13245	-0.1375	-0.1637
-20.2	0.0379001	-0.0485	-0.0821	-0.14335	-0.12535	-0.1319	-0.136	-0.1609
-20.1	0.0401001	-0.04885	-0.08685	-0.1448	-0.1242	-0.1369	-0.1397	-0.15875
-20	0.0326501	-0.0502	-0.0878	-0.1444	-0.1212	-0.1386	-0.14315	-0.15885
-19.9	0.0216	-0.055	-0.0794	-0.1436	-0.1205	-0.14135	-0.15305	-0.1597
-19.8	0.0128	-0.0515	-0.0819	-0.14275	-0.11505	-0.14705	-0.157	-0.16275
-19.7	0.00210003	-0.04505	-0.07425	-0.14915	-0.11585	-0.1462	-0.16585	-0.1585
-19.6	-0.00145012	-0.04575	-0.07845	-0.1481	-0.1206	-0.14955	-0.1634	-0.1559
-19.5	-0.00595002	-0.0454001	-0.0779001	-0.15285	-0.12305	-0.1522	-0.1703	-0.1604
-19.4	-0.00590013	-0.04995	-0.08275	-0.1563	-0.121	-0.153	-0.1755	-0.16455
-19.3	-0.02015	-0.051	-0.0809	-0.1606	-0.1225	-0.1495	-0.17285	-0.1718
-19.2	-0.0178	-0.0563	-0.0801	-0.1667	-0.1252	-0.15605	-0.1741	-0.1733
-19.1	-0.0133001	-0.0618001	-0.0821001	-0.17345	-0.12645	-0.175	-0.1719	-0.1661
-19	0.000699816	-0.0697501	-0.0942501	-0.1881	-0.1378	-0.1803	-0.1728	-0.14915
-18.9	0.0111499	-0.0826	-0.1086	-0.2017	-0.1418	-0.1826	-0.17585	-0.13395
-18.8	0.0104999	-0.0882	-0.12	-0.2134	-0.1484	-0.18085	-0.18015	-0.12115
-18.7	0.0126999	-0.0957	-0.1284	-0.21355	-0.14535	-0.18095	-0.17685	-0.1065
-18.6	0.00350009	-0.0907499	-0.12355	-0.21575	-0.14285	-0.17305	-0.1731	-0.0886
-18.5	-0.00214987	-0.0932499	-0.11965	-0.21045	-0.13295	-0.1633	-0.1606	-0.0850001
-18.4	0.00285012	-0.08205	-0.11025	-0.2135	-0.13	-0.1539	-0.1566	-0.0946501
-18.3	-0.00464987	-0.0747	-0.1149	-0.2185	-0.1195	-0.157	-0.15935	-0.1062
-18.2	-0.0103998	-0.052	-0.1224	-0.2258	-0.1164	-0.16295	-0.1603	-0.1124
-18.1	-0.0155	-0.0755001	-0.1319	-0.23155	-0.11915	-0.1691	-0.1571	-0.12015
-18	-0.0185001	-0.0985501	-0.14115	-0.2375	-0.1345	-0.1746	-0.15885	-0.1263
-17.9	-0.0219501	-0.0858	-0.1439	-0.2359	-0.1371	-0.17845	-0.1557	-0.1268
-17.8	-0.0272	-0.0766	-0.1558	-0.23995	-0.15145	-0.1664	-0.1559	-0.1203
-17.7	-0.0255	-0.06075	-0.16215	-0.2268	-0.1425	-0.1623	-0.1595	-0.1097
-17.6	-0.0263499	-0.0269999	-0.1481	-0.2205	-0.1369	-0.1513	-0.1534	-0.10205
-17.5	-0.0173997	-0.0131998	-0.1365	-0.2109	-0.1247	-0.1521	-0.14285	-0.10055
-17.4	0.00210015	-0.0133	-0.1266	-0.2057	-0.1195	-0.14175	-0.13375	-0.09805
-17.3	0.0160002	-0.0193	-0.1226	-0.19525	-0.11065	-0.13195	-0.13705	-0.0992
-17.2	0.0212003	-0.00935001	-0.11625	-0.18545	-0.10325	-0.12505	-0.1408	-0.1076
-17.1	0.0282502	-0.00304989	-0.11325	-0.18185	-0.09915	-0.1244	-0.1538	-0.1084
-17	0.0344502	-0.00304996	-0.11465	-0.1831	-0.1038	-0.1272	-0.1489	-0.11025
-16.9	0.03925	-0.0137	-0.1198	-0.1884	-0.1094	-0.1305	-0.13935	-0.11215
-16.8	0.0459	-0.0155	-0.1225	-0.1938	-0.1138	-0.13115	-0.13285	-0.107
-16.7	0.0588	-0.00799998	-0.1237	-0.20215	-0.11415	-0.13065	-0.1299	-0.0978498
-16.6	0.0602	-0.00834996	-0.12765	-0.20185	-0.11705	-0.1232	-0.12615	-0.0907498
-16.5	0.04865	0.000450126	-0.12615	-0.1922	-0.1062	-0.11665	-0.11635	-0.0827495
-16.4	0.0490501	0.0232	-0.1205	-0.18665	-0.0948502	-0.10465	-0.10435	-0.0750499
-16.3	0.0637002	0.04165	-0.11535	-0.17595	-0.0862502	-0.0909497	-0.09215	-0.0708499
-16.2	0.0875502	0.04935	-0.10165	-0.16845	-0.08145	-0.0773499	-0.08995	-0.0673002
-16.1	0.10055	0.0490503	-0.0940497	-0.15635	-0.07355	-0.0716499	-0.0855	-0.0762997
-16	0.0804505	0.0428501	-0.0821499	-0.15075	-0.07265	-0.0722002	-0.0949	-0.0672495
-15.9	0.0689501	0.03975	-0.07615	-0.146	-0.0714001	-0.0854	-0.08465	-0.0561498
-15.8	0.0592501	0.0265	-0.0738	-0.1559	-0.0809998	-0.0728498	-0.07435	-0.0520999
-15.7	0.0493998	0.00859999	-0.0894	-0.14455	-0.06865	-0.0631498	-0.0658	-0.0489999
-15.6	0.0416003	0.0266502	-0.0830498	-0.13595	-0.05605	-0.0583999	-0.0671	-0.04895
-15.5	0.0591505	0.0329502	-0.0796498	-0.1314	-0.0473	-0.0559999	-0.06375	-0.0532001
-15.4	0.0704502	0.0408	-0.0755	-0.1277	-0.0456001	-0.04985	-0.0666	-0.05945
-15.3	0.0769001	0.0457	-0.0734	-0.12995	-0.0424501	-0.0512	-0.06815	-0.06185
-15.2	0.0788001	0.05025	-0.07285	-0.1358	-0.0442	-0.05485	-0.06745	-0.0649
-15.1	0.07625	0.0471	-0.0783	-0.13775	-0.04765	-0.06035	-0.0652	-0.06585
-15	0.0624999	0.03565	-0.08385	-0.13585	-0.04895	-0.0623	-0.06955	-0.0754
-14.9	0.05235	0.02235	-0.08705	-0.131	-0.0511	-0.06085	-0.0741	-0.0855499
-14.8	0.04595	0.00400001	-0.0905	-0.12805	-0.05065	-0.0595	-0.08205	-0.0843999
-14.7	0.0429	-0.00824999	-0.08825	-0.1283	-0.0544	-0.0607499	-0.0827	-0.0786998
-14.6	0.04295	-0.0096	-0.0867	-0.13005	-0.05625	-0.0547999	-0.0795	-0.0756998
-14.5	0.0585	-0.0172499	-0.0864499	-0.1291	-0.0558	-0.0478998	-0.0728	-0.0713497
-14.4	0.0609501	-0.0251	-0.0835	-0.1254	-0.0518001	-0.0454	-0.07365	-0.0686499
-14.3	0.0404001	-0.0335	-0.0768	-0.1195	-0.0474002	-0.0513499	-0.07355	-0.0677
-14.2	0.0335002	-0.0307	-0.0681	-0.12435	-0.05215	-0.0530499	-0.0753	-0.0716
-14.1	0.0335002	-0.0168499	-0.0608499	-0.11675	-0.04635	-0.0412	-0.0748	-0.0749998
-14	0.0349503	-0.0103499	-0.0575499	-0.111	-0.0361	-0.0358	-0.0727	-0.0764999
-13.9	0.0422501	-0.00390001	-0.0559	-0.1085	-0.0389	-0.0315	-0.0745	-0.08165
-13.8	0.0408	-0.00780001	-0.0567	-0.1156	-0.0452	-0.0282999	-0.08505	-0.0902
-13.7	0.0299	-0.0092	-0.0757	-0.1088	-0.0469	-0.03335	-0.0972	-0.0954499
-13.6	0.0114002	-0.000999933	-0.0816999	-0.10675	-0.04905	-0.0371	-0.09875	-0.0985998
-13.5	0.000900126	0.00684996	-0.07645	-0.1095	-0.0487	-0.0342499	-0.0938	-0.0987495
-13.4	0.00214996	0.00280001	-0.0794	-0.10805	-0.04615	-0.0275	-0.08525	-0.10475
-13.3	-0.00969999	-0.00434999	-0.08345	-0.1046	-0.0426001	-0.0230497	-0.07625	-0.0936001
-13.2	-0.0343499	-0.00899999	-0.088	-0.10225	-0.04285	-0.0145497	-0.0711	-0.0901
-13.1	-0.0416998	-0.0331497	-0.0852497	-0.09565	-0.04075	0.00269992	-0.0756	-0.0828497
-13	-0.0204495	-0.0532497	-0.0717497	-0.0847	-0.0266	0.00619999	-0.07485	-0.0623494
-12.9	-0.00514971	-0.0232	-0.0546	-0.0898999	-0.0314999	0.00144999	-0.05885	-0.05465
-12.8	0.0105999	-0.0141	-0.0592	-0.09365	-0.03375	0.0125503	-0.03335	-0.067
-12.7	0.00719999	-0.02335	-0.05685	-0.07575	-0.03045	0.02455	-0.0495	-0.0727501
-12.6	-0.00304966	-0.00354972	-0.0436497	-0.06245	-0.03095	0.0185	-0.05605	-0.0841498
-12.5	0.00365058	0.00175003	-0.02605	-0.0601	-0.0365	0.0169499	-0.06875	-0.0824499
-12.4	0.01145	0.00469999	-0.0258	-0.07855	-0.04295	-0.01245	-0.06715	-0.0870499
-12.3	0.0123	0.00384999	-0.01785	-0.10455	-0.0509499	-0.02695	-0.07165	-0.0798998
-12.2	0.00894993	0.00745001	-0.02665	-0.11895	-0.05355	-0.0548499	-0.0669	-0.0813498
-12.1	-0.000749782	0.03015	-0.04535	-0.14065	-0.05855	-0.0748998	-0.06785	-0.0814997
-12	-0.0068499	0.0312501	-0.0578499	-0.142	-0.0618	-0.10035	-0.0656	-0.0723995
-11.9	-0.0172499	0.0195	-0.0603	-0.13705	-0.0603502	-0.0998	-0.0576	-0.0679999
-11.8	-0.0304998	0.01615	-0.05515	-0.134	-0.0605002	-0.0885998	-0.0511	-0.0697497
-11.7	-0.0421498	0.0195	-0.0585	-0.1253	-0.0561	-0.0852999	-0.05275	-0.0612497
-11.6	-0.0564997	0.0218002	-0.0557998	-0.1231	-0.047	-0.0913497	-0.04815	-0.0511497
-11.5	-0.0708995	0.0250001	-0.0580999	-0.13245	-0.04415	-0.0793497	-0.03485	-0.0415997
-11.4	-0.0782999	0.02345	-0.06085	-0.12165	-0.0398503	-0.06825	-0.0222	-0.0349999
-11.3	-0.0813497	0.02075	-0.05925	-0.11395	-0.0261503	-0.0632998	-0.0145	-0.0283498
-11.2	-0.0769497	0.02255	-0.05735	-0.114	-0.0108	-0.0593999	-0.01325	-0.0253999
-11.1	-0.0682497	0.0211002	-0.0604998	-0.1128	-0.0134	-0.0548498	-0.0107	-0.0210499
-11	-0.0623997	0.0121001	-0.0727999	-0.11255	-0.01805	-0.0450999	-0.01825	-0.0225496
-10.9	-0.0648999	-0.00355	-0.09025	-0.1104	-0.0178002	-0.04175	-0.02285	-0.0171498
-10.8	-0.0698498	-0.0189	-0.1043	-0.11365	-0.0211501	-0.0426498	-0.01775	-0.0139997
-10.7	-0.0643999	-0.04325	-0.12185	-0.11915	-0.02145	-0.0403498	-0.0109	-0.00279974
-10.6	-0.0634499	-0.0642498	-0.13825	-0.12155	-0.01545	-0.0325997	-0.000499999	0.00450019
-10.5	-0.0712496	-0.0827498	-0.15655	-0.1186	-0.0165	-0.0199997	0.0053	0.00845038
-10.4	-0.0759498	-0.1059	-0.174	-0.1051	-0.0100003	-0.0066	0.01275	0.0124502
-10.3	-0.0779997	-0.13	-0.1852	-0.0953003	-0.00550026	0.00695019	0.02295	0.0140001
-10.2	-0.0778997	-0.1527	-0.2019	-0.09005	-0.00725	0.0220502	0.0262	0.0113
-10.1	-0.0793998	-0.17555	-0.21615	-0.08935	-0.00405	0.0465001	0.0204	0.00109999
-10	-0.0854496	-0.19215	-0.23145	-0.0851	-0.0003	0.05	0.0118	-0.00529987
-9.9	-0.0971498	-0.2018	-0.2428	-0.0636001	-0.00730008	0.0418	0.0034	-0.00980001
-9.8	-0.1005	-0.2056	-0.2317	-0.0673	-0.0153	0.0365001	0.0219	-0.0161498
-9.7	-0.1146	-0.196	-0.2333	-0.0611	-0.021	0.043	0.02845	-9.99665e-05
-9.6	-0.1364	-0.1874	-0.2346	-0.0367	-0.024	0.0343502	0.0426	0.01135
-9.5	-0.155	-0.1703	-0.2359	-0.03095	-0.01605	0.0445	0.04885	0.0128005
-9.4	-0.1512	-0.16385	-0.22835	-0.0235002	-0.00200019	0.03825	0.062	0.0329501
-9.3	-0.15855	-0.1559	-0.2253	-0.02545	-0.00115003	0.0432003	0.06755	0.0458002
-9.2	-0.1549	-0.14395	-0.24415	-0.0403	-0.0053	0.0513501	0.0732	0.0535501
-9.1	-0.14765	-0.1423	-0.2387	-0.02405	0.01625	0.0485002	0.08105	0.0610001
-9	-0.139999	-0.12935	-0.20515	-0.0211	0.0295	0.0623501	0.0867	0.0642504
-8.9	-0.13095	-0.1161	-0.2089	-0.00905018	0.0442498	0.057	0.09025	0.08115
-8.8	-0.1208	-0.10535	-0.19325	-0.00310012	0.0484999	0.0646502	0.10165	0.07475
-8.7	-0.12135	-0.1238	-0.2081	0.01405	0.05115	0.07435	0.09985	0.0748
-8.6	-0.1337	-0.14655	-0.21995	0.04125	0.06335	0.08205	0.0984	0.0761998
-8.5	-0.15175	-0.13765	-0.24095	0.04685	0.06505	0.0771	0.1006	0.0674994
-8.4	-0.16545	-0.13925	-0.22505	0.0392	0.0737	0.0792	0.0853	0.0528999
-8.3	-0.16975	-0.1327	-0.2251	0.0548	0.072	0.0622997	0.0665	0.0506
-8.2	-0.1816	-0.1206	-0.2041	0.0339	0.06	0.0440999	0.0623	0.0511499
-8.1	-0.1863	-0.1239	-0.1771	0.0219	0.0391	0.0323	0.06335	0.0469
-8	-0.188201	-0.1101	-0.1718	0.0194	0.042	0.0373499	0.0562	0.04645
-7.9	-0.2119	-0.0961	-0.1593	0.01745	0.04255	0.0359	0.05335	0.04265
-7.8	-0.2186	-0.08615	-0.14365	0.0031001	0.0417001	0.03825	0.05255	0.0382
-7.7	-0.20825	-0.0761	-0.1393	0.00565	0.04105	0.03705	0.0485	0.0354999
-7.6	-0.1996	-0.06775	-0.12985	0.01555	0.04005	0.0349	0.0465	0.0323499
-7.5	-0.17725	-0.06225	-0.12285	0.0161	0.0371	0.0334999	0.04375	0.02755
-7.4	-0.16275	-0.0519	-0.1111	0.0127	0.034	0.02685	0.03595	0.0281999
-7.3	-0.154	-0.0401	-0.0959	0.00875005	0.0302501	0.01925	0.032	0.0191499
-7.2	-0.1371	-0.03715	-0.08845	0.00285	0.02375	0.0212999	0.02345	0.0109499
-7.1	-0.12365	-0.03505	-0.07305	0.0051	0.0229	0.0164499	0.01605	0.00674989
-7	-0.11255	-0.0211001	-0.0562001	-0.00335	0.01685	0.0102499	0.00855	-0.00140021
-6.9	-0.0892001	-0.01375	-0.04925	-0.0102499	0.0102501	0.00305	0.0024	-0.00870004
-6.8	-0.0720501	-0.00555	-0.04385	-0.0141499	0.00365009	-0.00450011	-0.0063	-0.0128
-6.7	-0.0524501	0.00285	-0.04005	-0.0195	-0.0025	-0.0102	-0.0112	-0.0161502
-6.6	-0.0318501	0.00979989	-0.0352001	-0.0234	-0.0114	-0.0115	-0.0127501	-0.0215501
-6.5	-0.0126002	0.0112	-0.0234	-0.0235	-0.0153	-0.0123502	-0.01725	-0.0291503
-6.4	0.00139996	0.0162	-0.009	-0.02525	-0.01585	-0.01665	-0.02075	-0.03735
-6.3	0.026	0.0134499	-0.00325008	-0.0311499	-0.0206499	-0.0239501	-0.0282499	-0.0475501
-6.2	0.0488498	0.01675	-0.000549999	-0.03765	-0.02725	-0.03195	-0.03925	-0.05285
-6.1	0.07155	0.02115	0.00465	-0.0448497	-0.0360497	-0.04345	-0.04715	-0.0528
-6	0.0954497	0.02315	0.00985	-0.05355	-0.04565	-0.04775	-0.0539	-0.0597502
-5.9	0.11375	0.02905	0.00825	-0.06175	-0.05455	-0.0512	-0.05915	-0.06595
-5.8	0.12785	0.04095	0.01135	-0.0626	-0.0556	-0.0549502	-0.06595	-0.0662495
-5.7	0.12825	0.0495	0.0172	-0.06475	-0.06145	-0.06025	-0.06635	-0.0546997
-5.6	0.1271	0.05365	0.01955	-0.0688498	-0.0671498	-0.06105	-0.0549	-0.0481
-5.5	0.10205	0.05195	0.02275	-0.06785	-0.06535	-0.0544997	-0.0481	-0.0328993
-5.4	0.06545	0.05035	0.01645	-0.0561	-0.0541	-0.0481	-0.0339	-0.01925
-5.3	0.0269505	0.0438003	0.00260031	-0.05	-0.0494	-0.0333993	-0.01795	-0.00864981
-5.2	0.0240003	0.0237	-0.0173	-0.0337	-0.0318	-0.01485	-0.01005	-0.00599966
-5.1	0.000900002	0.0217	-0.018	-0.0137507	-0.0148507	-0.00275	-0.007	0.00055
-5	-0.0088993	0.01235	-0.00655	-0.00195	-0.00525	0.000200338	0.00175	0.00334998
-4.9	0.00335	0.00955	0.00325	0.0032	-0.0009	0.00525	0.00595	-0.00075
-4.8	0.0180502	0.00590034	0.00320034	0.01455	0.00815	0.00994998	0.00095	-0.000299854
-4.7	0.0179003	0.01115	0.01655	0.01715	0.01015	0.00755	0.0015	0.00179984
-4.6	0.01365	0.01025	0.02495	0.01505	0.00665001	0.0121	0.0012	-0.0044
-4.5	0.02085	0.00865	0.03305	0.0158	0.0108	0.0193998	-0.005	-0.0022499
-4.4	0.02235	0.0181	0.0314	0.0194	0.0151	0.014	-0.00415	-0.00505
-4.3	0.0234001	0.0199998	0.0353998	0.014	0.0091	0.0174501	-0.00455	-0.00794995
-4.2	0.0246998	0.015	0.0264	0.01715	0.01075	0.01785	-0.00855	-0.00744978
-4.1	0.0174	0.01705	0.03165	0.0171499	0.0082499	0.01895	-0.00505	-0.00835
-4	0.0163501	0.01815	0.02575	0.00945	0.00425	0.0223502	-0.00745	-0.0170499
-3.9	0.02515	0.02045	0.02515	0.00155	-0.00125	0.02125	-0.00855	-0.01795
-3.8	0.02655	0.0245502	0.0234502	0.00435	-0.00135	0.0215501	-0.01115	-0.01315
-3.7	0.0242502	0.02835	0.02315	0.00585	-0.000349999	0.02315	-0.01515	-0.0173
-3.6	0.02615	0.03925	0.02105	0.00634993	-0.00145007	0.01845	-0.0109	-0.02105
-3.5	0.0292501	0.03575	0.01045	-0.00115	-0.00775	0.0145	-0.00835	-0.0178999
-3.4	0.02165	0.03915	0.01775	-0.0077	-0.0156	0.01855	-0.0073	-0.0212
-3.3	0.01165	0.0434	0.012	-0.00325	-0.01005	0.0209001	-0.0065	-0.0186999
-3.2	0.00690004	0.04255	0.01145	0.0049	-0.0044	0.0251	-0.0035	-0.0200999
-3.1	0.00455	0.0434	0.0151	0.00689989	-0.00220011	0.0252	-0.0033	-0.01765
-3	0.0190001	0.0331	0.0158	0.009	-0.000299998	0.0282001	-0.00325	-0.0199999
-2.9	0.0305	0.0305	0.018	0.0133	-0.0011	0.02745	-0.000199999	-0.0188
-2.8	0.0350001	0.0313001	0.0227001	0.00895	0.00105	0.0291001	-9.9999e-05	-0.01625
-2.7	0.0358001	0.03565	0.02465	0.0143	0.000200001	0.0329	-0.00425	-0.0189498
-2.6	0.03385	0.0347	0.0291	0.0189999	0.00409987	0.04315	-0.00265	-0.0174
-2.5	0.0350001	0.0355	0.0259	0.02055	0.00625	0.0379502	0.0038	-0.0152
-2.4	0.0365	0.03015	0.02485	0.01665	0.00085	0.0434	0.0114	-0.02165
-2.3	0.03805	0.0299502	0.0260502	0.0256	0.0046	0.0487	0.01375	-0.0266998
-2.2	0.0391502	0.0387	0.0254	0.0309	0.009	0.04905	0.0134	-0.0254498
-2.1	0.0476	0.0457	0.0377	0.03155	0.00734996	0.0436	0.01345	-0.0277
-2	0.0512	0.05115	0.03855	0.0314	0.0053	0.0435502	0.0098	-0.04075
-1.9	0.05165	0.0536	0.0417	0.03355	0.01145	0.0432	0.01195	-0.04985
-1.8	0.0554002	0.0609502	0.0410502	0.0294	0.018	0.04335	0.0121	-0.0505
-1.7	0.0531502	0.0605	0.0449	0.02535	0.02265	0.04845	0.01245	-0.0578
-1.6	0.0581	0.05915	0.03615	0.02275	0.02525	0.0548	0.0173	-0.05715
-1.5	0.04965	0.04945	0.02035	0.013	0.0257	0.0609	0.0201	-0.05715
-1.4	0.04575	0.0474	0.0076	0.0081	0.02755	0.06135	0.0211	-0.0578
-1.3	0.0449998	0.0445998	0.00739982	0.0046	0.0297	0.06155	0.0201	-0.0578
-1.2	0.0449998	0.04115	0.0057	0.00390014	0.0304	0.0645998	0.0211	-0.05715
-1.1	0.04515	0.04115	0.0057	0.000849969	0.0307	0.0730998	0.02155	-0.056
-1	0.04535	0.04095	0.005	0.000600001	0.0308	0.0771	0.02175	-0.0559501
-0.900002	0.04515	0.0409	0.00445	0.000600001	0.03135	0.0778	0.0243	-0.0505
-0.799999	0.04535	0.0409	0.00445	0.000849969	0.0337509	0.0781	0.0246	-0.04985
-0.700001	0.04535	0.0409	0.005	0.00390014	0.0338	0.07895	0.02685	-0.0449509
-0.600002	0.04515	0.04095	0.0057	0.0046	0.03715	0.0885	0.028	-0.04075
-0.5	0.0449998	0.04115	0.00739982	0.0081	0.0416	0.0904499	0.05685	-0.04075
-0.400002	0.0447	0.04195	0.0076	0.013	0.0434	0.1364	0.0653	-0.00695
-0.299999	0.0444	0.0445998	0.0107	0.02275	0.0482001	0.1813	0.493	0.351483
-0.200001	0.0437	0.04195	0.02035	0.02275	0.04905	0.220849	0.52555	3.0814
-0.100002	0.0404495	0.04115	0.02035	0.02275	0.04995	0.28805	2.3976	5.50185
0	0.0379	0.04115	0.02035	0.105	0.2416	1.5233	3.66145	7.0919
0.0999985	0.0304998	0.04115	0.02495	0.671451	1.2204	2.40805	4.4154	7.84975
0.200001	-0.0826167	0.04115	0.31	0.67735	1.4465	2.7641	4.72865	8.51575
0.299999	-0.168304	0.04115	0.330649	0.67735	1.45035	2.8634	4.92205	9.09705
0.399998	-0.18735	0.04195	0.343	0.68165	1.45035	2.88095	5.02925	9.55425
0.5	-0.200701	0.0642	0.343	0.68505	1.45035	2.88375	5.43305	10.1904
0.599998	-0.2089	0.08105	0.343	0.68645	1.4535	2.89035	5.62955	10.5845
0.700001	-0.2089	0.08305	0.343	0.6891	1.4622	2.89975	5.64	10.8676
0.799999	-0.2089	0.08635	0.343	0.6895	1.4635	2.9083	5.7582	11.2032
0.899998	-0.2099	0.08635	0.3455	0.6923	1.46795	2.9112	5.87815	11.5364
1	-0.20995	0.08635	0.35125	0.70415	1.48305	2.91435	6.0087	11.7136
1.1	-0.212351	0.08635	0.3519	0.7104	1.48305	2.91935	6.0965	11.9897
1.2	-0.2132	0.08635	0.35245	0.7104	1.48305	2.9244	6.14845	12.0955
1.3	-0.213202	0.08965	0.35245	0.711	1.48305	2.96245	6.26885	12.1549
1.4	-0.21435	0.08635	0.3519	0.71465	1.48305	3.00875	6.3089	12.1977
1.5	-0.21575	0.08965	0.35125	0.7153	1.46795	3.0096	6.3148	12.2404
1.6	-0.21435	0.0902	0.3455	0.7153	1.4635	3.01855	6.3249	12.2493
1.7	-0.213202	0.0908	0.343	0.7153	1.4635	3.027	6.32815	12.2601
1.8	-0.213202	0.0980002	0.3455	0.7153	1.46795	3.02805	6.34305	12.3191
1.9	-0.21435	0.0981	0.3455	0.70415	1.4622	3.02805	6.3483	12.1977
2	-0.21435	0.0982002	0.34185	0.70415	1.4535	3.01855	6.35535	12.2404
2.1	-0.2132	0.10065	0.33235	0.7153	1.4535	3.02805	6.36005	12.2645
2.2	-0.20995	0.10065	0.33235	0.72725	1.46795	3.05125	6.4023	12.2373
2.3	-0.1966	0.10065	0.34185	0.69125	1.46055	3.1213	6.31445	12.2549
2.4	-0.23075	0.04285	0.33115	0.702399	1.5324	3.11475	6.2688	12.1864
2.5	-0.254849	0.1208	0.3612	0.66505	1.45175	3.0597	6.3276	12.1666
2.6	-0.2213	0.08175	0.31985	0.6686	1.4308	3.0565	6.30755	12.096
2.7	-0.28155	0.0744007	0.332001	0.6771	1.4597	3.06995	6.27045	12.0855
2.8	-0.239299	0.0786	0.3483	0.66725	1.45615	3.04475	6.29095	12.1288
2.9	-0.2184	0.07545	0.33175	0.65925	1.43985	3.03655	6.3075	12.1147
3	-0.23485	0.06795	0.29925	0.65375	1.42685	3.0429	6.3357	12.1228
3.1	-0.25125	0.06385	0.29245	0.6827	1.4286	3.021	6.3212	12.122
3.2	-0.236849	0.062	0.3101	0.669	1.4161	3.0175	6.2965	12.1052
3.3	-0.2243	0.0765	0.3051	0.6634	1.403	2.9953	6.29225	12.1052
3.4	-0.2331	0.071	0.2902	0.6708	1.4161	2.98995	6.30525	12.1339
3.5	-0.2451	0.0706	0.2832	0.66785	1.41005	2.99885	6.3031	12.1054
3.6	-0.2496	0.07625	0.29265	0.66975	1.39265	2.9899	6.31405	12.1315
3.7	-0.239749	0.0796501	0.30095	0.6587	1.3972	2.98985	6.32145	12.1293
3.8	-0.23715	0.0812	0.2959	0.64125	1.40325	2.96665	6.3384	12.1395
3.9	-0.244	0.07375	0.28345	0.63425	1.39635	2.981	6.34255	12.1347
4	-0.25145	0.07145	0.27875	0.6319	1.3894	2.98425	6.3711	12.2017
4.1	-0.25265	0.0741	0.2823	0.64025	1.40315	2.9723	6.38385	12.2425
4.2	-0.2535	0.0793504	0.28305	0.6379	1.4045	2.98845	6.39175	12.2548
4.3	-0.25475	0.0782	0.2885	0.63645	1.40415	2.99455	6.4074	12.2786
4.4	-0.2525	0.07925	0.29395	0.63745	1.39525	2.9857	6.41615	12.3001
4.5	-0.24865	0.08035	0.30205	0.6371	1.396	3.00355	6.4245	12.3292
4.6	-0.24415	0.0786	0.2944	0.63975	1.39295	3.0065	6.44865	12.3718
4.7	-0.2438	0.0757502	0.29335	0.6353	1.3906	3.00425	6.4641	12.4044
4.8	-0.24125	0.0744	0.2881	0.63525	1.38985	3.009	6.4816	12.4422
4.9	-0.2431	0.07635	0.29255	0.6351	1.3911	3.016	6.49955	12.5117
5	-0.24105	0.0735	0.2924	0.6339	1.3922	3.00735	6.5224	12.5294
5.1	-0.2408	0.0734	0.2911	0.63285	1.39475	3.0148	6.5416	12.5861
5.2	-0.2421	0.0731503	0.29575	0.6334	1.3895	3.0292	6.5607	12.6371
5.3	-0.24255	0.0746	0.2915	0.6334	1.3836	3.037	6.5808	12.6814
5.4	-0.2451	0.0704	0.2876	0.6381	1.3929	3.041	6.60015	12.7337
5.5	-0.2466	0.0695	0.2905	0.6434	1.4021	3.04055	6.6229	12.7651
5.6	-0.2431	0.0702	0.2955	0.64505	1.40715	3.0403	6.6545	12.8234
5.7	-0.2389	0.0711502	0.29695	0.6483	1.4122	3.0617	6.67125	12.8673
5.8	-0.23765	0.069	0.2946	0.6537	1.416	3.06855	6.6911	12.8918
5.9	-0.237	0.0719	0.2979	0.65595	1.41545	3.0772	6.71205	12.9495
6	-0.2337	0.07055	0.29805	0.6562	1.4175	3.07785	6.7441	12.9813
6.1	-0.23545	0.0686	0.2985	0.65925	1.42345	3.0965	6.76675	13.033
6.2	-0.2379	0.0721503	0.29835	0.6613	1.4279	3.11175	6.7877	13.0732
6.3	-0.24105	0.0745	0.2995	0.66155	1.42705	3.1109	6.8154	13.1119
6.4	-0.2427	0.07195	0.29615	0.6626	1.4292	3.115	6.82675	13.1557
6.5	-0.24355	0.0756	0.298	0.6611	1.4326	3.12335	6.841	13.1835
6.6	-0.24	0.0757	0.298	0.66335	1.43545	3.1383	6.8596	13.2252
6.7	-0.24	0.0741503	0.29865	0.6596	1.4396	3.1499	6.87545	13.2684
6.8	-0.24195	0.0714	0.2996	0.6576	1.4431	3.16775	6.90475	13.3184
6.9	-0.2439	0.0662	0.2985	0.65745	1.44665	3.18155	6.9276	13.3692
7	-0.2464	0.06955	0.29655	0.66215	1.45145	3.1893	6.9497	13.4148
7.1	-0.24265	0.06905	0.29865	0.6634	1.4513	3.1978	6.9668	13.4603
7.2	-0.23825	0.0650003	0.2957	0.6664	1.4554	3.2082	6.988	13.4904
7.3	-0.2342	0.0632	0.2978	0.6673	1.4574	3.2219	7.0052	13.5337
7.4	-0.2344	0.066	0.3011	0.664	1.4592	3.2296	7.03225	13.5746
7.5	-0.2299	0.065	0.3002	0.6655	1.4629	3.23665	7.061	13.6121
7.6	-0.2286	0.0655	0.3025	0.66625	1.46435	3.245	7.0914	13.6524
7.7	-0.2296	0.0637503	0.30045	0.6681	1.4695	3.2526	7.1214	13.6903
7.8	-0.23095	0.0635	0.3029	0.6668	1.4743	3.2638	7.14395	13.7194
7.9	-0.2278	0.0609	0.3013	0.6686	1.4796	3.27325	7.16545	13.7613
8	-0.225	0.0611	0.3008	0.67185	1.48495	3.28325	7.1863	13.7962
8.1	-0.2232	0.06265	0.30095	0.67555	1.49045	3.2907	7.2064	13.8391
8.2	-0.21915	0.0652502	0.30105	0.6759	1.4916	3.2977	7.2244	13.8763
8.3	-0.21755	0.0634	0.2999	0.6782	1.4918	3.3084	7.24445	13.9097
8.4	-0.2212	0.0663	0.299	0.6804	1.4961	3.31825	7.2574	13.9556
8.5	-0.2225	0.0685	0.3026	0.68475	1.49715	3.3248	7.282	13.9942
8.6	-0.2211	0.06775	0.30685	0.6842	1.4986	3.3353	7.30605	14.0298
8.7	-0.21845	0.0665003	0.3056	0.6838	1.5078	3.34255	7.32705	14.0662
8.8	-0.2223	0.068	0.3078	0.68645	1.51425	3.35055	7.3484	14.0986
8.9	-0.2226	0.07085	0.31025	0.69225	1.51965	3.3594	7.3628	14.13
9	-0.22425	0.06955	0.31005	0.6965	1.5224	3.3673	7.37615	14.1687
9.1	-0.22175	0.0709	0.309	0.6968	1.5236	3.37575	7.3956	14.2032
9.2	-0.2203	0.0705002	0.3088	0.69675	1.52425	3.3854	7.4158	14.2393
9.3	-0.2204	0.06915	0.30555	0.6994	1.5302	3.3916	7.43815	14.2714
9.4	-0.22195	0.0683	0.3046	0.7001	1.5347	3.39985	7.4561	14.2959
9.5	-0.223	0.0652	0.304	0.70305	1.53985	3.407	7.47335	14.328
9.6	-0.2211	0.06475	0.30625	0.703	1.5438	3.41535	7.4916	14.3618
9.7	-0.22265	0.0628002	0.3084	0.70245	1.54975	3.4238	7.51125	14.3953
9.8	-0.223	0.06025	0.30435	0.7046	1.555	3.43065	7.5319	14.4303
9.9	-0.22335	0.0587	0.3063	0.70765	1.55845	3.4394	7.5516	14.4609
10	-0.2219	0.06115	0.30625	0.7112	1.5598	3.4474	7.5746	14.493
10.1	-0.22225	0.0645	0.3079	0.7136	1.5625	3.4569	7.59585	14.5279
10.2	-0.2213	0.0614003	0.3061	0.7151	1.5672	3.46755	7.6174	14.562
10.3	-0.2215	0.0637	0.3054	0.71855	1.57095	3.4757	7.6355	14.596
10.4	-0.2201	0.06335	0.30545	0.7189	1.5739	3.4828	7.6532	14.6286
10.5	-0.21765	0.0651	0.3057	0.7197	1.5771	3.4875	7.67435	14.6618
10.6	-0.2176	0.0657	0.3058	0.7201	1.5789	3.49265	7.69505	14.693
10.7	-0.2175	0.0637002	0.3046	0.72235	1.58405	3.50025	7.7186	14.7244
10.8	-0.2175	0.06245	0.30075	0.72375	1.58775	3.511	7.734	14.7591
10.9	-0.21615	0.06075	0.29845	0.7247	1.5911	3.5201	7.7562	14.7949
11	-0.21705	0.0636	0.3037	0.725	1.5935	3.529	7.77525	14.8294
11.1	-0.2164	0.0611	0.3059	0.7275	1.5997	3.53595	7.7941	14.8611
11.2	-0.2168	0.0622002	0.3119	0.72755	1.60595	3.5461	7.80935	14.8934
11.3	-0.2112	0.06635	0.31555	0.7284	1.6107	3.55205	7.8254	14.9285
11.4	-0.20985	0.0661	0.3151	0.72855	1.61445	3.5606	7.84425	14.9622
11.5	-0.2124	0.06745	0.31065	0.7297	1.6141	3.57065	7.862	14.9928
11.6	-0.21425	0.0666	0.3103	0.73125	1.61605	3.5778	7.8788	15.0225
11.7	-0.2117	0.0667502	0.31085	0.7338	1.6221	3.586	7.89285	15.0534
11.8	-0.20995	0.0652	0.3105	0.7336	1.6261	3.58935	7.91125	15.0804
11.9	-0.2126	0.0642	0.3064	0.73005	1.62765	3.59975	7.9302	15.1105
12	-0.2117	0.06035	0.30085	0.73145	1.63035	3.6109	7.946	15.1426
12.1	-0.21285	0.06345	0.30115	0.7329	1.6345	3.6183	7.9639	15.1733
12.2	-0.21135	0.0637001	0.2999	0.7316	1.6384	3.6296	7.97505	15.2077
12.3	-0.2107	0.0604	0.3016	0.7312	1.6443	3.63725	7.9952	15.2373
12.4	-0.2129	0.061	0.3022	0.72935	1.64485	3.6507	8.01425	15.2704
12.5	-0.2123	0.05915	0.29935	0.7325	1.6474	3.65875	8.0319	15.3025
12.6	-0.21485	0.0594	0.3019	0.73355	1.64815	3.6685	8.0451	15.3283
12.7	-0.2121	0.0598502	0.30105	0.7358	1.6484	3.6743	8.06005	15.3579
12.8	-0.20965	0.0637	0.3014	0.7372	1.6469	3.67895	8.07725	15.3873
12.9	-0.2102	0.0652	0.3025	0.73605	1.64385	3.68985	8.09165	15.4168
13	-0.2147	0.06515	0.30035	0.73805	1.64625	3.69615	8.10905	15.4476
13.1	-0.21785	0.06365	0.30145	0.73605	1.64665	3.70435	8.12395	15.4756
13.2	-0.21695	0.0638502	0.30055	0.73745	1.65035	3.71135	8.1378	15.5047
13.3	-0.22055	0.06285	0.30115	0.73775	1.64995	3.7189	8.15085	15.5351
13.4	-0.22195	0.06325	0.29935	0.7374	1.6512	3.72165	8.16565	15.5643
13.5	-0.22325	0.0597	0.2978	0.74165	1.65515	3.72995	8.17725	15.5932
13.6	-0.2245	0.06405	0.29925	0.74045	1.65705	3.73735	8.19165	15.6251
13.7	-0.22605	0.0627502	0.29705	0.74035	1.65735	3.74295	8.2094	15.6548
13.8	-0.22895	0.06345	0.29715	0.74025	1.65865	3.7496	8.2265	15.6814
13.9	-0.23465	0.06015	0.29585	0.7437	1.662	3.7543	8.242	15.7059
14	-0.23545	0.0633	0.3014	0.7478	1.6623	3.7614	8.25675	15.7341
14.1	-0.2346	0.0627	0.3002	0.7507	1.6603	3.76715	8.27675	15.7616
14.2	-0.2326	0.0620001	0.2992	0.75035	1.65885	3.77475	8.29345	15.7853
14.3	-0.2353	0.05625	0.29765	0.75465	1.66205	3.78285	8.3056	15.8102
14.4	-0.23745	0.05945	0.30115	0.75695	1.66565	3.7879	8.32225	15.8386
14.5	-0.23505	0.05545	0.30235	0.7601	1.6667	3.79405	8.34325	15.8646
14.6	-0.23565	0.0513	0.2985	0.75915	1.67125	3.80505	8.35755	15.8896
14.7	-0.2394	0.0521503	0.29615	0.76045	1.67465	3.81405	8.3708	15.9161
14.8	-0.24125	0.05335	0.30245	0.76255	1.67275	3.8198	8.3875	15.9408
14.9	-0.24065	0.05475	0.30425	0.7606	1.6691	3.8275	8.4019	15.9691
15	-0.23845	0.0495	0.2997	0.7585	1.6699	3.8333	8.4208	15.9996
15.1	-0.2393	0.0498	0.2992	0.7582	1.6717	3.8419	8.4417	16.0242
15.2	-0.2428	0.0493002	0.2941	0.7586	1.674	3.8495	8.45505	16.051
15.3	-0.245	0.0471	0.2917	0.7596	1.6786	3.85485	8.4685	16.0775
15.4	-0.2495	0.0476	0.2939	0.75765	1.67665	3.8609	8.4825	16.1057
15.5	-0.2471	0.04435	0.29045	0.7606	1.6763	3.8705	8.49895	16.1336
15.6	-0.24765	0.0502	0.2885	0.7621	1.6779	3.87875	8.5156	16.1618
15.7	-0.2478	0.0515002	0.2914	0.76405	1.68015	3.8822	8.5319	16.19
15.8	-0.2474	0.05555	0.29165	0.7631	1.6808	3.888	8.54745	16.2143
15.9	-0.24635	0.0536	0.2926	0.7639	1.685	3.89975	8.5617	16.2379
16	-0.2473	0.0545	0.2906	0.76245	1.69165	3.9075	8.57415	16.2641
16.1	-0.2493	0.05325	0.29195	0.7628	1.6978	3.91815	8.5894	16.2909
16.2	-0.24815	0.0507002	0.2941	0.76385	1.70165	3.9256	8.60565	16.3145
16.3	-0.249	0.04865	0.29755	0.7648	1.7053	3.93195	8.6206	16.3374
16.4	-0.24985	0.0472	0.2987	0.77095	1.71005	3.9413	8.63295	16.3619
16.5	-0.2508	0.04725	0.30165	0.7728	1.7165	3.94695	8.6483	16.3862
16.6	-0.25025	0.043	0.3018	0.77175	1.71775	3.9573	8.66235	16.4109
16.7	-0.248	0.0390502	0.29765	0.7738	1.7202	3.96795	8.67645	16.4369
16.8	-0.24825	0.0374	0.2976	0.77275	1.72135	3.97735	8.68695	16.4641
16.9	-0.248	0.03575	0.29955	0.77435	1.72555	3.98235	8.70445	16.4877
17	-0.25135	0.03755	0.29995	0.77515	1.72875	3.98955	8.7196	16.513
17.1	-0.25155	0.03735	0.29745	0.77755	1.73515	3.9974	8.73615	16.5403
17.2	-0.25185	0.0392501	0.29865	0.7794	1.7369	4.00475	8.7528	16.5627
17.3	-0.25005	0.0393	0.2971	0.78015	1.73455	4.0129	8.77005	16.5878
17.4	-0.2543	0.03985	0.29365	0.7795	1.737	4.02095	8.7857	16.608
17.5	-0.25425	0.0399	0.2932	0.77965	1.73645	4.03	8.7989	16.6322
17.6	-0.2537	0.03775	0.29415	0.7817	1.7423	4.0329	8.8106	16.6605
17.7	-0.25135	0.0386001	0.2938	0.7832	1.7441	4.0395	8.82445	16.6871
17.8	-0.2515	0.042	0.2905	0.784	1.7469	4.04725	8.8384	16.7109
17.9	-0.2545	0.0431	0.2877	0.78535	1.74945	4.0555	8.85185	16.7358
18	-0.2534	0.04335	0.28725	0.7887	1.7543	4.06185	8.86635	16.7597
18.1	-0.25325	0.0436	0.2913	0.78825	1.75685	4.06715	8.88095	16.7826
18.2	-0.253	0.0421502	0.28875	0.79045	1.76065	4.07325	8.8936	16.8051
18.3	-0.25205	0.03835	0.29085	0.79275	1.76495	4.0779	8.90885	16.825
18.4	-0.25255	0.04035	0.29165	0.7937	1.7647	4.08305	8.91825	16.849
18.5	-0.25225	0.0416	0.292	0.79485	1.76605	4.08525	8.93105	16.8702
18.6	-0.2518	0.04375	0.29005	0.79545	1.76955	4.09215	8.9424	16.8916
18.7	-0.25225	0.0436502	0.28945	0.79775	1.77545	4.0976	8.9548	16.9188
18.8	-0.25275	0.04365	0.28995	0.7984	1.7798	4.1002	8.97115	16.9404
18.9	-0.25345	0.0445	0.2914	0.7987	1.7842	4.10675	8.9859	16.9661
19	-0.2516	0.0441	0.2851	0.80515	1.79125	4.1078	9.0037	16.988
19.1	-0.2525	0.04735	0.28835	0.8048	1.7922	4.1157	9.0159	17.0095
19.2	-0.25045	0.0447002	0.2897	0.8081	1.7975	4.1218	9.02775	17.0365
19.3	-0.2514	0.0455	0.2905	0.806	1.799	4.12735	9.04455	17.0565
19.4	-0.248	0.0441	0.2885	0.80515	1.80335	4.13145	9.0555	17.0795
19.5	-0.25	0.04245	0.28985	0.80865	1.80785	4.1351	9.0688	17.0986
19.6	-0.25055	0.04475	0.29105	0.8036	1.8084	4.1389	9.08245	17.1196
19.7	-0.24985	0.0380001	0.2891	0.8035	1.8129	4.14245	9.0961	17.141
19.8	-0.25	0.0373	0.289	0.80125	1.81635	4.1481	9.1071	17.1614
19.9	-0.2487	0.03375	0.29075	0.8034	1.8195	4.1545	9.11685	17.1867
20	-0.24755	0.0355	0.2897	0.8032	1.8173	4.15985	9.1308	17.2136
20.1	-0.2496	0.0341	0.2865	0.80025	1.81805	4.1676	9.14005	17.2386
20.2	-0.2529	0.0319501	0.28655	0.8004	1.822	4.17265	9.14975	17.262
20.3	-0.25625	0.0303	0.2876	0.80165	1.82515	4.17615	9.1624	17.2844
20.4	-0.2577	0.03015	0.28875	0.79995	1.82695	4.1825	9.1774	17.3084
20.5	-0.25865	0.02635	0.28585	0.7989	1.8283	4.1888	9.1925	17.3321
20.6	-0.26115	0.0268	0.2859	0.7953	1.8292	4.1951	9.2046	17.3544
20.7	-0.2604	0.0291002	0.2867	0.7962	1.8332	4.199	9.2186	17.3798
20.8	-0.2616	0.0254	0.2894	0.7976	1.8369	4.2055	9.23245	17.4023
20.9	-0.2616	0.0209	0.2859	0.798	1.8418	4.21375	9.24365	17.4268
21	-0.2603	0.015	0.2861	0.80065	1.84795	4.21975	9.2558	17.4501
21.1	-0.2622	0.01315	0.28805	0.80035	1.85025	4.228	9.2692	17.4724
21.2	-0.26245	0.00975019	0.28855	0.8007	1.8566	4.2313	9.28255	17.4952
21.3	-0.26035	0.01	0.2938	0.8024	1.8631	4.23665	9.29645	17.5149
21.4	-0.2597	0.0106	0.2967	0.80575	1.86435	4.24315	9.3102	17.5361
21.5	-0.255	0.00965	0.29795	0.80685	1.87035	4.2511	9.32135	17.5561
21.6	-0.25555	0.00954999	0.29885	0.8073	1.8741	4.25775	9.3332	17.5744
21.7	-0.25455	0.00900008	0.3001	0.80505	1.87915	4.2655	9.34305	17.5941
21.8	-0.2552	0.00744999	0.29945	0.805	1.8845	4.27285	9.353	17.6143
21.9	-0.25775	0.0054	0.3002	0.80685	1.88695	4.2765	9.36525	17.6376
22	-0.2573	0.00665001	0.30125	0.8069	1.8897	4.27855	9.3766	17.6575
22.1	-0.25615	0.00539999	0.3038	0.80965	1.89055	4.2847	9.39055	17.6793
22.2	-0.2592	0.00335005	0.30585	0.8097	1.8905	4.28845	9.4016	17.7023
22.3	-0.26255	0.00199999	0.3033	0.80865	1.89215	4.2953	9.4112	17.7274
22.4	-0.2656	0.00584999	0.30205	0.81	1.8925	4.2988	9.42365	17.7481
22.5	-0.26585	0.00720001	0.3015	0.806	1.8913	4.30095	9.4384	17.7697
22.6	-0.2644	0.0071	0.3005	0.80615	1.89045	4.3082	9.4473	17.7902
22.7	-0.2661	0.00735016	0.30175	0.8085	1.895	4.3127	9.4607	17.808
22.8	-0.26905	0.0104	0.3071	0.8097	1.8989	4.3191	9.47175	17.8295
22.9	-0.269	0.0136	0.3095	0.8124	1.9026	4.32155	9.4874	17.8481
23	-0.2723	0.0151	0.3129	0.81275	1.90515	4.3286	9.49665	17.8695
23.1	-0.2723	0.01405	0.31295	0.8156	1.9103	4.33175	9.50835	17.8897
23.2	-0.27075	0.0139	0.3178	0.81365	1.90865	4.33745	9.5203	17.908
23.3	-0.2711	0.01305	0.31685	0.81535	1.91175	4.3403	9.52975	17.9294
23.4	-0.27535	0.01345	0.31535	0.8147	1.9145	4.34145	9.54045	17.9492
23.5	-0.27195	0.0101	0.3172	0.81445	1.91385	4.34625	9.5529	17.9717
23.6	-0.273	0.00785001	0.31545	0.81535	1.91695	4.3482	9.56225	17.9907
23.7	-0.27255	0.0060501	0.31435	0.8132	1.92	4.35565	9.57545	18.0096
23.8	-0.27375	0.00419999	0.312	0.81365	1.92365	4.36155	9.59105	18.0302
23.9	-0.2753	0.000850003	0.31475	0.81485	1.92685	4.36815	9.60635	18.0512
24	-0.27655	-0.000749996	0.31825	0.81755	1.93135	4.37665	9.61935	18.0739
24.1	-0.27745	-0.000549994	0.32375	0.81805	1.93465	4.38275	9.63115	18.097
24.2	-0.27785	-0.00214992	0.32555	0.81595	1.93685	4.38825	9.6442	18.1144
24.3	-0.27605	-0.00335	0.32655	0.81475	1.94045	4.3941	9.65305	18.1341
24.4	-0.27725	-0.00195	0.32455	0.8168	1.9422	4.39585	9.6637	18.1542
24.5	-0.27565	-0.0023	0.3249	0.81755	1.94185	4.4024	9.6751	18.1759
24.6	-0.2767	-0.00524999	0.32225	0.8186	1.946	4.4105	9.6832	18.198
24.7	-0.28105	-0.00669986	0.3245	0.8207	1.948	4.417	9.6948	18.2232
24.8	-0.2807	-0.0082	0.3266	0.8188	1.9489	4.4236	9.7123	18.2437
24.9	-0.2817	-0.0099	0.3272	0.8196	1.9504	4.4343	9.7253	18.2644
25	-0.2852	-0.0101	0.3269	0.8261	1.9552	4.444	9.73695	18.2844
25.1	-0.2883	-0.011	0.3327	0.825	1.953	4.45585	9.74405	18.3046
25.2	-0.287	-0.0121998	0.3327	0.82655	1.95825	4.46035	9.75655	18.3214
25.3	-0.2876	-0.00815	0.33385	0.82765	1.95875	4.46445	9.768	18.339
25.4	-0.28765	-0.01065	0.33305	0.82825	1.96235	4.4722	9.77605	18.3637
25.5	-0.28925	-0.00734999	0.33375	0.8285	1.9641	4.48035	9.79075	18.3867
25.6	-0.28755	-0.0064	0.3321	0.82815	1.96865	4.49255	9.8045	18.4099
25.7	-0.2887	-0.00844971	0.32965	0.83635	1.97695	4.502	9.81395	18.4333
25.8	-0.29045	-0.00434978	0.33485	0.8405	1.9806	4.50865	9.82755	18.4546
25.9	-0.28915	-0.00230022	0.3394	0.84315	1.98445	4.51765	9.83995	18.4766
26	-0.2866	-0.000850138	0.33885	0.84495	1.98755	4.52595	9.85265	18.4958
26.1	-0.28715	-0.00154984	0.34115	0.84875	1.99435	4.53335	9.8625	18.5147
26.2	-0.28555	0.00195018	0.34225	0.85165	1.99915	4.5374	9.87665	18.5338
26.3	-0.28215	0.00495011	0.34365	0.8512	2.0029	4.54415	9.88585	18.557
26.4	-0.28045	0.0040999	0.3437	0.85155	2.00605	4.55105	9.89825	18.5773
26.5	-0.2762	0.00444984	0.34465	0.85185	2.00915	4.55635	9.90685	18.5954
26.6	-0.27435	0.0065502	0.34465	0.85605	2.01355	4.56225	9.91235	18.6152
26.7	-0.27245	0.00925011	0.34715	0.85705	2.01755	4.56605	9.9209	18.6332
26.8	-0.27325	0.00455005	0.34675	0.85865	2.01695	4.5719	9.9288	18.6508
26.9	-0.27225	0.00464996	0.34175	0.8601	2.0179	4.5754	9.93855	18.672
27	-0.27195	0.00359994	0.3439	0.8596	2.0184	4.58065	9.9519	18.6923
27.1	-0.2726	0.00540014	0.3435	0.85865	2.01905	4.5861	9.96605	18.7106
27.2	-0.2736	0.00665019	0.34335	0.8619	2.0232	4.59005	9.97345	18.7284
27.3	-0.27385	0.00970019	0.3457	0.86355	2.02725	4.59645	9.98265	18.7529
27.4	-0.2766	0.00964983	0.34845	0.86345	2.02795	4.60175	9.99525	18.7716
27.5	-0.27515	0.0100499	0.34745	0.86205	2.03025	4.60575	10.0033	18.7898
27.6	-0.27815	0.0111501	0.34635	0.86175	2.03045	4.6086	10.0143	18.8091
27.7	-0.28065	0.0139501	0.34895	0.8617	2.0329	4.61155	10.0267	18.8323
27.8	-0.28275	0.0104001	0.3491	0.86255	2.03415	4.61535	10.0387	18.8542
27.9	-0.2836	0.00984988	0.34895	0.86515	2.03585	4.622	10.0531	18.8724
28	-0.28325	0.0117499	0.34855	0.8665	2.0412	4.63145	10.0627	18.8904
28.1	-0.28495	0.0134002	0.3526	0.86945	2.04385	4.63835	10.0743	18.9121
28.2	-0.2855	0.0137501	0.35275	0.86985	2.04395	4.64305	10.0886	18.9319
28.3	-0.28185	0.0168502	0.34825	0.87245	2.04635	4.6469	10.1004	18.9521
28.4	-0.27935	0.0187498	0.35115	0.8729	2.0517	4.6534	10.1145	18.9723
28.5	-0.27755	0.0173999	0.3508	0.8723	2.058	4.6631	10.1252	18.9966
28.6	-0.2786	0.0149002	0.3552	0.8764	2.0631	4.67105	10.1377	19.0178
28.7	-0.2825	0.0143002	0.3575	0.87995	2.06885	4.67915	10.1512	19.0401
28.8	-0.2793	0.0164502	0.35745	0.88265	2.07175	4.6867	10.1628	19.0599
28.9	-0.27735	0.0174498	0.35615	0.8857	2.0738	4.69285	10.1732	19.0767
29	-0.27875	0.0150999	0.3546	0.88835	2.07825	4.6985	10.1786	19.095
29.1	-0.2772	0.0146501	0.35255	0.8883	2.081	4.70415	10.1915	19.1094
29.2	-0.27565	0.0110001	0.3533	0.88445	2.07815	4.7105	10.1988	19.1264
29.3	-0.2777	0.00785018	0.34955	0.8887	2.0815	4.71545	10.2068	19.1447
29.4	-0.28045	0.00589982	0.3504	0.88525	2.08165	4.72185	10.2171	19.1643
29.5	-0.2763	0.00385001	0.34955	0.88575	2.08385	4.7285	10.2272	19.1848
29.6	-0.28165	0.00275014	0.34775	0.8889	2.0862	4.7323	10.2372	19.201
29.7	-0.28355	0.00370007	0.3513	0.8889	2.0886	4.7431	10.2484	19.221
29.8	-0.2845	0.00280021	0.3541	0.8908	2.0896	4.7478	10.26	19.2405
29.9	-0.2849	0.00489983	0.3603	0.8911	2.0917	4.7544	10.2676	19.2592
30	-0.2825	0.00459992	0.3597	0.8909	2.093	4.75835	10.2759	19.2794
30.1	-0.2808	0.00420007	0.3613	0.89185	2.09395	4.76075	10.286	19.2965
30.2	-0.2793	0.00245009	0.35795	0.89425	2.09225	4.7683	10.2968	19.3143
30.3	-0.28005	0.00435016	0.35685	0.8993	2.0953	4.7737	10.3051	19.3377
30.4	-0.28115	0.00509983	0.358	0.8982	2.0967	4.7791	10.3183	19.3562
30.5	-0.281	0.00759989	0.3602	0.8954	2.1001	4.7889	10.3301	19.3708
30.6	-0.2839	0.00710029	0.3594	0.9006	2.1091	4.79705	10.3422	19.3864
30.7	-0.2826	0.00750014	0.3658	0.90165	2.11395	4.8011	10.3525	19.4064
30.8	-0.2776	0.00715004	0.36565	0.8997	2.1137	4.8066	10.3643	19.4243
30.9	-0.27905	0.00579991	0.3609	0.903	2.1146	4.81145	10.3703	19.444
31	-0.2813	0.00539993	0.3614	0.90335	2.11885	4.81375	10.3797	19.464
31.1	-0.2803	0.00165006	0.36355	0.90095	2.11955	4.81695	10.3894	19.4828
31.2	-0.27985	0.00335017	0.36465	0.90365	2.12775	4.82245	10.398	19.5043
31.3	-0.27975	0.00705008	0.36605	0.90645	2.13205	4.8286	10.4066	19.5293
31.4	-0.27715	0.00434991	0.36555	0.9068	2.1369	4.83325	10.4173	19.5482
31.5	-0.27745	0.00549986	0.3679	0.90865	2.13625	4.83665	10.4298	19.5662
31.6	-0.279	0.00345014	0.36845	0.91245	2.13805	4.8469	10.4414	19.5819
31.7	-0.28075	0.00205019	0.37115	0.9153	2.1398	4.8501	10.4475	19.6009
31.8	-0.27985	0.00280008	0.3741	0.9154	2.1396	4.8547	10.4605	19.6178
31.9	-0.2769	0.00149995	0.3709	0.916	2.1397	4.8599	10.4696	19.6371
32	-0.2764	-0.000500077	0.3678	0.9165	2.1428	4.8648	10.4794	19.6541
32.1	-0.2806	-0.0024999	0.3679	0.9174	2.1458	4.8677	10.4878	19.6716
32.2	-0.2825	-0.000999979	0.3668	0.9169	2.1465	4.8717	10.4975	19.6917
32.3	-0.2822	-0.00279993	0.3654	0.9151	2.1458	4.88005	10.5079	19.7091
32.4	-0.288	-0.00520006	0.3642	0.91655	2.14955	4.8863	10.5169	19.725
32.5	-0.2887	-0.00175016	0.36665	0.9161	2.1547	4.8919	10.524	19.745
32.6	-0.29055	0.00250003	0.37	0.9183	2.155	4.8972	10.5328	19.7643
32.7	-0.2921	-0.000799921	0.3685	0.9192	2.1563	4.9022	10.5417	19.7814
32.8	-0.2968	-0.00519983	0.3648	0.9247	2.1614	4.9086	10.5505	19.8032
32.9	-0.2972	0.000499786	0.3665	0.9232	2.1639	4.91515	10.563	19.8224
33	-0.295	0.00379989	0.3698	0.92195	2.16625	4.9208	10.5739	19.8428
33.1	-0.2982	0.0057502	0.37075	0.9262	2.1693	4.92715	10.5834	19.8628
33.2	-0.29795	0.00790013	0.3734	0.92815	2.17485	4.9335	10.59	19.8849
33.3	-0.2938	0.0102501	0.37595	0.9273	2.1803	4.9387	10.6035	19.9065
33.4	-0.29305	0.0109998	0.3782	0.9292	2.1801	4.9448	10.6145	19.924
33.5	-0.2898	0.0111999	0.3772	0.9324	2.1826	4.95205	10.6247	19.9423
33.6	-0.2904	0.0119001	0.3797	0.93525	2.18435	4.96085	10.6395	19.9607
33.7	-0.289	0.0119502	0.38225	0.94115	2.18835	4.9693	10.6481	19.9802
33.8	-0.28855	0.0133502	0.38155	0.9416	2.1923	4.97375	10.6582	19.9977
33.9	-0.28595	0.0140999	0.3825	0.94145	2.19345	4.98025	10.6691	20.0171
34	-0.2853	0.0115499	0.37865	0.94295	2.19365	4.984	10.6782	20.0356
34.1	-0.28645	0.0101501	0.37815	0.9429	2.1929	4.98855	10.6876	20.0539
34.2	-0.28835	0.00970013	0.375	0.94365	2.19285	4.99095	10.7007	20.0731
34.3	-0.2903	0.00765006	0.37705	0.94255	2.19515	4.9968	10.7096	20.0914
34.4	-0.29285	0.00394993	0.37915	0.9432	2.1984	5.00245	10.7207	20.1086
34.5	-0.29675	0.0030999	0.3778	0.94465	2.19775	5.0045	10.7299	20.1249
34.6	-0.298	0.00415012	0.37985	0.9443	2.1942	5.00795	10.7384	20.1411
34.7	-0.29745	0.0030001	0.3774	0.94435	2.19555	5.0117	10.7482	20.1622
34.8	-0.2971	0.00345008	0.37845	0.9438	2.1949	5.0146	10.7602	20.1789
34.9	-0.30095	0.00129994	0.3781	0.9471	2.1981	5.0213	10.7698	20.1976
35	-0.3038	-0.00100009	0.3798	0.948	2.2021	5.0251	10.7821	20.2154
35.1	-0.3037	-0.00179994	0.3802	0.9469	2.2042	5.03285	10.7981	20.233
35.2	-0.3039	-0.00279979	0.3816	0.94965	2.20805	5.037	10.8084	20.2547
35.3	-0.3069	0.00325014	0.38115	0.9529	2.213	5.0424	10.8182	20.2733
35.4	-0.30375	0.00439986	0.3841	0.9531	2.2162	5.0465	10.827	20.2942
35.5	-0.2992	0.00449989	0.3831	0.9559	2.2188	5.05275	10.8362	20.3092
35.6	-0.3004	0.00470016	0.3855	0.95675	2.22555	5.0588	10.8445	20.3256
35.7	-0.2971	0.00575017	0.38525	0.9576	2.2279	5.0652	10.8553	20.3414
35.8	-0.29605	0.0055001	0.384	0.9596	2.2293	5.07065	10.867	20.3576
35.9	-0.2945	0.00709988	0.3843	0.96005	2.23295	5.0775	10.8788	20.3737
36	-0.2957	0.00764991	0.38215	0.9581	2.2335	5.0844	10.8895	20.3936
36.1	-0.29745	0.00580017	0.3825	0.9587	2.2383	5.0875	10.9013	20.4089
36.2	-0.2978	0.00920015	0.3807	0.9612	2.2409	5.0958	10.9104	20.424
36.3	-0.2984	0.0125002	0.3836	0.9649	2.249	5.09875	10.9181	20.4427
36.4	-0.2975	0.0164998	0.3859	0.96585	2.25245	5.1042	10.9274	20.4594
36.5	-0.2963	0.0153499	0.38785	0.9697	2.255	5.10945	10.938	20.4781
36.6	-0.29545	0.0103002	0.3888	0.97335	2.25475	5.11675	10.948	20.5004
36.7	-0.2937	0.0103501	0.38765	0.97275	2.25575	5.123	10.9593	20.5229
36.8	-0.29405	0.0124501	0.38905	0.9767	2.2601	5.1296	10.9741	20.5407
36.9	-0.29485	0.0146998	0.3927	0.9793	2.2678	5.1364	10.9846	20.5592
37	-0.2916	0.0174998	0.3995	0.9799	2.2723	5.1426	10.9967	20.5741
37.1	-0.2887	0.0199001	0.4027	0.9836	2.275	5.14995	11.0051	20.5896
37.2	-0.2868	0.0225001	0.403	0.98335	2.27765	5.15465	11.0136	20.6069
37.3	-0.2857	0.02165	0.40425	0.98185	2.27855	5.15835	11.0285	20.626
37.4	-0.28665	0.01575	0.40345	0.98095	2.27645	5.16225	11.0398	20.6405
37.5	-0.28865	0.0134499	0.40265	0.98265	2.27665	5.1688	11.0511	20.6592
37.6	-0.28875	0.0161502	0.40455	0.9833	2.2818	5.1763	11.0605	20.6779
37.7	-0.28765	0.0177002	0.4049	0.9838	2.2846	5.17775	11.0687	20.695
37.8	-0.287	0.0210001	0.403	0.98315	2.28645	5.1842	11.0798	20.7105
37.9	-0.2881	0.0213499	0.40275	0.9826	2.2907	5.1896	11.0896	20.7261
38	-0.28925	0.0214998	0.4073	0.983	2.2957	5.19875	11.1005	20.7441
38.1	-0.2908	0.0197002	0.4086	0.98505	2.29745	5.2046	11.1097	20.7614
38.2	-0.2904	0.0225501	0.40865	0.9831	2.2984	5.2118	11.1207	20.781
38.3	-0.28815	0.0205002	0.4104	0.9856	2.303	5.2171	11.1321	20.7965
38.4	-0.2898	0.0164998	0.4115	0.9888	2.3068	5.2211	11.1416	20.8181
38.5	-0.2847	0.0151999	0.4127	0.9917	2.3083	5.22705	11.1568	20.8381
38.6	-0.2836	0.0145001	0.4122	0.99435	2.30865	5.2362	11.1725	20.8548
38.7	-0.2839	0.0136503	0.41195	0.9954	2.3147	5.24425	11.1832	20.8709
38.8	-0.28155	0.0170002	0.4177	0.99525	2.31635	5.2503	11.1979	20.8907
38.9	-0.2759	0.0199498	0.42195	0.9951	2.3145	5.25715	11.21	20.9069
39	-0.27405	0.0170999	0.4194	0.99695	2.31805	5.2636	11.2231	20.9242
39.1	-0.2767	0.0156501	0.41935	1.0005	2.3212	5.2705	11.2337	20.9379
39.2	-0.27425	0.0166001	0.4202	1.0007	2.3232	5.27585	11.2437	20.9533
39.3	-0.2732	0.0171001	0.4204	1.00215	2.32345	5.281	11.2562	20.9704
39.4	-0.2761	0.0156499	0.42135	1.0034	2.3233	5.28325	11.2689	20.9865
39.5	-0.27715	0.0127999	0.419	1.00065	2.32305	5.2871	11.2806	21.0033
39.6	-0.2788	0.0104501	0.41745	1.0004	2.3242	5.29265	11.2909	21.0242
39.7	-0.28045	0.00920011	0.4163	1.00055	2.32875	5.29585	11.3014	21.045
39.8	-0.2802	0.00965009	0.41525	0.99905	2.32985	5.30015	11.3154	21.0651
39.9	-0.28105	0.00804993	0.41665	1.00055	2.32885	5.3073	11.3287	21.0852
40	-0.28085	0.00744987	0.41815	1.0051	2.3346	5.31325	11.3381	21.1028
40.1	-0.28235	0.0106002	0.4238	1.00725	2.33895	5.3205	11.3467	21.1224
40.2	-0.2789	0.0108502	0.42475	1.0099	2.3423	5.3261	11.3591	21.141
40.3	-0.27665	0.00990014	0.4248	1.0109	2.3442	5.33415	11.3673	21.1589
40.4	-0.2747	0.0130999	0.4254	1.01005	2.34565	5.3407	11.3762	21.1781
40.5	-0.2734	0.0154498	0.42705	1.0135	2.3477	5.3483	11.3872	21.1956
40.6	-0.27045	0.0139002	0.4296	1.0173	2.353	5.35655	11.3982	21.2134
40.7	-0.269	0.0137001	0.43	1.02095	2.35625	5.3637	11.4071	21.2321
40.8	-0.2686	0.0150501	0.43095	1.0215	2.3584	5.3691	11.4138	21.2464
40.9	-0.26695	0.0157999	0.4294	1.023	2.3591	5.3764	11.4227	21.2627
41	-0.2648	0.0163999	0.4298	1.0245	2.3614	5.3805	11.4317	21.2784
41.1	-0.2658	0.0194002	0.4329	1.0245	2.3636	5.3874	11.4397	21.2974
41.2	-0.2667	0.0219002	0.4357	1.0268	2.3654	5.39265	11.4474	21.3186
41.3	-0.2655	0.0243001	0.4379	1.02605	2.36645	5.39925	11.4592	21.3357
41.4	-0.2613	0.0192499	0.44015	1.02865	2.36995	5.4071	11.4701	21.3523
41.5	-0.26105	0.0197499	0.44075	1.0338	2.373	5.41245	11.4822	21.3695
41.6	-0.26405	0.0232001	0.4444	1.03725	2.37535	5.41675	11.4935	21.3927
41.7	-0.2627	0.0253501	0.44555	1.03975	2.37725	5.41825	11.5046	21.4134
41.8	-0.26515	0.0251501	0.44965	1.04065	2.37945	5.4231	11.5137	21.4332
41.9	-0.26485	0.0264499	0.44895	1.0431	2.3825	5.42435	11.5206	21.4507
42	-0.26905	0.0270999	0.451	1.04455	2.38455	5.42575	11.5278	21.4657
42.1	-0.2669	0.0271501	0.45025	1.04825	2.38955	5.4288	11.537	21.4835
42.2	-0.26655	0.0282501	0.44985	1.0509	2.3884	5.43445	11.5454	21.5004
42.3	-0.26815	0.0269	0.4501	1.04565	2.39095	5.4352	11.554	21.5219
42.4	-0.2689	0.02565	0.44795	1.041	2.3918	5.4412	11.5659	21.5385
42.5	-0.27265	0.0229	0.4481	1.0393	2.3918	5.44595	11.5749	21.5549
42.6	-0.2753	0.0230001	0.4473	1.03885	2.39305	5.45065	11.5827	21.5734
42.7	-0.2789	0.0267501	0.44635	1.03695	2.39745	5.45415	11.594	21.5886
42.8	-0.28085	0.02915	0.44795	1.03575	2.39715	5.4564	11.6027	21.603
42.9	-0.28235	0.0279499	0.44385	1.0346	2.3958	5.46045	11.6088	21.6214
43	-0.28225	0.0283999	0.4434	1.03535	2.39575	5.46245	11.614	21.6374
43.1	-0.2823	0.0279501	0.44005	1.03595	2.39875	5.46505	11.6212	21.6542
43.2	-0.28495	0.0294501	0.43805	1.03435	2.39855	5.46775	11.6295	21.6727
43.3	-0.28865	0.0275501	0.43775	1.03425	2.39785	5.47325	11.6398	21.688
43.4	-0.29045	0.0245499	0.43745	1.03395	2.39925	5.47615	11.6457	21.7041
43.5	-0.29165	0.0261499	0.43575	1.03575	2.40235	5.48465	11.6522	21.7241
43.6	-0.29245	0.0284501	0.43765	1.03475	2.40455	5.48775	11.6625	21.7405
43.7	-0.29265	0.0267501	0.43615	1.03295	2.40625	5.49425	11.6702	21.7555
43.8	-0.29365	0.0263502	0.43615	1.03445	2.40985	5.4967	11.6776	21.7754
43.9	-0.29465	0.0276498	0.43955	1.0341	2.4105	5.50005	11.6887	21.7951
44	-0.29165	0.0271999	0.4384	1.03265	2.40895	5.50515	11.6981	21.8142
44.1	-0.2919	0.0274502	0.43625	1.03625	2.40945	5.5091	11.7031	21.8318
44.2	-0.28855	0.0295501	0.43825	1.0381	2.413	5.51095	11.7131	21.8502
44.3	-0.28565	0.0288001	0.442	1.03825	2.41615	5.5123	11.723	21.864
44.4	-0.2848	0.0282499	0.44185	1.0361	2.4173	5.51425	11.7305	21.8815
44.5	-0.28695	0.0321999	0.4437	1.03475	2.41825	5.5158	11.7401	21.8953
44.6	-0.289	0.03605	0.44535	1.0329	2.4194	5.517	11.7466	21.9107
44.7	-0.29325	0.0359	0.4463	1.0327	2.4219	5.5189	11.7539	21.9286
44.8	-0.2938	0.0347001	0.4445	1.0336	2.4226	5.52485	11.7663	21.9465
44.9	-0.2941	0.0327	0.442	1.03525	2.42905	5.5321	11.7745	21.9636
45	-0.2953	0.03295	0.44295	1.0365	2.4337	5.5348	11.785	21.9818
45.1	-0.29565	0.0342002	0.4456	1.0392	2.4385	5.53725	11.7923	21.9982
45.2	-0.2924	0.0370001	0.4473	1.03935	2.44215	5.5418	11.8006	22.015
45.3	-0.2904	0.0390502	0.44665	1.0426	2.4445	5.5474	11.8086	22.0308
45.4	-0.28895	0.0408999	0.4472	1.0459	2.4493	5.55275	11.8172	22.0459
45.5	-0.2878	0.0415999	0.4491	1.04585	2.45055	5.56105	11.8247	22.0616
45.6	-0.2862	0.0435502	0.45255	1.04745	2.45395	5.5681	11.833	22.0735
45.7	-0.28745	0.0446501	0.45305	1.0513	2.4609	5.5735	11.8401	22.086
45.8	-0.28545	0.0488001	0.4563	1.0523	2.4638	5.57725	11.8472	22.0994
45.9	-0.2842	0.0510998	0.4604	1.05325	2.46625	5.5804	11.8572	22.1128
46	-0.2822	0.05165	0.46215	1.0547	2.4685	5.584	11.8633	22.1272
46.1	-0.28315	0.0509	0.4622	1.054	2.4674	5.58805	11.8735	22.1423
46.2	-0.288	0.0486001	0.4622	1.05235	2.46785	5.59195	11.8821	22.1568
46.3	-0.2903	0.0482501	0.46325	1.05375	2.46775	5.59755	11.8906	22.1721
46.4	-0.28855	0.0496499	0.46315	1.05495	2.46885	5.60255	11.9005	22.1901
46.5	-0.28975	0.0538499	0.45815	1.06055	2.47205	5.60655	11.9087	22.2051
46.6	-0.29035	0.0562501	0.45745	1.06025	2.47375	5.6127	11.9155	22.2236
46.7	-0.29185	0.05875	0.45635	1.0595	2.47	5.61605	11.9264	22.243
46.8	-0.29345	0.0564001	0.4525	1.06055	2.47255	5.62055	11.9377	22.2599
46.9	-0.2976	0.0571499	0.45345	1.06185	2.47515	5.62805	11.9469	22.2771
47	-0.29865	0.0578499	0.45655	1.06155	2.47725	5.635	11.9547	22.2947
47.1	-0.29915	0.06095	0.45895	1.0606	2.4791	5.6407	11.962	22.3123
47.2	-0.29735	0.0605001	0.4563	1.0616	2.4814	5.64375	11.9716	22.3296
47.3	-0.2951	0.0613001	0.4552	1.06145	2.48225	5.6462	11.9811	22.3432
47.4	-0.2962	0.0624499	0.45225	1.0639	2.4828	5.65045	11.9849	22.3564
47.5	-0.30025	0.0652999	0.4509	1.06485	2.48325	5.65105	11.9959	22.3702
47.6	-0.3028	0.06665	0.45305	1.06065	2.48395	5.65665	12.0048	22.3843
47.7	-0.30015	0.0636502	0.44925	1.05925	2.48555	5.66095	12.0126	22.3964
47.8	-0.30215	0.0633501	0.44695	1.05965	2.48435	5.66765	12.022	22.4084
47.9	-0.30105	0.0638498	0.44645	1.06205	2.48535	5.673	12.029	22.4242
48	-0.30355	0.0635498	0.44925	1.0611	2.4848	5.67625	12.0419	22.4414
48.1	-0.30235	0.0635	0.4475	1.06205	2.48345	5.68605	12.0552	22.4622
48.2	-0.3063	0.0607502	0.45125	1.06505	2.48375	5.69215	12.0679	22.4803
48.3	-0.30935	0.0601502	0.45405	1.06605	2.48935	5.6993	12.0782	22.4959
48.4	-0.30755	0.0597498	0.45805	1.0741	2.4916	5.70635	12.0893	22.5117
48.5	-0.30435	0.0602998	0.4603	1.07565	2.49255	5.7096	12.097	22.5265
48.6	-0.3006	0.0601502	0.46105	1.0781	2.4957	5.7143	12.1079	22.547
48.7	-0.29895	0.0611002	0.461	1.0792	2.4991	5.71935	12.1195	22.5653
48.8	-0.2977	0.0621001	0.4622	1.08255	2.49785	5.7234	12.1284	22.5837
48.9	-0.295	0.0601499	0.46485	1.0846	2.5015	5.7303	12.1378	22.5994
49	-0.29715	0.0601999	0.4662	1.0867	2.5035	5.73705	12.1474	22.6129
49.1	-0.3003	0.0613002	0.4692	1.09205	2.50635	5.74225	12.1603	22.6317
49.2	-0.3026	0.0653501	0.47245	1.09365	2.50815	5.7467	12.1709	22.6486
49.3	-0.30225	0.0639501	0.47395	1.0954	2.5093	5.752	12.1817	22.6635
49.4	-0.30355	0.0647999	0.4736	1.101	2.512	5.7562	12.1907	22.6808
49.5	-0.3045	0.0696999	0.4742	1.1033	2.517	5.76315	12.2013	22.6985
49.6	-0.3036	0.0717002	0.4781	1.10505	2.52035	5.76365	12.2184	22.717
49.7	-0.3028	0.0727502	0.47675	1.10985	2.52515	5.7725	12.2291	22.7337
49.8	-0.30485	0.0731502	0.47985	1.1145	2.5294	5.7755	12.2422	22.754
49.9	-0.30325	0.0751998	0.4822	1.1172	2.5336	5.77955	12.257	22.7715
50	-0.303	0.0739999	0.4826	1.12095	2.53515	5.7872	12.2684	22.7866
50.1	-0.304	0.0766502	0.48575	1.1259	2.5404	5.79265	12.2778	22.8025
50.2	-0.30475	0.0798001	0.4889	1.12635	2.54235	5.79485	12.2903	22.8146
50.3	-0.3053	0.0811502	0.48675	1.12775	2.54355	5.8	12.2997	22.8331
50.4	-0.30635	0.0794499	0.48465	1.1312	2.5456	5.8078	12.3108	22.8508
50.5	-0.30985	0.0826999	0.4855	1.1335	2.5466	5.81485	12.3223	22.8661
50.6	-0.3096	0.0822002	0.4845	1.13775	2.55105	5.8238	12.3322	22.8811
50.7	-0.3089	0.0837502	0.48345	1.1397	2.5526	5.8308	12.3429	22.8952
50.8	-0.30665	0.0845001	0.4846	1.1414	2.5552	5.834	12.349	22.9083
50.9	-0.306	0.0855998	0.4855	1.1407	2.5577	5.8313	12.3578	22.9236
51	-0.3084	0.0849999	0.4857	1.1396	2.5571	5.8331	12.3705	22.9398
51.1	-0.3089	0.0840001	0.483	1.1418	2.5583	5.83865	12.3779	22.9561
51.2	-0.3088	0.0848001	0.4842	1.14595	2.56005	5.84395	12.387	22.9719
51.3	-0.311	0.0833501	0.48375	1.14745	2.55755	5.84645	12.3952	22.9877
51.4	-0.31265	0.08175	0.48195	1.14475	2.55825	5.85085	12.4071	23.0031
51.5	-0.31795	0.0797499	0.47895	1.14395	2.55845	5.8564	12.4137	23.0206
51.6	-0.32075	0.0802502	0.47705	1.1476	2.5605	5.85975	12.4228	23.0399
51.7	-0.32375	0.0797001	0.4747	1.15125	2.56305	5.86065	12.4284	23.0583
51.8	-0.3215	0.07925	0.47155	1.14805	2.55865	5.86425	12.4399	23.0752
51.9	-0.32425	0.07565	0.46905	1.14725	2.55625	5.87235	12.4507	23.0935
52	-0.32885	0.0735499	0.46885	1.14785	2.55985	5.87975	12.4597	23.1097
52.1	-0.33335	0.0761503	0.46885	1.15005	2.56385	5.8867	12.4652	23.1251
52.2	-0.33395	0.0788501	0.46845	1.1511	2.5665	5.8918	12.4734	23.1412
52.3	-0.33115	0.0824001	0.4692	1.1527	2.5698	5.89655	12.4865	23.1565
52.4	-0.331	0.0831999	0.4692	1.15525	2.57395	5.9008	12.4949	23.1737
52.5	-0.3355	0.0850499	0.47365	1.1575	2.5805	5.90655	12.5051	23.1863
52.6	-0.33385	0.0803001	0.4799	1.15715	2.58345	5.91085	12.5133	23.2009
52.7	-0.333	0.0780502	0.48165	1.15745	2.58685	5.91375	12.5216	23.2167
52.8	-0.33305	0.0772502	0.48585	1.16045	2.59085	5.91945	12.5284	23.2289
52.9	-0.33235	0.0792499	0.48605	1.15985	2.59535	5.9228	12.537	23.2423
53	-0.33085	0.0812499	0.48595	1.1607	2.5986	5.9255	12.5498	23.2578
53.1	-0.33075	0.0817001	0.4859	1.1609	2.6019	5.9296	12.5619	23.2735
53.2	-0.331	0.0794001	0.4855	1.1614	2.6037	5.9338	12.5731	23.2888
53.3	-0.3288	0.0763001	0.4882	1.1613	2.6047	5.94045	12.5828	23.3072
53.4	-0.3276	0.0718999	0.4887	1.16515	2.60575	5.948	12.5942	23.3268
53.5	-0.326	0.0681498	0.49055	1.1683	2.6085	5.9552	12.6067	23.3461
53.6	-0.32455	0.0669002	0.4896	1.1716	2.6125	5.9625	12.6131	23.3638
53.7	-0.3236	0.0701002	0.4895	1.1754	2.6188	5.9679	12.6206	23.3823
53.8	-0.3235	0.0720001	0.493	1.1762	2.6225	5.97335	12.6317	23.3995
53.9	-0.325	0.0695998	0.4935	1.17735	2.62435	5.98125	12.6392	23.4164
54	-0.3271	0.0683499	0.49135	1.17865	2.62875	5.98625	12.6511	23.4345
54.1	-0.32745	0.0700502	0.49165	1.17645	2.63015	5.99335	12.6569	23.4548
54.2	-0.32735	0.0667502	0.49095	1.17745	2.63505	5.99455	12.6639	23.4702
54.3	-0.32805	0.0669501	0.49075	1.17825	2.63865	5.9986	12.6702	23.4816
54.4	-0.32705	0.0673499	0.49015	1.1789	2.6401	6.00125	12.6746	23.5008
54.5	-0.33155	0.0721998	0.4884	1.17515	2.64185	6.00345	12.6836	23.5163
54.6	-0.334	0.07265	0.48845	1.17445	2.64305	6.0104	12.6936	23.5322
54.7	-0.33795	0.0718502	0.48705	1.1768	2.6459	6.01645	12.7024	23.5482
54.8	-0.34015	0.0728001	0.4872	1.17795	2.64655	6.0227	12.7111	23.5646
54.9	-0.3385	0.0731499	0.48445	1.1758	2.6501	6.0301	12.7185	23.5831
55	-0.34125	0.0745999	0.4835	1.1765	2.6536	6.03325	12.7252	23.6006
55.1	-0.3395	0.0789	0.4857	1.17725	2.65585	6.0374	12.7353	23.6174
55.2	-0.337	0.07785	0.48295	1.1728	2.6591	6.0442	12.7453	23.6322
55.3	-0.33715	0.0725001	0.4803	1.1719	2.6616	6.05615	12.756	23.6473
55.4	-0.3371	0.0712999	0.4791	1.17255	2.66635	6.06395	12.7645	23.6651
55.5	-0.3357	0.0700499	0.48205	1.17005	2.67315	6.0691	12.7744	23.6817
55.6	-0.33625	0.0699501	0.48115	1.1705	2.6751	6.0756	12.7829	23.6976
55.7	-0.33825	0.0693001	0.4792	1.1714	2.6778	6.0829	12.7858	23.7114
55.8	-0.3383	0.0699001	0.4801	1.169	2.6789	6.0873	12.7922	23.7253
55.9	-0.3393	0.0695	0.4803	1.1689	2.6828	6.09405	12.7997	23.7377
56	-0.3418	0.0674	0.4772	1.16735	2.68185	6.10145	12.8051	23.7523
56.1	-0.3394	0.0679501	0.47545	1.16835	2.68435	6.1015	12.8135	23.7691
56.2	-0.33855	0.06385	0.47445	1.1666	2.6815	6.1029	12.8238	23.7872
56.3	-0.33745	0.0572001	0.4688	1.1641	2.6836	6.1075	12.8363	23.8071
56.4	-0.3382	0.0533	0.4679	1.1654	2.6874	6.11585	12.8445	23.8215
56.5	-0.3386	0.0539998	0.4679	1.16995	2.69165	6.1216	12.8517	23.8352
56.6	-0.336	0.0532501	0.47125	1.1725	2.6952	6.1319	12.8605	23.8506
56.7	-0.33145	0.0531001	0.4726	1.1732	2.6966	6.136	12.8711	23.8674
56.8	-0.3324	0.0505001	0.4736	1.172	2.7002	6.13925	12.8799	23.8833
56.9	-0.3301	0.0493999	0.4711	1.17245	2.70135	6.14955	12.8925	23.9026
57	-0.33	0.0482499	0.46845	1.17515	2.70405	6.1603	12.9022	23.9203
57.1	-0.32795	0.0520501	0.46985	1.1779	2.7061	6.16795	12.9104	23.9372
57.2	-0.32705	0.0529002	0.4717	1.17615	2.70855	6.17515	12.9221	23.954
57.3	-0.3257	0.0514501	0.47355	1.17275	2.70855	6.18325	12.9321	23.9701
57.4	-0.32595	0.0504498	0.47455	1.17705	2.71495	6.19	12.9415	23.9849
57.5	-0.32455	0.0509497	0.47725	1.1815	2.7194	6.19195	12.9498	24.0066
57.6	-0.32295	0.0530001	0.4785	1.17905	2.71635	6.1944	12.9634	24.0218
57.7	-0.3206	0.0511501	0.47595	1.1803	2.7178	6.2021	12.9715	24.0343
57.8	-0.31995	0.0510002	0.4788	1.1823	2.7199	6.2107	12.9814	24.0505
57.9	-0.3257	0.0528998	0.4848	1.1854	2.7227	6.216	12.9898	24.0674
58	-0.324	0.0540998	0.4859	1.1887	2.7278	6.22125	12.9979	24.0817
58.1	-0.3213	0.0540002	0.4855	1.18745	2.72885	6.2263	13.0064	24.0988
58.2	-0.321	0.0539501	0.48595	1.1871	2.7298	6.23065	13.0196	24.1168
58.3	-0.32195	0.0532001	0.487	1.18955	2.73305	6.2353	13.0308	24.1311
58.4	-0.32	0.0527498	0.48645	1.1927	2.7345	6.2426	13.0393	24.148
58.5	-0.31925	0.0515998	0.4888	1.1934	2.7345	6.24695	13.0493	24.1648
58.6	-0.3169	0.0491001	0.4856	1.19255	2.73295	6.2511	13.0598	24.1809
58.7	-0.3179	0.0503501	0.48385	1.1936	2.7356	6.25775	13.0698	24.1964
58.8	-0.32065	0.0500002	0.4834	1.19725	2.73575	6.2639	13.079	24.2093
58.9	-0.3194	0.0495498	0.48385	1.1974	2.7388	6.2679	13.085	24.2245
59	-0.32085	0.0499999	0.4851	1.1987	2.7368	6.27355	13.0938	24.2404
59.1	-0.3204	0.0462	0.4799	1.19605	2.73635	6.27695	13.0986	24.26
59.2	-0.3217	0.0435501	0.47815	1.19515	2.73645	6.27855	13.109	24.2777
59.3	-0.32305	0.04205	0.47685	1.19235	2.73485	6.28745	13.123	24.2928
59.4	-0.32565	0.0440499	0.47515	1.19385	2.73725	6.29285	13.1293	24.3035
59.5	-0.32965	0.0501499	0.47605	1.19395	2.74405	6.2949	13.1365	24.3181
59.6	-0.32945	0.05385	0.47795	1.1909	2.7426	6.2965	13.1473	24.331
59.7	-0.32915	0.0516001	0.4749	1.1894	2.7423	6.30075	13.156	24.3459
59.8	-0.3332	0.0491001	0.4714	1.18665	2.73905	6.3022	13.1637	24.3599
59.9	-0.3324	0.0489499	0.47385	1.1842	2.7403	6.3069	13.1701	24.3781
60	-0.32925	0.0488999	0.4725	1.1834	2.7428	6.3072	13.1802	24.3959
60.1	-0.3306	0.0446	0.4711	1.1824	2.743	6.3129	13.1886	24.4092
60.2	-0.329	0.0397002	0.4716	1.1879	2.7473	6.3192	13.2006	24.42
60.3	-0.3306	0.0431001	0.4747	1.1892	2.7489	6.3303	13.2105	24.4373
60.4	-0.3295	0.0463999	0.4766	1.1876	2.7505	6.3376	13.2215	24.4569
60.5	-0.33	0.0487998	0.4782	1.1861	2.7518	6.3457	13.2365	24.4736
60.6	-0.3285	0.0449001	0.4791	1.1858	2.7535	6.3548	13.2454	24.4909
60.7	-0.3285	0.0454002	0.479	1.1896	2.7584	6.3581	13.2563	24.5075
60.8	-0.3278	0.0460001	0.4812	1.1888	2.7601	6.364	13.2657	24.5185
60.9	-0.3229	0.0433999	0.4834	1.1929	2.764	6.37065	13.2719	24.5325
61	-0.3232	0.0435999	0.4884	1.19745	2.76675	6.37325	13.2795	24.5467
61.1	-0.3204	0.0420501	0.49225	1.19505	2.76645	6.3781	13.2904	24.5608
61.2	-0.32045	0.0369501	0.48945	1.1914	2.7671	6.3838	13.2996	24.5775
61.3	-0.32185	0.0337002	0.4904	1.194	2.7688	6.39045	13.3083	24.5865
61.4	-0.3216	0.0357998	0.4933	1.19555	2.76935	6.3938	13.3143	24.6033
61.5	-0.3188	0.0380498	0.49505	1.1959	2.7724	6.39575	13.3243	24.6189
61.6	-0.31795	0.0434001	0.4941	1.19585	2.76795	6.40285	13.3362	24.6358
61.7	-0.3152	0.0422502	0.48985	1.19665	2.76775	6.4064	13.3445	24.6505
61.8	-0.31395	0.0422502	0.49395	1.1949	2.7694	6.4115	13.3528	24.6651
61.9	-0.31605	0.0392998	0.496	1.1957	2.7707	6.4162	13.3637	24.6832
62	-0.3116	0.0382999	0.4942	1.1959	2.7677	6.4209	13.375	24.7002
62.1	-0.31	0.0388001	0.4938	1.1947	2.7699	6.42625	13.3855	24.7171
62.2	-0.314	0.0363001	0.4958	1.19365	2.77345	6.43505	13.3949	24.7318
62.3	-0.3151	0.0393502	0.49905	1.19585	2.77905	6.44355	13.4044	24.7458
62.4	-0.31715	0.0430497	0.50505	1.19895	2.78185	6.45175	13.4121	24.7583
62.5	-0.31785	0.0451498	0.50975	1.20005	2.77915	6.45685	13.4188	24.7756
62.6	-0.31565	0.0471501	0.51265	1.19985	2.77875	6.459	13.4285	24.7937
62.7	-0.31585	0.0466501	0.51255	1.1991	2.7785	6.45925	13.4393	24.8108
62.8	-0.31615	0.0439002	0.5106	1.19885	2.78055	6.4641	13.445	24.8241
62.9	-0.3172	0.0442499	0.51185	1.2019	2.7807	6.4719	13.4545	24.8383
63	-0.31945	0.0435998	0.5137	1.2026	2.7806	6.47525	13.4643	24.8546
63.1	-0.3192	0.0429001	0.5163	1.20155	2.78305	6.48085	13.473	24.8704
63.2	-0.3214	0.0409501	0.51515	1.20035	2.78425	6.4865	13.4795	24.8818
63.3	-0.32325	0.0394501	0.51685	1.2013	2.7851	6.48905	13.485	24.8926
63.4	-0.32595	0.0402	0.5138	1.20305	2.78815	6.4921	13.4907	24.9075
63.5	-0.3243	0.0405499	0.51185	1.1961	2.7889	6.49495	13.5013	24.9237
63.6	-0.32565	0.0401	0.5082	1.19095	2.78765	6.50205	13.5095	24.9344
63.7	-0.3283	0.0390502	0.50475	1.19295	2.79525	6.50755	13.5166	24.9477
63.8	-0.33255	0.0425501	0.50385	1.18915	2.79825	6.51025	13.5231	24.9634
63.9	-0.33435	0.0420498	0.50165	1.18875	2.79955	6.5135	13.5339	24.9761
64	-0.33305	0.04165	0.49805	1.1883	2.801	6.519	13.5419	24.9892
64.1	-0.33385	0.0386999	0.4942	1.1895	2.804	6.5207	13.548	25.0036
64.2	-0.3351	0.0371001	0.4973	1.1912	2.8057	6.52325	13.5561	25.017
64.3	-0.3333	0.0355	0.4961	1.19165	2.80935	6.5295	13.5645	25.0299
64.4	-0.335	0.0370498	0.49405	1.1911	2.8122	6.53235	13.5732	25.0436
64.5	-0.33665	0.0388	0.4954	1.18985	2.81475	6.5342	13.5812	25.0579
64.6	-0.3379	0.04125	0.49465	1.1888	2.8192	6.5384	13.5906	25.0717
64.7	-0.33785	0.0396002	0.4959	1.1893	2.8208	6.5404	13.5956	25.0874
64.8	-0.3381	0.0356001	0.4965	1.1872	2.8196	6.54325	13.6049	25.1034
64.9	-0.3378	0.0346998	0.4959	1.18485	2.82555	6.54635	13.6135	25.1204
65	-0.3404	0.03725	0.49555	1.18405	2.82745	6.54985	13.6224	25.1391
65.1	-0.33655	0.03895	0.49485	1.18565	2.83245	6.55535	13.6302	25.1532
65.2	-0.33495	0.0410504	0.49695	1.18825	2.83745	6.56315	13.6409	25.1653
65.3	-0.33335	0.04335	0.49885	1.18865	2.84215	6.56925	13.6457	25.1767
65.4	-0.33425	0.0461496	0.50155	1.18965	2.84595	6.56975	13.6479	25.1927
65.5	-0.33645	0.04735	0.50185	1.18695	2.84395	6.5721	13.6598	25.2075
65.6	-0.33715	0.04355	0.50195	1.1846	2.8445	6.57795	13.6693	25.2206
65.7	-0.34115	0.0420004	0.5013	1.18605	2.84935	6.58405	13.6759	25.2383
65.8	-0.3414	0.04565	0.50575	1.18595	2.84895	6.5866	13.6885	25.2527
65.9	-0.33875	0.0439499	0.50775	1.1878	2.8504	6.596	13.7001	25.2684
66	-0.34345	0.0413	0.5041	1.1911	2.852	6.59915	13.7128	25.2826
66.1	-0.3459	0.0445	0.5056	1.19045	2.85295	6.60815	13.724	25.2976
66.2	-0.3424	0.0476503	0.50965	1.19195	2.85865	6.61415	13.7313	25.3105
66.3	-0.34475	0.0534501	0.51175	1.19135	2.86235	6.6177	13.7361	25.327
66.4	-0.34145	0.0564497	0.51425	1.1912	2.8643	6.6167	13.7455	25.3415
66.5	-0.33905	0.0545999	0.5109	1.192	2.8632	6.61945	13.7536	25.3578
66.6	-0.3384	0.052	0.5068	1.19485	2.86385	6.6239	13.7609	25.3741
66.7	-0.3401	0.0527502	0.50735	1.1978	2.8653	6.6276	13.7738	25.3865
66.8	-0.34005	0.052	0.5112	1.1978	2.8673	6.6354	13.78	25.4019
66.9	-0.3408	0.0523998	0.5112	1.2005	2.8694	6.6392	13.7883	25.4179
67	-0.3443	0.0547	0.5116	1.2008	2.87	6.64295	13.8001	25.4322
67.1	-0.3443	0.0553	0.5097	1.20075	2.87065	6.65025	13.8106	25.447
67.2	-0.3451	0.0548504	0.50805	1.20635	2.87355	6.65445	13.8193	25.4653
67.3	-0.34565	0.05455	0.51145	1.20955	2.87415	6.65715	13.8266	25.4801
67.4	-0.34495	0.0553497	0.51055	1.21085	2.87255	6.66005	13.836	25.5009
67.5	-0.34395	0.05545	0.50675	1.21115	2.87535	6.66305	13.847	25.5165
67.6	-0.34705	0.05295	0.50515	1.21255	2.87735	6.66965	13.8543	25.5312
67.7	-0.34655	0.0463503	0.50565	1.21475	2.88235	6.67205	13.8593	25.5464
67.8	-0.34665	0.04315	0.51125	1.21745	2.88245	6.67555	13.872	25.5609
67.9	-0.34375	0.0429498	0.50885	1.21855	2.88335	6.68015	13.8809	25.5725
68	-0.34525	0.04385	0.50585	1.21895	2.88585	6.68465	13.8862	25.587
68.1	-0.35125	0.0427499	0.50855	1.22035	2.88795	6.68545	13.8921	25.5996
68.2	-0.35165	0.0411502	0.51125	1.22165	2.89255	6.69005	13.9015	25.6111
68.3	-0.35285	0.04165	0.51015	1.22315	2.89385	6.69415	13.9085	25.6265
68.4	-0.35485	0.0429498	0.50865	1.22455	2.89435	6.70105	13.9159	25.6398
68.5	-0.35475	0.04235	0.50565	1.22685	2.89575	6.7064	13.9225	25.654
68.6	-0.35585	0.04475	0.50365	1.2256	2.8991	6.7102	13.938	25.6641
68.7	-0.35575	0.0462001	0.5031	1.2226	2.9007	6.7163	13.9441	25.6759
68.8	-0.3568	0.0457	0.5002	1.2245	2.9044	6.72075	13.947	25.6892
68.9	-0.3604	0.0504996	0.5023	1.22435	2.90365	6.7264	13.957	25.7066
69	-0.3568	0.04745	0.49975	1.2226	2.9043	6.73055	13.9622	25.7228
69.1	-0.35765	0.0474	0.4985	1.22335	2.90575	6.73215	13.968	25.7346
69.2	-0.3609	0.0493502	0.49925	1.22395	2.90425	6.7346	13.9758	25.7472
69.3	-0.36215	0.04895	0.49875	1.2246	2.906	6.73905	13.9843	25.7629
69.4	-0.36505	0.0511997	0.498	1.22575	2.90775	6.74565	13.9956	25.7807
69.5	-0.3656	0.0500501	0.49915	1.22545	2.90855	6.75115	14.0065	25.7948
69.6	-0.36755	0.0500501	0.50185	1.22945	2.91085	6.76215	14.0133	25.8099
69.7	-0.36855	0.0512504	0.50375	1.23425	2.91605	6.7676	14.0218	25.826
69.8	-0.36635	0.05335	0.50765	1.2365	2.9189	6.77535	14.031	25.839
69.9	-0.36315	0.0523997	0.5114	1.23925	2.91975	6.7824	14.043	25.8522
70	-0.3626	0.05475	0.51385	1.2385	2.9242	6.78565	14.0499	25.8686
70.1	-0.35995	0.0574	0.5153	1.23975	2.92645	6.79115	14.059	25.8861
70.2	-0.3564	0.0583502	0.51655	1.23855	2.92525	6.7964	14.0714	25.9023
70.3	-0.35545	0.06015	0.51495	1.2414	2.926	6.8033	14.0831	25.9196
70.4	-0.35935	0.0596998	0.5147	1.2408	2.9272	6.8089	14.0938	25.9381
70.5	-0.3584	0.0574	0.5175	1.2408	2.9283	6.8164	14.1037	25.9564
70.6	-0.3566	0.056	0.5161	1.243	2.9305	6.82365	14.1125	25.971
70.7	-0.3567	0.0567004	0.5208	1.24475	2.93235	6.829	14.1232	25.9858
70.8	-0.3567	0.05945	0.52325	1.2431	2.9349	6.8364	14.1334	26.0014
70.9	-0.35805	0.0592997	0.5229	1.2445	2.9397	6.84335	14.1441	26.0132
71	-0.357	0.0613999	0.5254	1.24585	2.94095	6.8471	14.1531	26.0295
71.1	-0.3562	0.06295	0.52275	1.2459	2.943	6.8531	14.1657	26.0415
71.2	-0.35755	0.0619002	0.5222	1.2441	2.9433	6.86025	14.1744	26.0575
71.3	-0.3598	0.0602	0.5218	1.24775	2.94645	6.86575	14.1857	26.0726
71.4	-0.3617	0.0603496	0.52285	1.25115	2.94705	6.87165	14.1968	26.0901
71.5	-0.35885	0.06105	0.52375	1.25545	2.94825	6.87835	14.2074	26.1043
71.6	-0.35915	0.0616499	0.52685	1.25945	2.95225	6.88475	14.2161	26.1208
71.7	-0.35975	0.0638504	0.52745	1.26125	2.95215	6.89155	14.2257	26.1306
71.8	-0.35495	0.06735	0.52795	1.26235	2.95485	6.89675	14.2348	26.1478
71.9	-0.35255	0.0676497	0.52685	1.26235	2.95835	6.9012	14.2429	26.1678
72	-0.35245	0.06915	0.52445	1.2622	2.9614	6.90535	14.2515	26.1839
72.1	-0.35075	0.0698	0.5222	1.26615	2.96575	6.91245	14.2583	26.1956
72.2	-0.3513	0.0698503	0.52645	1.27175	2.96925	6.914	14.2638	26.2091
72.3	-0.35185	0.0742499	0.52675	1.2714	2.9697	6.91695	14.2738	26.2259
72.4	-0.34805	0.0729998	0.5245	1.27145	2.96915	6.92155	14.2852	26.2385
72.5	-0.3522	0.07035	0.52005	1.27285	2.97285	6.9281	14.2903	26.25
72.6	-0.35685	0.0723499	0.52005	1.2756	2.9787	6.9325	14.2982	26.2621
72.7	-0.35755	0.0779002	0.5232	1.2757	2.9796	6.9372	14.3086	26.2716
72.8	-0.3547	0.078	0.521	1.2767	2.9835	6.94485	14.3163	26.2857
72.9	-0.3584	0.0805998	0.5188	1.27845	2.98355	6.9473	14.327	26.2998
73	-0.3578	0.08155	0.51935	1.2783	2.9856	6.9509	14.3374	26.3137
73.1	-0.35675	0.0821	0.5166	1.2785	2.9864	6.9558	14.3498	26.3275
73.2	-0.3568	0.0811003	0.517	1.279	2.9895	6.95975	14.3594	26.339
73.3	-0.3582	0.083	0.5158	1.27895	2.99105	6.9643	14.3675	26.3501
73.4	-0.3587	0.0866497	0.51645	1.2795	2.9958	6.9688	14.3784	26.3625
73.5	-0.35785	0.0866	0.5174	1.2778	2.9993	6.97175	14.3848	26.3749
73.6	-0.3595	0.0849	0.5172	1.27765	3.00205	6.9721	14.3919	26.3878
73.7	-0.3611	0.0866502	0.51725	1.2762	3.0019	6.9771	14.4014	26.3998
73.8	-0.36525	0.0882	0.5144	1.2773	3.0039	6.98155	14.4104	26.4125
73.9	-0.3685	0.0915997	0.5143	1.27815	3.00325	6.98575	14.4177	26.4269
74	-0.3691	0.09255	0.51365	1.28075	3.00385	6.9888	14.43	26.4429
74.1	-0.36985	0.0935501	0.51655	1.2817	3.0029	6.99105	14.4409	26.4559
74.2	-0.36835	0.0955003	0.5163	1.28465	3.00195	6.9952	14.4517	26.4675
74.3	-0.3706	0.09795	0.51815	1.2872	3.0019	7.00125	14.4597	26.482
74.4	-0.36805	0.1006	0.518	1.28635	3.00345	7.0054	14.4676	26.4971
74.5	-0.3672	0.10095	0.52055	1.2839	3.0035	7.0066	14.4745	26.5111
74.6	-0.36785	0.1004	0.5218	1.2822	3.0042	7.0078	14.4818	26.527
74.7	-0.3703	0.1011	0.5198	1.2844	3.0061	7.0099	14.487	26.5436
74.8	-0.3727	0.0994	0.5197	1.2852	3.0072	7.01485	14.4972	26.5604
74.9	-0.3723	0.0985998	0.5204	1.28405	3.00615	7.0197	14.5101	26.5763
75	-0.3722	0.0974499	0.52275	1.2826	3.0089	7.0217	14.5172	26.5875
75.1	-0.37555	0.0992	0.5237	1.2849	3.0139	7.02425	14.5279	26.6043
75.2	-0.3773	0.1007	0.5278	1.28395	3.01675	7.0297	14.5399	26.6188
75.3	-0.3761	0.0999501	0.52775	1.2837	3.0213	7.0368	14.5463	26.6332
75.4	-0.37645	0.1001	0.5294	1.2892	3.0264	7.03965	14.5557	26.6493
75.5	-0.3767	0.1005	0.5322	1.28855	3.03065	7.0438	14.5666	26.664
75.6	-0.375	0.10145	0.53285	1.2917	3.0322	7.048	14.5757	26.6754
75.7	-0.37425	0.1022	0.533	1.293	3.0351	7.04815	14.5843	26.6872
75.8	-0.3727	0.1048	0.5335	1.29375	3.03795	7.0511	14.5924	26.7015
75.9	-0.3698	0.10475	0.53405	1.2924	3.0405	7.05495	14.6012	26.7154
76	-0.37065	0.1044	0.5352	1.29295	3.04215	7.0571	14.6089	26.731
76.1	-0.3692	0.10415	0.53155	1.2932	3.0416	7.06045	14.6211	26.7461
76.2	-0.36975	0.1045	0.5312	1.29135	3.04275	7.0633	14.6303	26.7595
76.3	-0.3737	0.10685	0.53025	1.2892	3.0446	7.0688	14.6374	26.7739
76.4	-0.37665	0.1047	0.5311	1.2877	3.044	7.07345	14.6409	26.7851
76.5	-0.3726	0.1073	0.5308	1.29085	3.04705	7.07645	14.6464	26.7964
76.6	-0.373	0.10565	0.53055	1.29235	3.04675	7.08095	14.6541	26.8123
76.7	-0.37165	0.10295	0.53025	1.29335	3.04775	7.08535	14.662	26.8271
76.8	-0.37085	0.10215	0.52775	1.29375	3.04805	7.0919	14.6661	26.8433
76.9	-0.37155	0.10225	0.52745	1.2986	3.0504	7.09645	14.6769	26.8577
77	-0.36935	0.1059	0.5291	1.30245	3.04925	7.1028	14.6845	26.8753
77.1	-0.368	0.10235	0.52595	1.3029	3.0501	7.1097	14.6918	26.8888
77.2	-0.36905	0.1012	0.5288	1.3047	3.0537	7.1144	14.7004	26.9032
77.3	-0.3717	0.1019	0.5299	1.3072	3.0556	7.1195	14.7099	26.9185
77.4	-0.3707	0.1053	0.5311	1.3098	3.057	7.12595	14.7162	26.9327
77.5	-0.3698	0.1053	0.53	1.31015	3.05905	7.13045	14.7222	26.9463
77.6	-0.3712	0.10675	0.52825	1.31005	3.06445	7.13135	14.7269	26.961
77.7	-0.36945	0.11005	0.52815	1.30875	3.06695	7.13285	14.7332	26.9762
77.8	-0.37045	0.10995	0.52685	1.30815	3.06825	7.13535	14.7397	26.9971
77.9	-0.37545	0.10785	0.52775	1.30975	3.06675	7.13875	14.7476	27.009
78	-0.37965	0.10795	0.52755	1.31185	3.06905	7.14615	14.7583	27.0214
78.1	-0.38055	0.10765	0.53115	1.31545	3.07425	7.1518	14.7665	27.0343
78.2	-0.37895	0.11045	0.53665	1.3158	3.0762	7.1566	14.7721	27.0494
78.3	-0.37605	0.1116	0.5348	1.3142	3.0766	7.16345	14.7801	27.062
78.4	-0.3756	0.1107	0.5341	1.31755	3.07755	7.1673	14.7893	27.0755
78.5	-0.3785	0.11145	0.53395	1.3186	3.0797	7.1725	14.7982	27.0888
78.6	-0.37915	0.1134	0.5344	1.3212	3.0822	7.17765	14.8079	27.1037
78.7	-0.3789	0.1158	0.5368	1.32115	3.08425	7.18305	14.8159	27.1174
78.8	-0.3789	0.11505	0.53605	1.32065	3.09045	7.1876	14.8251	27.1315
78.9	-0.37975	0.11675	0.53635	1.3226	3.092	7.1903	14.8325	27.1453
79	-0.38085	0.1164	0.5366	1.3227	3.0947	7.19315	14.8424	27.1601
79.1	-0.3808	0.1176	0.5362	1.32155	3.09555	7.20065	14.8524	27.1714
79.2	-0.3821	0.11715	0.53385	1.32165	3.10115	7.20555	14.8546	27.1878
79.3	-0.38415	0.11685	0.53475	1.32385	3.10495	7.2065	14.8649	27.2014
79.4	-0.38415	0.11855	0.53655	1.3225	3.1032	7.2145	14.8777	27.2165
79.5	-0.38205	0.1169	0.5333	1.3258	3.1046	7.2194	14.8865	27.2298
79.6	-0.3851	0.1222	0.5351	1.329	3.1073	7.2253	14.8966	27.2439
79.7	-0.3849	0.1249	0.5371	1.3343	3.1096	7.2317	14.9063	27.2582
79.8	-0.3844	0.1264	0.54	1.3346	3.1116	7.23715	14.9163	27.2735
79.9	-0.3788	0.1294	0.5441	1.33525	3.11455	7.24135	14.927	27.2866
80	-0.3778	0.12905	0.54425	1.33375	3.11905	7.2478	14.9313	27.3018
80.1	-0.37995	0.12935	0.54555	1.3314	3.1219	7.2529	14.9388	27.3168
80.2	-0.37885	0.1299	0.5491	1.3276	3.1237	7.25855	14.9472	27.3315
80.3	-0.3771	0.129	0.5462	1.32695	3.12905	7.26395	14.953	27.3492
80.4	-0.3779	0.12985	0.54485	1.32625	3.12995	7.26585	14.9623	27.3642
80.5	-0.37915	0.12885	0.54475	1.32705	3.13165	7.2709	14.9702	27.3759
80.6	-0.37915	0.12855	0.54475	1.3323	3.1351	7.2748	14.9794	27.3903
80.7	-0.37785	0.1299	0.5461	1.3318	3.1368	7.2823	14.9886	27.407
80.8	-0.3764	0.1275	0.5455	1.3315	3.1439	7.28865	14.9957	27.4196
80.9	-0.3781	0.128	0.5457	1.33535	3.14785	7.2947	15.0033	27.4305
81	-0.3806	0.13215	0.54625	1.3361	3.153	7.2991	15.0128	27.4417
81.1	-0.37985	0.1303	0.5471	1.3378	3.1545	7.30485	15.0255	27.4588
81.2	-0.3798	0.1295	0.546	1.33655	3.15225	7.31275	15.0354	27.4725
81.3	-0.3822	0.12925	0.54445	1.33665	3.15475	7.3187	15.043	27.4896
81.4	-0.38045	0.13035	0.54385	1.3393	3.1551	7.3224	15.0554	27.5023
81.5	-0.37705	0.1318	0.545	1.3382	3.1561	7.33085	15.0599	27.5144
81.6	-0.374	0.1325	0.5449	1.33985	3.15685	7.33295	15.0659	27.5256
81.7	-0.375	0.13325	0.54595	1.33695	3.15785	7.3406	15.0754	27.5453
81.8	-0.37145	0.13145	0.54275	1.3388	3.1579	7.34775	15.085	27.5638
81.9	-0.37675	0.129	0.5417	1.33935	3.15935	7.35455	15.0964	27.577
82	-0.3806	0.12835	0.54135	1.34275	3.15745	7.3622	15.1039	27.5938
82.1	-0.38355	0.12725	0.53865	1.3451	3.162	7.36905	15.1138	27.6053
82.2	-0.38375	0.1289	0.5444	1.34375	3.16465	7.3772	15.1202	27.6207
82.3	-0.3839	0.12625	0.54595	1.3483	3.1704	7.3838	15.1274	27.6339
82.4	-0.38505	0.1268	0.5499	1.3508	3.1753	7.38645	15.1353	27.6465
82.5	-0.3835	0.1267	0.5496	1.35165	3.18135	7.3906	15.1448	27.6604
82.6	-0.3843	0.12385	0.55045	1.3516	3.1838	7.39495	15.1525	27.6742
82.7	-0.38225	0.1266	0.5517	1.34945	3.18645	7.39855	15.1602	27.685
82.8	-0.3839	0.13115	0.55445	1.34765	3.18965	7.4015	15.168	27.7006
82.9	-0.38545	0.12915	0.55245	1.3468	3.1927	7.40445	15.1785	27.7128
83	-0.38545	0.1295	0.5506	1.34395	3.19685	7.41045	15.1847	27.726
83.1	-0.3874	0.13185	0.54975	1.34185	3.19925	7.41335	15.1917	27.7404
83.2	-0.38945	0.13575	0.55435	1.34485	3.19965	7.41515	15.1993	27.7515
83.3	-0.38875	0.13395	0.55645	1.34625	3.19785	7.41965	15.206	27.7649
83.4	-0.38695	0.13255	0.55605	1.34615	3.20175	7.4204	15.2161	27.777
83.5	-0.38955	0.13085	0.55755	1.3419	3.2011	7.4234	15.2256	27.7912
83.6	-0.39365	0.1301	0.5572	1.343	3.204	7.4257	15.2364	27.8058
83.7	-0.396	0.1309	0.5584	1.3418	3.2009	7.4328	15.2475	27.8207
83.8	-0.399	0.1258	0.5568	1.3428	3.2046	7.44055	15.2572	27.8338
83.9	-0.3993	0.1267	0.56	1.34515	3.20735	7.44455	15.2628	27.8495
84	-0.3995	0.12745	0.56165	1.34735	3.21255	7.4485	15.273	27.8633
84.1	-0.40005	0.12795	0.56445	1.3478	3.2149	7.45335	15.2769	27.8764
84.2	-0.39895	0.129	0.5653	1.34625	3.21895	7.45585	15.289	27.8903
84.3	-0.4024	0.13065	0.56465	1.34385	3.21945	7.46385	15.3015	27.9065
84.4	-0.40285	0.12915	0.56405	1.34585	3.22355	7.46965	15.311	27.9175
84.5	-0.40445	0.13085	0.56695	1.34495	3.22525	7.47895	15.3201	27.9319
84.6	-0.40325	0.13285	0.56805	1.34545	3.22775	7.4839	15.3276	27.9452
84.7	-0.40045	0.13425	0.56845	1.343	3.2265	7.4877	15.3337	27.9583
84.8	-0.39835	0.1313	0.5675	1.3449	3.224	7.4917	15.341	27.9732
84.9	-0.3989	0.1301	0.5702	1.3457	3.2235	7.49565	15.35	27.9878
85	-0.4006	0.1288	0.572	1.34495	3.22325	7.49925	15.36	28.0006
85.1	-0.3999	0.12935	0.57185	1.34915	3.22565	7.50685	15.3667	28.0139
85.2	-0.39825	0.13045	0.57355	1.34895	3.22995	7.50955	15.3727	28.0301
85.3	-0.39685	0.13295	0.57855	1.34845	3.23085	7.5136	15.3829	28.0409
85.4	-0.39495	0.13295	0.57835	1.3477	3.23	7.52095	15.3891	28.0555
85.5	-0.39615	0.1288	0.576	1.34915	3.23625	7.52335	15.3964	28.0708
85.6	-0.3979	0.12755	0.57735	1.34715	3.23955	7.52945	15.4061	28.0859
85.7	-0.39805	0.12525	0.57585	1.34715	3.24345	7.53515	15.4112	28.1005
85.8	-0.39945	0.12705	0.57785	1.34505	3.24185	7.53935	15.4179	28.1139
85.9	-0.39535	0.12745	0.57795	1.34795	3.24215	7.5402	15.4236	28.127
86	-0.39865	0.12675	0.57555	1.3493	3.2431	7.5454	15.4296	28.1417
86.1	-0.40235	0.1279	0.575	1.3522	3.2446	7.54775	15.4417	28.1526
86.2	-0.4014	0.1274	0.5757	1.35465	3.24565	7.5537	15.45	28.1631
86.3	-0.3991	0.12735	0.57225	1.3599	3.2482	7.5601	15.4588	28.1764
86.4	-0.40315	0.1277	0.5749	1.3603	3.2496	7.5684	15.4703	28.1914
86.5	-0.4008	0.1277	0.5783	1.3588	3.2511	7.57355	15.4772	28.2094
86.6	-0.3981	0.1294	0.5812	1.36125	3.25515	7.57745	15.4777	28.224
86.7	-0.3985	0.12845	0.58165	1.35905	3.25915	7.5896	15.4878	28.2378
86.8	-0.39685	0.12705	0.58225	1.3635	3.2538	7.5938	15.4971	28.2556
86.9	-0.39405	0.1198	0.579	1.3636	3.2511	7.5996	15.502	28.2666
87	-0.3992	0.1189	0.5805	1.3659	3.2518	7.6039	15.5075	28.2799
87.1	-0.397	0.1224	0.5804	1.3717	3.258	7.6087	15.5188	28.2945
87.2	-0.3944	0.1234	0.5827	1.3712	3.2593	7.6123	15.5239	28.3049
87.3	-0.3975	0.1218	0.5827	1.3727	3.261	7.61065	15.5289	28.3192
87.4	-0.3988	0.1243	0.5845	1.36805	3.26035	7.60905	15.5346	28.3321
87.5	-0.4013	0.12235	0.58705	1.36875	3.26185	7.6122	15.542	28.3475
87.6	-0.40025	0.12205	0.58795	1.3676	3.2615	7.6145	15.5517	28.3617
87.7	-0.40065	0.1231	0.5849	1.367	3.2594	7.61865	15.5626	28.3733
87.8	-0.3996	0.1271	0.5841	1.37195	3.25805	7.6252	15.5716	28.3848
87.9	-0.4036	0.12555	0.57965	1.3742	3.2574	7.63125	15.5809	28.4022
88	-0.40645	0.1282	0.5831	1.37915	3.25605	7.63825	15.5946	28.4121
88.1	-0.4079	0.12575	0.58115	1.37405	3.26075	7.64405	15.5996	28.4224
88.2	-0.40795	0.12825	0.57945	1.38065	3.26225	7.65	15.6067	28.4314
88.3	-0.40875	0.13435	0.58245	1.3822	3.26285	7.65615	15.621	28.4409
88.4	-0.40015	0.1321	0.5807	1.38295	3.26225	7.65895	15.6254	28.4529
88.5	-0.3937	0.12975	0.57355	1.38605	3.26175	7.66165	15.6298	28.4569
88.6	-0.3937	0.12645	0.56725	1.38655	3.2574	7.66335	15.6287	28.4529
88.7	-0.3937	0.12495	0.56685	1.38795	3.25645	7.6673	15.6254	28.4529
88.8	-0.39385	0.11485	0.5665	1.3906	3.25505	7.669	15.6287	28.4569
88.9	-0.39485	0.1086	0.56645	1.3908	3.25465	7.66965	15.6254	28.4529
89	-0.39595	0.0984499	0.56645	1.39085	3.25465	7.66995	15.6243	28.4528
89.1	-0.3964	0.0959003	0.5665	1.39085	3.25395	7.66965	15.6228	28.4496
89.2	-0.39595	0.0871499	0.5665	1.3908	3.2539	7.669	15.621	28.4489
89.3	-0.39485	0.0871499	0.5665	1.3906	3.24345	7.6673	15.6206	28.4409
89.4	-0.39385	0.0871499	0.56645	1.38795	3.2324	7.66335	15.6067	28.4314
89.5	-0.3937	0.0835499	0.56605	1.38655	3.2264	7.66165	15.6053	28.4314
89.6	-0.39325	0.0787	0.5635	1.38605	3.22638	7.65895	15.6053	28.4314
89.7	-0.3932	0.06495	0.56205	1.38295	3.22205	7.65895	15.6053	28.4314
89.8	-0.393098	0.0478993	0.56065	1.38295	3.2181	7.65895	15.5983	26.6698
89.9	-0.39155	0.0379	0.5606	1.38295	3.21482	7.65895	14.4707	24.4348
90	-0.377225	0.0242501	0.56025	1.32952	3.21225	6.99362	12.9399	22.7411
90.1	-0.369452	0.0236501	0.56025	1.14484	2.77104	5.87595	12.1233	21.5605
90.2	-0.292175	0.0208501	0.52775	0.70642	2.05962	5.23315	11.7473	20.9358
90.3	-0.23155	0.0143501	0.37295	0.687699	1.84555	4.99675	11.3636	20.8337
90.4	-0.22985	0.0143501	0.355254	0.68745	1.81095	4.9749	11.0917	20.3727
90.5	-0.22985	0.0143501	0.35525	0.68745	1.80845	4.9593	10.9301	19.7575
90.6	-0.2288	0.0143501	0.34925	0.6856	1.8022	4.92245	10.8761	19.2156
90.7	-0.218101	0.0143501	0.34515	0.684947	1.78945	4.90655	10.4071	18.5456
90.8	-0.214751	0.0143501	0.34515	0.680747	1.78625	4.78535	10.2435	17.9607
90.9	-0.214751	0.01315	0.342398	0.677001	1.77305	4.70275	9.89405	17.8553
91	-0.214749	0.01315	0.335899	0.67595	1.76515	4.67615	9.8813	17.7647
91.1	-0.213799	0.00995433	0.33485	0.673452	1.7549	4.66496	9.85825	17.4383
91.2	-0.211351	0.00995433	0.3317	0.673449	1.7512	4.661	9.81205	17.2725
91.3	-0.211348	0.00995004	0.3317	0.666099	1.74965	4.61465	9.71585	17.0479
91.4	-0.211348	0.00995433	0.33065	0.665151	1.74485	4.56815	9.61895	16.9955
91.5	-0.2047	0.01315	0.3294	0.665151	1.74485	4.55525	9.48755	16.9824
91.6	-0.20255	0.01315	0.30285	0.665151	1.7268	4.5422	9.4256	16.9554
91.7	-0.199847	0.0143501	0.30285	0.660353	1.72165	4.52115	9.4206	16.9495
91.8	-0.199847	0.0242501	0.3294	0.660353	1.72095	4.51815	9.41955	16.9495
91.9	-0.20255	0.0428	0.3317	0.665151	1.712	4.5071	9.4141	16.9955
92	-0.2047	0.05295	0.33485	0.6446	1.71095	4.5422	9.40555	17.0543
92.1	-0.211348	0.0762	0.3317	0.641099	1.70675	4.55525	9.41615	17.104
92.2	-0.2047	0.0792499	0.3294	0.631052	1.70675	4.58825	9.39865	17.1009
92.3	-0.2047	0.0792499	0.30285	0.645249	1.74865	4.53345	9.46105	17.1546
92.4	-0.217049	0.0488501	0.33685	0.674551	1.78025	4.58045	9.4968	17.1789
92.5	-0.198551	0.05265	0.35505	0.702149	1.74065	4.594	9.5567	17.1524
92.6	-0.195249	0.06505	0.36065	0.718	1.7904	4.5768	9.5467	17.2096
92.7	-0.178351	0.0843991	0.361899	0.703401	1.78	4.5733	9.62555	17.259
92.8	-0.1846	0.0642999	0.3586	0.702401	1.7759	4.57085	9.5985	17.2677
92.9	-0.192401	0.0421	0.3411	0.720051	1.77845	4.5838	9.61915	17.271
93	-0.198799	0.0370501	0.32885	0.722399	1.8027	4.59545	9.67195	17.302
93.1	-0.214649	0.0616	0.3501	0.74085	1.80355	4.60755	9.68945	17.3225
93.2	-0.185201	0.0607492	0.371549	0.73635	1.80395	4.63235	9.6843	17.3626
93.3	-0.19855	0.06145	0.38695	0.760249	1.80635	4.6428	9.6823	17.3391
93.4	-0.192949	0.0754499	0.37695	0.740701	1.8143	4.6529	9.698	17.3705
93.5	-0.177851	0.0807999	0.3701	0.7433	1.8299	4.6628	9.71125	17.4286
93.6	-0.180899	0.0791	0.3744	0.7503	1.8458	4.66595	9.70405	17.4021
93.7	-0.1648	0.0795995	0.3793	0.75555	1.84755	4.67195	9.72875	17.3907
93.8	-0.1747	0.0892499	0.38365	0.75295	1.85715	4.66785	9.72485	17.384
93.9	-0.17615	0.0999499	0.38155	0.74595	1.85625	4.67905	9.70865	17.3692
94	-0.17155	0.10945	0.37545	0.75175	1.86385	4.66705	9.72425	17.3389
94.1	-0.17875	0.10715	0.38375	0.75635	1.88295	4.65865	9.70125	17.3357
94.2	-0.17835	0.10535	0.38595	0.76285	1.86905	4.65465	9.6852	17.3374
94.3	-0.17435	0.10235	0.37915	0.75415	1.87225	4.6492	9.6828	17.3165
94.4	-0.17465	0.10475	0.37965	0.7548	1.8738	4.6555	9.67295	17.3049
94.5	-0.17635	0.1065	0.3805	0.7596	1.8769	4.64895	9.6614	17.2903
94.6	-0.1761	0.1101	0.3765	0.75815	1.87295	4.6454	9.64545	17.2702
94.7	-0.177	0.11085	0.37125	0.7632	1.8778	4.64935	9.6345	17.2391
94.8	-0.18175	0.1196	0.3772	0.76465	1.87575	4.6484	9.6279	17.2009
94.9	-0.176	0.12285	0.38345	0.7678	1.8793	4.6493	9.6126	17.1937
95	-0.17125	0.1255	0.3905	0.7711	1.8802	4.6474	9.5951	17.1557
95.1	-0.1704	0.1294	0.3891	0.7698	1.8766	4.6456	9.5977	17.1469
95.2	-0.1635	0.1322	0.3854	0.7704	1.8816	4.6433	9.57835	17.1139
95.3	-0.1627	0.1329	0.3855	0.7724	1.8778	4.64425	9.5606	17.1099
95.4	-0.1587	0.1398	0.3822	0.77345	1.87645	4.6438	9.53975	17.0929
95.5	-0.1576	0.15165	0.38345	0.7732	1.8785	4.63795	9.5202	17.0588
95.6	-0.15985	0.1627	0.3865	0.77205	1.88305	4.6311	9.5087	17.0512
95.7	-0.1611	0.17125	0.39125	0.7703	1.8813	4.627	9.49675	17.0162
95.8	-0.15855	0.1763	0.3929	0.7681	1.8859	4.62445	9.4766	17.0096
95.9	-0.1574	0.1804	0.3948	0.76695	1.88535	4.6263	9.4596	16.978
96	-0.1581	0.18265	0.39325	0.7634	1.8851	4.6169	9.44785	16.963
96.1	-0.16175	0.1823	0.3937	0.7593	1.8847	4.61165	9.43575	16.9286
96.2	-0.1639	0.1761	0.3886	0.75915	1.88045	4.61275	9.42305	16.9165
96.3	-0.1586	0.17295	0.38285	0.76135	1.88455	4.60865	9.4031	16.8962
96.4	-0.15325	0.17605	0.38535	0.76305	1.88735	4.601	9.3893	16.8578
96.5	-0.14475	0.18035	0.38365	0.7585	1.8843	4.6002	9.3774	16.848
96.6	-0.13295	0.1744	0.3809	0.7575	1.885	4.6004	9.36345	16.8267
96.7	-0.1218	0.1765	0.3798	0.7599	1.8835	4.59595	9.34745	16.7983
96.8	-0.1179	0.1796	0.3787	0.75935	1.88355	4.58655	9.342	16.7789
96.9	-0.1186	0.17755	0.38025	0.75815	1.88475	4.5801	9.33955	16.7668
97	-0.11775	0.17535	0.37935	0.7557	1.8804	4.57825	9.3424	16.7435
97.1	-0.11975	0.1713	0.3813	0.75595	1.87785	4.582	9.3393	16.7228
97.2	-0.1205	0.16655	0.37915	0.7553	1.8816	4.5803	9.3359	16.7036
97.3	-0.12385	0.1631	0.3809	0.7541	1.8825	4.582	9.3268	16.6835
97.4	-0.1235	0.1555	0.3823	0.7558	1.8812	4.5756	9.3227	16.6631
97.5	-0.1241	0.1553	0.3821	0.7556	1.8795	4.5719	9.3231	16.6367
97.6	-0.1231	0.1517	0.3787	0.7488	1.8768	4.563	9.3151	16.6135
97.7	-0.122	0.1429	0.3776	0.7423	1.88	4.5663	9.3076	16.5883
97.8	-0.1242	0.1357	0.3748	0.7407	1.8802	4.5647	9.29225	16.572
97.9	-0.1262	0.1339	0.3682	0.7363	1.8776	4.55525	9.29295	16.5574
98	-0.1269	0.1263	0.3618	0.73065	1.87645	4.55895	9.2884	16.5419
98.1	-0.1272	0.11265	0.35895	0.73645	1.88395	4.5607	9.2758	16.5301
98.2	-0.13035	0.10955	0.36055	0.7415	1.8822	4.5591	9.2675	16.5129
98.3	-0.12955	0.1069	0.3674	0.7512	1.8834	4.5622	9.25835	16.5
98.4	-0.133	0.1076	0.3724	0.746	1.8847	4.55625	9.256	16.4886
98.5	-0.135	0.1061	0.3751	0.74965	1.88515	4.5538	9.25135	16.4775
98.6	-0.1385	0.10235	0.37475	0.7538	1.8873	4.55615	9.2491	16.4668
98.7	-0.14105	0.0989995	0.376	0.75915	1.88685	4.5572	9.2473	16.4549
98.8	-0.1416	0.0987499	0.37845	0.7619	1.8881	4.5577	9.2415	16.4379
98.9	-0.14415	0.0905	0.3734	0.7651	1.8907	4.5606	9.2351	16.4247
99	-0.1494	0.0841999	0.3749	0.7646	1.8947	4.5622	9.2284	16.4092
99.1	-0.1528	0.0776001	0.3745	0.7628	1.895	4.5645	9.22185	16.3956
99.2	-0.1563	0.0701999	0.377	0.7638	1.8984	4.56655	9.21595	16.3813
99.3	-0.1589	0.0667001	0.3789	0.76615	1.90085	4.56615	9.2143	16.3665
99.4	-0.1598	0.0610501	0.38295	0.76765	1.90255	4.5685	9.20925	16.3512
99.5	-0.15695	0.05305	0.38455	0.7699	1.9038	4.56905	9.2029	16.3347
99.6	-0.15845	0.0511	0.3859	0.77445	1.90575	4.5683	9.19835	16.3166
99.7	-0.1586	0.0482497	0.39145	0.7735	1.9058	4.56865	9.193	16.3023
99.8	-0.16195	0.0433	0.3965	0.77655	1.90515	4.5659	9.1874	16.2897
99.9	-0.167	0.0406499	0.39795	0.7763	1.9075	4.5675	9.18085	16.2763
100	-0.16745	0.0407	0.3977	0.7828	1.9122	4.57055	9.1776	16.2624
100.1	-0.1708	0.0441001	0.3986	0.78585	1.91705	4.5723	9.17325	16.2443
100.2	-0.1752	0.0574497	0.39925	0.7858	1.9196	4.57145	9.1654	16.2298
100.3	-0.17945	0.0711	0.4016	0.78555	1.92095	4.5705	9.1621	16.2164
100.4	-0.1806	0.07235	0.40105	0.7858	1.9214	4.5727	9.15785	16.2005
100.5	-0.18075	0.0815	0.4	0.7862	1.9234	4.57385	9.15145	16.1877
100.6	-0.1838	0.0866999	0.4017	0.78545	1.92335	4.57445	9.1486	16.1727
100.7	-0.1878	0.0884496	0.40295	0.78545	1.92285	4.5732	9.14525	16.1552
100.8	-0.19235	0.08915	0.40325	0.7878	1.9234	4.57175	9.1411	16.1417
100.9	-0.20085	0.0949001	0.4067	0.78985	1.92365	4.5688	9.13865	16.1258
101	-0.204	0.09525	0.40415	0.7884	1.9193	4.56805	9.13	16.114
101.1	-0.21015	0.0961	0.3998	0.78825	1.92215	4.5661	9.12335	16.1003
101.2	-0.2195	0.0973498	0.40015	0.7864	1.9199	4.56915	9.11835	16.0863
101.3	-0.22205	0.0986001	0.3981	0.78585	1.92245	4.57185	9.11465	16.0779
101.4	-0.2225	0.0982499	0.40125	0.78915	1.92265	4.57225	9.11145	16.0666
101.5	-0.22175	0.0982499	0.40265	0.79145	1.92315	4.57415	9.1084	16.052
101.6	-0.21775	0.0998499	0.40355	0.79565	1.92545	4.5754	9.1058	16.0425
101.7	-0.21055	0.101449	0.406449	0.7953	1.9289	4.5768	9.10595	16.0345
101.8	-0.20995	0.1049	0.4064	0.8036	1.9292	4.57875	9.1051	16.0249
101.9	-0.2006	0.1078	0.4065	0.808551	1.93055	4.584	9.1023	16.0124
102	-0.1965	0.11085	0.40785	0.8138	1.9343	4.5868	9.09825	15.9968
102.1	-0.188449	0.1148	0.4119	0.8206	1.937	4.58635	9.0935	15.9861
102.2	-0.1796	0.118599	0.413799	0.82105	1.93805	4.5842	9.0909	15.9767
102.3	-0.1763	0.11575	0.41285	0.821	1.9379	4.586	9.08615	15.9697
102.4	-0.17655	0.1155	0.4111	0.8263	1.9375	4.58815	9.0869	15.9612
102.5	-0.177	0.1195	0.4145	0.83295	1.94035	4.5938	9.0807	15.9519
102.6	-0.1771	0.12195	0.41765	0.8376	1.9436	4.5969	9.07635	15.9453
102.7	-0.17305	0.126199	0.420699	0.8431	1.9481	4.59565	9.07205	15.9394
102.8	-0.1683	0.129	0.4207	0.84685	1.94955	4.59815	9.071	15.9312
102.9	-0.1652	0.13425	0.42295	0.85275	1.95465	4.6009	9.06875	15.9208
103	-0.16505	0.14075	0.42915	0.8589	1.9602	4.60125	9.065	15.9128
103.1	-0.16335	0.1435	0.4326	0.86005	1.96325	4.6054	9.06385	15.9028
103.2	-0.1601	0.14645	0.43875	0.8636	1.9678	4.60585	9.06195	15.8928
103.3	-0.15805	0.1507	0.4443	0.86835	1.96815	4.60875	9.0563	15.8824
103.4	-0.1558	0.15635	0.45015	0.87255	1.97265	4.6079	9.0522	15.8763
103.5	-0.15235	0.15915	0.45155	0.8745	1.9755	4.609	9.0522	15.8658
103.6	-0.15115	0.1582	0.4496	0.8748	1.9766	4.611	9.04645	15.8532
103.7	-0.154	0.161	0.4494	0.8786	1.9772	4.61405	9.04115	15.8436
103.8	-0.1543	0.1639	0.4506	0.88005	1.97695	4.61155	9.04005	15.8325
103.9	-0.1538	0.16685	0.45195	0.88105	1.97795	4.61535	9.03795	15.8208
104	-0.15335	0.16785	0.45385	0.88355	1.97935	4.61555	9.03515	15.8084
104.1	-0.15295	0.17295	0.45755	0.88705	1.98365	4.61445	9.02645	15.7972
104.2	-0.15255	0.17805	0.46045	0.88495	1.98345	4.61715	9.02185	15.7869
104.3	-0.15125	0.17595	0.45855	0.88165	1.98445	4.61825	9.01685	15.7742
104.4	-0.15445	0.17245	0.45765	0.88095	1.98795	4.61295	9.0105	15.7623
104.5	-0.15685	0.17395	0.45645	0.88105	1.98845	4.608	9.0057	15.7498
104.6	-0.16005	0.17225	0.45565	0.8801	1.9888	4.6088	8.9994	15.7404
104.7	-0.15945	0.1724	0.4558	0.8808	1.9896	4.6081	8.9932	15.7267
104.8	-0.1595	0.1727	0.4571	0.8795	1.9899	4.6072	8.9876	15.7162
104.9	-0.1599	0.1699	0.4558	0.883	1.9887	4.6089	8.9829	15.7063
105	-0.1609	0.1709	0.4571	0.8847	1.9863	4.6087	8.977	15.6966
105.1	-0.1621	0.1733	0.4577	0.886	1.986	4.6056	8.9739	15.6859
105.2	-0.1587	0.1734	0.4577	0.888	1.9872	4.6057	8.97045	15.6743
105.3	-0.1552	0.1741	0.4551	0.8873	1.9863	4.60675	8.9643	15.664
105.4	-0.1565	0.1736	0.4563	0.88845	1.98515	4.605	8.95665	15.6519
105.5	-0.1578	0.17495	0.45485	0.8866	1.9851	4.60345	8.95185	15.641
105.6	-0.16075	0.1737	0.4542	0.88865	1.98895	4.60685	8.94725	15.6278
105.7	-0.165	0.17495	0.45485	0.88885	1.98915	4.60445	8.93865	15.6157
105.8	-0.16525	0.17635	0.45615	0.89035	1.98725	4.59905	8.9306	15.6032
105.9	-0.16545	0.17295	0.45435	0.88595	1.98655	4.5989	8.9277	15.593
106	-0.16785	0.16955	0.45245	0.8851	1.9846	4.5977	8.9275	15.5832
106.1	-0.17045	0.1696	0.4516	0.8872	1.9824	4.5964	8.92035	15.5748
106.2	-0.1726	0.1703	0.4538	0.8893	1.9827	4.59425	8.91875	15.5678
106.3	-0.1772	0.1717	0.458	0.89045	1.98445	4.59585	8.91945	15.557
106.4	-0.1796	0.17105	0.46045	0.89555	1.98865	4.59735	8.9129	15.5496
106.5	-0.18365	0.17235	0.46255	0.90155	1.99085	4.5951	8.90845	15.5423
106.6	-0.18215	0.17455	0.46815	0.904	1.9894	4.59315	8.9069	15.5327
106.7	-0.18075	0.1753	0.468	0.90835	1.99205	4.5923	8.9027	15.5225
106.8	-0.1829	0.17415	0.46875	0.9114	1.9968	4.5944	8.8944	15.5149
106.9	-0.18075	0.1773	0.4717	0.9146	2.0017	4.5953	8.8886	15.508
107	-0.1759	0.1799	0.4719	0.9158	2.0046	4.5975	8.88375	15.5002
107.1	-0.1732	0.1787	0.4724	0.9178	2.0081	4.59695	8.87995	15.4922
107.2	-0.1735	0.1778	0.4751	0.92355	2.01005	4.60025	8.87785	15.4833
107.3	-0.1733	0.17625	0.47545	0.92825	2.01555	4.60035	8.86935	15.4756
107.4	-0.17175	0.17765	0.47565	0.92945	2.01755	4.59995	8.8638	15.4673
107.5	-0.17015	0.17935	0.47495	0.93145	2.01895	4.5993	8.85945	15.4612
107.6	-0.17025	0.17755	0.47495	0.9292	2.023	4.59795	8.85615	15.4525
107.7	-0.16655	0.176	0.4744	0.92805	2.02555	4.59675	8.8521	15.4468
107.8	-0.164	0.17445	0.47315	0.93095	2.02655	4.5975	8.8489	15.4361
107.9	-0.16555	0.17465	0.47565	0.9295	2.0285	4.6006	8.84465	15.4243
108	-0.16545	0.1736	0.4802	0.9326	2.0306	4.60045	8.84005	15.4142
108.1	-0.1661	0.1757	0.4834	0.93265	2.03165	4.60055	8.83835	15.4065
108.2	-0.1643	0.17305	0.48535	0.93095	2.03405	4.60115	8.83415	15.3975
108.3	-0.16345	0.17595	0.48875	0.93145	2.03625	4.60165	8.82725	15.3856
108.4	-0.16565	0.17765	0.49025	0.93345	2.03875	4.60095	8.82125	15.3765
108.5	-0.16445	0.17515	0.49355	0.93145	2.04205	4.60065	8.8145	15.3689
108.6	-0.16585	0.17445	0.49315	0.92905	2.04135	4.6	8.8151	15.359
108.7	-0.16625	0.17115	0.49445	0.9304	2.0427	4.6002	8.80925	15.3449
108.8	-0.16815	0.1744	0.4974	0.9295	2.0483	4.60145	8.8052	15.3317
108.9	-0.1672	0.176	0.5023	0.93065	2.04955	4.5991	8.79745	15.3249
109	-0.1631	0.17525	0.50505	0.9301	2.0502	4.60025	8.79445	15.317
109.1	-0.16155	0.1717	0.5006	0.93015	2.05165	4.60315	8.79145	15.31
109.2	-0.1645	0.16965	0.49945	0.93095	2.05315	4.60195	8.7874	15.3016
109.3	-0.16425	0.16965	0.49905	0.93285	2.05275	4.6031	8.7781	15.2955
109.4	-0.16455	0.16875	0.49915	0.936	2.055	4.6006	8.77555	15.2865
109.5	-0.16505	0.1689	0.4997	0.9346	2.0547	4.60275	8.77175	15.2785
109.6	-0.1647	0.1688	0.502	0.93425	2.05765	4.60165	8.76465	15.2719
109.7	-0.165	0.17015	0.50315	0.93705	2.05815	4.60195	8.76455	15.2628
109.8	-0.16345	0.16855	0.50615	0.93835	2.05955	4.60345	8.7601	15.2544
109.9	-0.16365	0.16705	0.50915	0.94025	2.06335	4.6035	8.75435	15.2478
110	-0.16285	0.16855	0.51185	0.9408	2.0655	4.59965	8.75235	15.2428
110.1	-0.15875	0.1693	0.5103	0.94155	2.06625	4.59955	8.7525	15.2371
110.2	-0.1578	0.16715	0.51345	0.94125	2.06475	4.6039	8.7498	15.2316
110.3	-0.15785	0.16765	0.51655	0.9465	2.07	4.6017	8.75035	15.2251
110.4	-0.15575	0.1715	0.5201	0.9492	2.0708	4.60165	8.74735	15.2156
110.5	-0.1521	0.1763	0.5215	0.95155	2.07055	4.60785	8.74655	15.2068
110.6	-0.1503	0.17595	0.52515	0.95545	2.07505	4.61205	8.74285	15.2011
110.7	-0.14665	0.178749	0.530149	0.95595	2.07825	4.61305	8.73935	15.1925
110.8	-0.14335	0.17885	0.53175	0.95945	2.07875	4.61305	8.7381	15.188
110.9	-0.14495	0.18235	0.53315	0.96635	2.08145	4.6106	8.73425	15.1828
111	-0.14445	0.18685	0.53935	0.9671	2.0814	4.60605	8.7358	15.172
111.1	-0.14065	0.1883	0.5405	0.96745	2.08285	4.6043	8.73325	15.1594
111.2	-0.1399	0.18995	0.54035	0.9729	2.0874	4.60375	8.73	15.1483
111.3	-0.14165	0.1942	0.5425	0.97295	2.08655	4.6011	8.7249	15.1394
111.4	-0.1378	0.19565	0.54795	0.973	2.0877	4.5993	8.7233	15.1322
111.5	-0.13905	0.1949	0.549	0.975	2.0886	4.5962	8.7218	15.124
111.6	-0.1396	0.1963	0.5544	0.9774	2.0915	4.593	8.722	15.1164
111.7	-0.1375	0.201999	0.556399	0.9793	2.0923	4.5893	8.7193	15.1107
111.8	-0.1337	0.2039	0.5588	0.9817	2.0954	4.5889	8.7189	15.1036
111.9	-0.1334	0.2033	0.5583	0.9827	2.0983	4.5901	8.7176	15.0985
112	-0.1315	0.2037	0.5594	0.9857	2.1001	4.5898	8.71555	15.0889
112.1	-0.1296	0.2065	0.5653	0.9871	2.1035	4.59075	8.71355	15.0807
112.2	-0.1273	0.2085	0.5679	0.98645	2.10745	4.59375	8.7134	15.0736
112.3	-0.125	0.21095	0.56805	0.98885	2.11015	4.5975	8.7098	15.0674
112.4	-0.11865	0.21045	0.57025	0.9925	2.1152	4.5977	8.7057	15.0646
112.5	-0.11525	0.215	0.5727	0.994	2.118	4.597	8.70515	15.057
112.6	-0.1109	0.2203	0.5765	0.9907	2.121	4.59525	8.701	15.0485
112.7	-0.1081	0.2201	0.5793	0.99025	2.12315	4.5973	8.6992	15.0388
112.8	-0.1066	0.21805	0.58275	0.9908	2.122	4.599	8.69725	15.0322
112.9	-0.10385	0.2166	0.5842	0.9921	2.1229	4.60055	8.6988	15.0233
113	-0.1075	0.2175	0.5857	0.99175	2.12315	4.6006	8.6969	15.0137
113.1	-0.1086	0.21755	0.58825	0.9951	2.1226	4.6036	8.6957	15.0047
113.2	-0.10955	0.2216	0.591	0.9953	2.1214	4.6067	8.6948	14.9992
113.3	-0.1105	0.224	0.589	0.9955	2.1231	4.6063	8.6925	14.9939
113.4	-0.1084	0.2277	0.5929	0.9973	2.122	4.6043	8.6947	14.987
113.5	-0.1088	0.2259	0.5948	1.0005	2.1217	4.6033	8.69465	14.9776
113.6	-0.109	0.2274	0.5979	1.0026	2.1256	4.60335	8.6954	14.9658
113.7	-0.1078	0.232099	0.600299	1.00695	2.12565	4.6041	8.69025	14.9589
113.8	-0.1097	0.23355	0.60345	1.0087	2.1257	4.60295	8.6868	14.9495
113.9	-0.10975	0.2356	0.6056	1.00795	2.12295	4.6009	8.68455	14.9425
114	-0.107	0.23445	0.60375	1.0056	2.1229	4.60045	8.6814	14.9351
114.1	-0.10625	0.2348	0.6034	1.00555	2.12425	4.5975	8.67815	14.9303
114.2	-0.1052	0.23535	0.60505	1.0058	2.125	4.59565	8.67615	14.9241
114.3	-0.10745	0.2378	0.6061	1.00675	2.12585	4.59625	8.6738	14.9197
114.4	-0.1086	0.23925	0.60445	1.00945	2.12625	4.5986	8.6744	14.9145
114.5	-0.10965	0.24035	0.60695	1.0083	2.1232	4.5982	8.6762	14.9065
114.6	-0.10845	0.2429	0.608	1.0077	2.1255	4.5977	8.6767	14.8961
114.7	-0.1088	0.244799	0.611299	1.0084	2.1295	4.5954	8.67325	14.8891
114.8	-0.1096	0.2481	0.613	1.0072	2.1324	4.59635	8.6724	14.8861
114.9	-0.1056	0.2487	0.6145	1.00805	2.12855	4.5977	8.67265	14.8837
115	-0.1048	0.25045	0.61355	1.0088	2.1305	4.59775	8.67425	14.8728
115.1	-0.10575	0.2498	0.6107	1.01255	2.13125	4.59665	8.67145	14.8674
115.2	-0.1069	0.24945	0.61535	1.01665	2.13365	4.59535	8.66995	14.8598
115.3	-0.10495	0.25205	0.62315	1.01695	2.13515	4.59705	8.66785	14.8516
115.4	-0.10735	0.25335	0.62335	1.01915	2.13805	4.59575	8.6671	14.8424
115.5	-0.10895	0.25655	0.62455	1.01685	2.14015	4.5959	8.66325	14.838
115.6	-0.10705	0.25885	0.62505	1.0169	2.1399	4.59205	8.66265	14.8296
115.7	-0.10635	0.2598	0.6284	1.01985	2.13915	4.59055	8.6598	14.822
115.8	-0.1057	0.26245	0.63055	1.02035	2.13995	4.5873	8.6559	14.8191
115.9	-0.10515	0.26415	0.63135	1.0212	2.1392	4.5847	8.6533	14.8113
116	-0.10325	0.2679	0.6318	1.0219	2.1393	4.5847	8.6514	14.7996
116.1	-0.1022	0.2682	0.6326	1.0242	2.139	4.5861	8.6456	14.7934
116.2	-0.1046	0.266099	0.636299	1.0233	2.1409	4.5824	8.64035	14.7864
116.3	-0.106	0.2678	0.6364	1.02	2.1401	4.58145	8.6374	14.777
116.4	-0.1048	0.2652	0.6323	1.02215	2.14085	4.5806	8.6328	14.7676
116.5	-0.1074	0.26875	0.63575	1.0196	2.1376	4.5809	8.6316	14.7684
116.6	-0.10515	0.2669	0.6381	1.0206	2.1387	4.5811	8.63085	14.7633
116.7	-0.1045	0.270199	0.640299	1.0209	2.1382	4.58405	8.6301	14.7576
116.8	-0.106	0.2728	0.6401	1.02625	2.14025	4.5834	8.62895	14.75
116.9	-0.1078	0.27715	0.64445	1.0255	2.1412	4.58415	8.6269	14.7435
117	-0.10605	0.2759	0.647	1.02435	2.14225	4.5842	8.6226	14.7358
117.1	-0.104	0.27385	0.64465	1.0238	2.1433	4.5845	8.6159	14.733
117.2	-0.10485	0.2738	0.6459	1.0221	2.1443	4.583	8.61285	14.7298
117.3	-0.1033	0.273	0.6472	1.0208	2.1422	4.58115	8.61015	14.7246
117.4	-0.1027	0.2703	0.6494	1.02305	2.14355	4.58105	8.6088	14.72
117.5	-0.1047	0.26765	0.64935	1.02645	2.14505	4.5818	8.60705	14.7148
117.6	-0.10045	0.26815	0.64995	1.0255	2.1474	4.58485	8.60505	14.7095
117.7	-0.0974503	0.267699	0.650399	1.02585	2.14575	4.58685	8.60145	14.7033
117.8	-0.0954003	0.26355	0.64845	1.02735	2.14595	4.58805	8.5987	14.6977
117.9	-0.0956499	0.26275	0.65225	1.02795	2.14835	4.5892	8.5961	14.6923
118	-0.0955501	0.26455	0.65415	1.0277	2.1525	4.5885	8.5916	14.6881
118.1	-0.0942498	0.2647	0.6549	1.029	2.1564	4.5897	8.5884	14.6823
118.2	-0.0955002	0.2654	0.6514	1.0309	2.1553	4.5885	8.5824	14.6754
118.3	-0.0950002	0.2668	0.6506	1.0322	2.1554	4.5851	8.5745	14.6674
118.4	-0.0912997	0.2675	0.6519	1.0282	2.1554	4.5817	8.57135	14.6583
118.5	-0.0929001	0.2691	0.6511	1.0282	2.153	4.58035	8.566	14.6495
118.6	-0.0950999	0.2668	0.6513	1.02735	2.14995	4.5784	8.56195	14.6443
118.7	-0.0973001	0.26545	0.65215	1.0264	2.1496	4.57855	8.56355	14.6396
118.8	-0.09805	0.2667	0.6517	1.02295	2.15095	4.57825	8.55905	14.6345
118.9	-0.1	0.26815	0.64875	1.02325	2.15535	4.57845	8.55615	14.6284
119	-0.10475	0.27225	0.65125	1.02655	2.15615	4.57595	8.55255	14.623
119.1	-0.10225	0.27305	0.65365	1.02975	2.15845	4.57545	8.54985	14.6179
119.2	-0.10095	0.27355	0.65475	1.03145	2.16225	4.57255	8.54395	14.6131
119.3	-0.0994503	0.27455	0.65605	1.03315	2.16565	4.56855	8.5428	14.6076
119.4	-0.0957499	0.27555	0.66035	1.03245	2.16545	4.5652	8.541	14.6019
119.5	-0.0966502	0.27485	0.66035	1.0309	2.168	4.566	8.53565	14.5978
119.6	-0.0976497	0.2791	0.6608	1.0318	2.1709	4.56925	8.5311	14.5906
119.7	-0.1001	0.2808	0.6615	1.03055	2.16865	4.5718	8.5211	14.5875
119.8	-0.0996001	0.27955	0.66215	1.0325	2.1682	4.5691	8.51485	14.5795
119.9	-0.0996499	0.2813	0.6651	1.0322	2.1666	4.56765	8.5109	14.5711
120	-0.0986001	0.2778	0.6659	1.03245	2.17035	4.5672	8.5065	14.5684
120.1	-0.1002	0.27825	0.66755	1.0342	2.1709	4.5644	8.50545	14.5638
120.2	-0.10265	0.276999	0.666899	1.0344	2.1731	4.56475	8.50405	14.5572
120.3	-0.1021	0.2756	0.6686	1.03405	2.17545	4.56465	8.50105	14.5507
120.4	-0.1009	0.27705	0.67005	1.03325	2.17565	4.56455	8.4992	14.5458
120.5	-0.10125	0.27585	0.66975	1.03375	2.17585	4.5605	8.49385	14.5386
120.6	-0.0979499	0.27845	0.66955	1.0366	2.178	4.55975	8.49	14.5332
120.7	-0.0963503	0.2822	0.6701	1.03825	2.17515	4.5588	8.49035	14.5298
120.8	-0.0961	0.28125	0.66805	1.039	2.176	4.56245	8.4886	14.525
120.9	-0.0931499	0.282	0.6656	1.04215	2.17705	4.5613	8.4856	14.5175
121	-0.0932001	0.28425	0.66715	1.0434	2.177	4.5604	8.4846	14.5094
121.1	-0.08765	0.2821	0.6677	1.0442	2.1751	4.561	8.48105	14.503
121.2	-0.0844	0.2835	0.6696	1.0452	2.1778	4.55835	8.47815	14.4953
121.3	-0.0826002	0.288	0.6719	1.04185	2.17505	4.55635	8.4733	14.4892
121.4	-0.0820998	0.28425	0.66605	1.04255	2.17375	4.5555	8.47235	14.4853
121.5	-0.0808501	0.28285	0.66575	1.0432	2.1721	4.55485	8.473	14.4785
121.6	-0.08065	0.2834	0.6641	1.04485	2.17175	4.5557	8.4724	14.4696
121.7	-0.0790002	0.28235	0.66575	1.0473	2.1739	4.5571	8.4682	14.4649
121.8	-0.0805502	0.2845	0.6631	1.0465	2.1736	4.5564	8.4648	14.4595
121.9	-0.0787997	0.2849	0.6653	1.0492	2.1736	4.5583	8.46155	14.4497
122	-0.0753003	0.2874	0.6678	1.0491	2.1748	4.55785	8.46175	14.4418
122.1	-0.0735998	0.2868	0.6678	1.05055	2.17435	4.55775	8.45895	14.4371
122.2	-0.0742002	0.28445	0.66685	1.05115	2.17585	4.55525	8.45845	14.4285
122.3	-0.07205	0.28625	0.66625	1.05385	2.17655	4.55765	8.4554	14.423
122.4	-0.0702498	0.28495	0.66805	1.05755	2.17975	4.5552	8.454	14.4159
122.5	-0.0699502	0.28745	0.67015	1.0565	2.1779	4.5526	8.45005	14.4111
122.6	-0.0669499	0.2838	0.6674	1.0624	2.1812	4.55055	8.44665	14.3999
122.7	-0.0676001	0.2843	0.6675	1.06395	2.18045	4.54735	8.44285	14.3958
122.8	-0.0675002	0.28315	0.66545	1.06405	2.18055	4.54245	8.43925	14.3892
122.9	-0.0682498	0.28215	0.66465	1.06165	2.17825	4.54085	8.43315	14.3846
123	-0.0686502	0.27795	0.66185	1.06505	2.17735	4.53875	8.42995	14.3791
123.1	-0.0689498	0.27645	0.66095	1.06455	2.17235	4.53885	8.4296	14.3747
123.2	-0.0695501	0.27335	0.66235	1.06625	2.17195	4.5397	8.429	14.3644
123.3	-0.0728499	0.27305	0.66255	1.0663	2.171	4.5418	8.4293	14.3586
123.4	-0.0704497	0.2735	0.6613	1.0682	2.1721	4.5439	8.42795	14.3528
123.5	-0.0704002	0.2726	0.6593	1.0681	2.1706	4.54615	8.4254	14.3448
123.6	-0.0723999	0.2737	0.6613	1.06895	2.17045	4.5456	8.422	14.3378
123.7	-0.0736002	0.27605	0.66235	1.0702	2.1714	4.5452	8.41825	14.3355
123.8	-0.0748503	0.2753	0.6621	1.0729	2.1738	4.54725	8.41395	14.3332
123.9	-0.0768998	0.2787	0.6694	1.07295	2.17675	4.54655	8.4094	14.3254
124	-0.0777003	0.28025	0.67095	1.07395	2.17545	4.5462	8.40455	14.3198
124.1	-0.0773499	0.27915	0.67405	1.0768	2.1735	4.54695	8.4029	14.3123
124.2	-0.0797502	0.280499	0.674999	1.07385	2.16975	4.5459	8.3991	14.3073
124.3	-0.0785003	0.27995	0.67735	1.0738	2.1718	4.5475	8.39625	14.3048
124.4	-0.0797499	0.2764	0.6782	1.0745	2.1731	4.54625	8.39825	14.2994
124.5	-0.0861	0.2763	0.681	1.07825	2.17165	4.54555	8.3909	14.2931
124.6	-0.0867999	0.27485	0.68045	1.07905	2.17445	4.5457	8.39045	14.2887
124.7	-0.0857502	0.27655	0.67795	1.0797	2.1753	4.54815	8.38815	14.2806
124.8	-0.0846502	0.2737	0.6753	1.08135	2.17495	4.55125	8.38355	14.2742
124.9	-0.0872998	0.27245	0.67815	1.08725	2.17765	4.55155	8.3795	14.2681
125	-0.0865502	0.27545	0.68335	1.09055	2.17705	4.549	8.373	14.2656
125.1	-0.08315	0.27785	0.68365	1.0885	2.1766	4.5501	8.37205	14.2598
125.2	-0.0824501	0.2743	0.6823	1.0881	2.1743	4.55305	8.3697	14.2548
125.3	-0.0825	0.2737	0.6811	1.09025	2.17445	4.5524	8.36825	14.2503
125.4	-0.0824996	0.27255	0.68355	1.0923	2.1748	4.55365	8.3657	14.2455
125.5	-0.0840502	0.2701	0.6823	1.09095	2.17495	4.5544	8.3638	14.2418
125.6	-0.0856999	0.26805	0.68145	1.0925	2.1751	4.5519	8.36245	14.2353
125.7	-0.0874502	0.2655	0.6829	1.0922	2.1744	4.55035	8.3631	14.2308
125.8	-0.0856	0.2646	0.6817	1.09325	2.17455	4.5497	8.36245	14.225
125.9	-0.0869999	0.26485	0.68265	1.0915	2.1758	4.55245	8.363	14.2203
126	-0.0858503	0.264	0.6792	1.09365	2.17595	4.5544	8.35825	14.2135
126.1	-0.0867997	0.26565	0.68105	1.0958	2.1752	4.55635	8.3559	14.2067
126.2	-0.0871502	0.2647	0.6833	1.09475	2.17655	4.5559	8.3525	14.201
126.3	-0.0861002	0.26805	0.68615	1.0948	2.1736	4.5576	8.35185	14.1949
126.4	-0.0864499	0.2697	0.6859	1.0985	2.1744	4.55905	8.347	14.1897
126.5	-0.0850001	0.2718	0.6867	1.10055	2.17545	4.5587	8.34265	14.1839
126.6	-0.0850997	0.27135	0.69115	1.1	2.1778	4.55845	8.3417	14.181
126.7	-0.0863503	0.2703	0.6924	1.10035	2.17935	4.5573	8.33665	14.1756
126.8	-0.0878002	0.26735	0.68985	1.1023	2.1818	4.55725	8.3316	14.1713
126.9	-0.0880498	0.2703	0.6929	1.10295	2.17895	4.5561	8.33025	14.1655
127	-0.0882003	0.27025	0.69475	1.1072	2.1784	4.55815	8.3259	14.1589
127.1	-0.0899498	0.2689	0.6945	1.10965	2.17915	4.5554	8.3183	14.1554
127.2	-0.0950002	0.270949	0.699049	1.1096	2.1806	4.5538	8.3156	14.1494
127.3	-0.0992504	0.2727	0.7017	1.1069	2.1791	4.5557	8.3105	14.1426
127.4	-0.1009	0.2708	0.7023	1.1062	2.1787	4.556	8.30565	14.1356
127.5	-0.1001	0.2749	0.7067	1.1071	2.178	4.55375	8.30065	14.1281
127.6	-0.0983999	0.2767	0.7063	1.10285	2.17695	4.55385	8.29655	14.128
127.7	-0.1017	0.27495	0.70705	1.10345	2.17835	4.54985	8.29565	14.1231
127.8	-0.10805	0.27425	0.70725	1.10415	2.17985	4.55445	8.2937	14.1153
127.9	-0.10875	0.27475	0.70665	1.10775	2.18415	4.5572	8.294	14.1113
128	-0.11135	0.27295	0.70965	1.1091	2.1885	4.5569	8.29085	14.1095
128.1	-0.11445	0.2726	0.7116	1.1116	2.1904	4.55955	8.28755	14.1098
128.2	-0.116501	0.2707	0.7126	1.11485	2.19285	4.56195	8.2887	14.109
128.3	-0.1168	0.27275	0.71415	1.11775	2.19565	4.5671	8.28565	14.1069
128.4	-0.11755	0.27385	0.71485	1.1204	2.198	4.56925	8.2855	14.1003
128.5	-0.11525	0.2792	0.7165	1.12195	2.20025	4.5704	8.28675	14.098
128.6	-0.1141	0.27885	0.71835	1.1223	2.2045	4.57425	8.286	14.094
128.7	-0.113151	0.281899	0.721899	1.12245	2.20455	4.5745	8.2857	14.0932
128.8	-0.113701	0.28345	0.72385	1.1207	2.2077	4.577	8.28475	14.0889
128.9	-0.11465	0.2824	0.727	1.1233	2.2113	4.58025	8.28185	14.087
129	-0.1145	0.2837	0.7298	1.12815	2.21725	4.58105	8.2847	14.0811
129.1	-0.114699	0.28685	0.73205	1.12515	2.21935	4.582	8.2845	14.0749
129.2	-0.110951	0.287649	0.734349	1.1259	2.2271	4.5847	8.2837	14.0692
129.3	-0.109551	0.2937	0.7364	1.1281	2.2313	4.5847	8.2807	14.0696
129.4	-0.106	0.2948	0.7379	1.1303	2.233	4.5828	8.27915	14.0677
129.5	-0.1067	0.2913	0.739	1.1291	2.2337	4.58205	8.2783	14.0668
129.6	-0.1043	0.2914	0.7382	1.13305	2.23785	4.581	8.27815	14.0676
129.7	-0.1027	0.295249	0.738049	1.1332	2.2403	4.58335	8.27715	14.0639
129.8	-0.101451	0.3001	0.7415	1.13605	2.24295	4.58485	8.2754	14.058
129.9	-0.0995001	0.30545	0.74115	1.13715	2.24615	4.5819	8.27715	14.0525
130	-0.0984501	0.30465	0.73605	1.1366	2.2465	4.58285	8.27635	14.0489
130.1	-0.09605	0.3001	0.7339	1.13665	2.24505	4.58295	8.27615	14.0431
130.2	-0.0964	0.300649	0.731449	1.13755	2.24455	4.58205	8.27435	14.0398
130.3	-0.0941506	0.30125	0.73295	1.14125	2.24645	4.58095	8.2716	14.0375
130.4	-0.0928501	0.30135	0.73165	1.14255	2.24425	4.579	8.26885	14.0322
130.5	-0.0925498	0.29975	0.73005	1.143	2.2443	4.58085	8.26565	14.0284
130.6	-0.0922496	0.3012	0.7295	1.14545	2.24585	4.58365	8.2671	14.0242
130.7	-0.0929004	0.30215	0.73155	1.14585	2.24525	4.5842	8.26225	14.019
130.8	-0.0907504	0.30125	0.73385	1.1484	2.2479	4.58205	8.25935	14.0154
130.9	-0.0859502	0.3024	0.7364	1.15055	2.24815	4.58105	8.25705	14.0093
131	-0.0841	0.30185	0.73365	1.14925	2.24735	4.57865	8.25875	14.0089
131.1	-0.0845499	0.30135	0.73295	1.14895	2.24935	4.57975	8.26025	14.003
131.2	-0.08405	0.29845	0.73255	1.15155	2.25105	4.58095	8.25655	13.9999
131.3	-0.0823502	0.30275	0.73635	1.15675	2.25425	4.58005	8.2558	13.9946
131.4	-0.0792502	0.30525	0.73905	1.15745	2.25595	4.5807	8.25265	13.9877
131.5	-0.0814501	0.30325	0.73925	1.1579	2.2606	4.58085	8.25145	13.983
131.6	-0.0785494	0.3054	0.7435	1.16035	2.26105	4.58215	8.2505	13.9735
131.7	-0.0784004	0.30745	0.74725	1.16375	2.26485	4.5862	8.24805	13.9663
131.8	-0.0749504	0.31115	0.74995	1.1675	2.2683	4.58425	8.24415	13.9617
131.9	-0.0719502	0.3133	0.7518	1.16815	2.26975	4.58185	8.24645	13.9532
132	-0.0681999	0.31485	0.74975	1.16825	2.26845	4.58245	8.2441	13.9491
132.1	-0.0684501	0.31545	0.75345	1.17005	2.27375	4.5803	8.2446	13.9482
132.2	-0.0690499	0.31835	0.75365	1.172	2.2747	4.5797	8.2446	13.9459
132.3	-0.0664505	0.3211	0.7531	1.1763	2.275	4.5815	8.24645	13.9428
132.4	-0.0655002	0.3214	0.7538	1.1771	2.2791	4.58365	8.24275	13.9405
132.5	-0.0663999	0.3242	0.7556	1.17875	2.27705	4.58365	8.2403	13.9369
132.6	-0.0666994	0.32505	0.75515	1.18065	2.27725	4.5844	8.2372	13.9308
132.7	-0.0633505	0.32735	0.75335	1.1815	2.2782	4.5874	8.2359	13.9239
132.8	-0.0650501	0.3296	0.7548	1.1828	2.2792	4.5887	8.23465	13.923
132.9	-0.064	0.3299	0.7564	1.1845	2.2786	4.59085	8.23475	13.9181
133	-0.0612998	0.3286	0.7548	1.18665	2.28195	4.59045	8.2329	13.9134
133.1	-0.0613995	0.33025	0.75615	1.18755	2.28545	4.5901	8.2318	13.9131
133.2	-0.0596506	0.332149	0.758949	1.1867	2.2881	4.5896	8.23445	13.9108
133.3	-0.0555505	0.3313	0.7567	1.1894	2.2902	4.59365	8.2353	13.9097
133.4	-0.0538	0.3321	0.7571	1.19375	2.29185	4.5962	8.23685	13.9076
133.5	-0.0537998	0.33585	0.75795	1.1977	2.2968	4.59745	8.23995	13.9061
133.6	-0.0550491	0.3359	0.7609	1.19895	2.29905	4.59725	8.2408	13.9034
133.7	-0.0521007	0.336349	0.765749	1.20235	2.30335	4.5979	8.23855	13.9002
133.8	-0.0451511	0.33945	0.76855	1.2073	2.3067	4.60075	8.23825	13.8967
133.9	-0.0414502	0.3435	0.7703	1.21025	2.30765	4.59865	8.2383	13.8925
134	-0.0378998	0.34285	0.77355	1.21155	2.30975	4.5968	8.2391	13.8909
134.1	-0.0359495	0.34675	0.77425	1.2114	2.31	4.6	8.244	13.8849
134.2	-0.0311503	0.3474	0.7728	1.2134	2.3121	4.6002	8.2408	13.8785
134.3	-0.0303005	0.3522	0.7732	1.2135	2.3154	4.5987	8.2387	13.873
134.4	-0.026	0.3545	0.776	1.2148	2.3148	4.5995	8.23795	13.8664
134.5	-0.0224998	0.3534	0.7769	1.2149	2.316	4.59885	8.2372	13.8623
134.6	-0.0214997	0.351	0.7758	1.21755	2.31685	4.6	8.2332	13.8593
134.7	-0.0227003	0.35125	0.77755	1.22	2.3177	4.6	8.23065	13.8565
134.8	-0.02375	0.3506	0.7791	1.2218	2.32	4.60375	8.2274	13.851
134.9	-0.0256999	0.3509	0.7793	1.22725	2.31955	4.6007	8.22455	13.8446
135	-0.0247002	0.35245	0.78165	1.2277	2.319	4.59935	8.2232	13.8385
135.1	-0.0241497	0.3528	0.7812	1.22735	2.31575	4.5985	8.2196	13.8372
135.2	-0.0235002	0.35455	0.78025	1.2316	2.3147	4.5989	8.2195	13.8346
135.3	-0.0235503	0.3574	0.7788	1.2312	2.3125	4.6	8.21845	13.8314
135.4	-0.0230998	0.3564	0.7773	1.2318	2.3128	4.60175	8.2171	13.8279
135.5	-0.0237	0.3564	0.78	1.23675	2.31695	4.6016	8.2157	13.8202
135.6	-0.0228993	0.36155	0.77975	1.2405	2.3187	4.6022	8.2143	13.8116
135.7	-0.0203505	0.365899	0.783499	1.2399	2.3199	4.5999	8.2111	13.8045
135.8	-0.0188006	0.3666	0.7848	1.2393	2.3226	4.5964	8.205	13.7988
135.9	-0.0199	0.3645	0.7826	1.2395	2.3211	4.5942	8.2041	13.796
136	-0.0220001	0.3594	0.7859	1.2388	2.322	4.5928	8.20245	13.7906
136.1	-0.0224998	0.3565	0.7877	1.2418	2.3221	4.59415	8.20415	13.7869
136.2	-0.0233999	0.3595	0.789	1.24445	2.32625	4.59305	8.20215	13.785
136.3	-0.0217003	0.36245	0.79035	1.24605	2.32955	4.59135	8.20195	13.78
136.4	-0.0216502	0.36355	0.78865	1.24815	2.33035	4.59225	8.20095	13.7756
136.5	-0.0248499	0.36205	0.79035	1.24845	2.33635	4.59375	8.1989	13.7703
136.6	-0.0257495	0.36645	0.79175	1.24985	2.33795	4.5947	8.1983	13.7649
136.7	-0.0220504	0.36645	0.79015	1.2505	2.3404	4.594	8.19805	13.7654
136.8	-0.0190502	0.3706	0.7906	1.252	2.3438	4.59405	8.20105	13.7587
136.9	-0.0177	0.372	0.7929	1.25155	2.34335	4.59635	8.1991	13.756
137	-0.0202999	0.37075	0.79265	1.25505	2.34725	4.5947	8.1977	13.7543
137.1	-0.0208495	0.37445	0.79515	1.2563	2.3477	4.5971	8.19495	13.7492
137.2	-0.0171509	0.3752	0.7993	1.2568	2.3488	4.59825	8.19505	13.7473
137.3	-0.0164003	0.3768	0.8055	1.25675	2.35135	4.59515	8.1952	13.7451
137.4	-0.0151002	0.37705	0.80505	1.25445	2.35355	4.5943	8.19295	13.7437
137.5	-0.0147501	0.37445	0.80565	1.2555	2.3557	4.59315	8.1964	13.7393
137.6	-0.0121495	0.3789	0.8087	1.25855	2.35565	4.5924	8.1955	13.7351
137.7	-0.0134004	0.38005	0.80775	1.2615	2.3595	4.591	8.1946	13.7331
137.8	-0.0124503	0.381	0.8072	1.2593	2.3577	4.5909	8.1964	13.7325
137.9	-0.0114001	0.3788	0.8035	1.2603	2.3569	4.5911	8.1969	13.7339
138	-0.0108	0.3792	0.8035	1.2629	2.3589	4.5911	8.1926	13.7377
138.1	-0.0104994	0.3823	0.8073	1.2639	2.3609	4.5902	8.1933	13.7373
138.2	-0.00870081	0.3833	0.808	1.2644	2.3622	4.594	8.19505	13.7343
138.3	-0.00890042	0.3857	0.8108	1.2661	2.3637	4.59565	8.1936	13.7296
138.4	-0.00560022	0.3876	0.8123	1.26715	2.36565	4.596	8.1876	13.726
138.5	-0.00359997	0.38665	0.81415	1.2701	2.3656	4.5948	8.188	13.7223
138.6	0.000650489	0.3859	0.8131	1.2717	2.3688	4.5948	8.19055	13.7206
138.7	0.00179952	0.3842	0.8145	1.2724	2.37	4.59555	8.19125	13.7167
138.8	0.000899793	0.3821	0.8184	1.27665	2.37205	4.59485	8.18705	13.7135
138.9	0.00410019	0.38365	0.82135	1.27945	2.37315	4.59375	8.1883	13.7094
139	0.00464997	0.38815	0.82435	1.27935	2.37535	4.5952	8.18475	13.7078
139.1	0.00575036	0.39025	0.82775	1.2803	2.3758	4.59565	8.1832	13.7021
139.2	0.0066496	0.390899	0.829499	1.28105	2.37575	4.5961	8.18	13.696
139.3	0.00679939	0.39335	0.82745	1.2832	2.3826	4.5977	8.1763	13.6881
139.4	0.00575012	0.3963	0.8317	1.2813	2.3855	4.5947	8.1719	13.6809
139.5	0.00919983	0.3971	0.8306	1.2805	2.3859	4.5903	8.1686	13.6739
139.6	0.0122001	0.3953	0.8306	1.2793	2.3865	4.5877	8.1632	13.666
139.7	0.011	0.3954	0.828	1.2829	2.3878	4.59	8.15855	13.66
139.8	0.00719996	0.3947	0.8261	1.2846	2.386	4.59105	8.15865	13.6525
139.9	0.00360016	0.3931	0.8233	1.28125	2.38315	4.59265	8.1564	13.6487
140	0.00340022	0.38815	0.82045	1.28335	2.38235	4.5944	8.15505	13.6458
140.1	5.03609e-05	0.38895	0.82105	1.2872	2.3847	4.59595	8.15045	13.6386
140.2	0.00204981	0.3914	0.8242	1.28835	2.38655	4.59745	8.14685	13.6371
140.3	0.000999656	0.39125	0.82615	1.28785	2.38925	4.59745	8.1479	13.6331
140.4	0.000750188	0.39095	0.82735	1.28675	2.38675	4.5977	8.1457	13.6309
140.5	-0.00155016	0.38985	0.82635	1.2876	2.389	4.597	8.14665	13.6302
140.6	-0.00344962	0.3912	0.8284	1.287	2.392	4.59755	8.1456	13.6308
140.7	-0.00310052	0.3917	0.8312	1.28815	2.39155	4.6	8.14705	13.6278
140.8	-0.00210025	0.39515	0.83205	1.2883	2.3917	4.60315	8.14945	13.6236
140.9	-0.00114986	0.3961	0.8315	1.29175	2.39625	4.60235	8.15145	13.6215
141	0.00179993	0.39755	0.83525	1.29295	2.40135	4.60395	8.15175	13.6201
141.1	0.00555086	0.40185	0.83675	1.29535	2.40445	4.60535	8.1524	13.6189
141.2	0.0103495	0.40465	0.83865	1.29625	2.40775	4.6086	8.1511	13.6147
141.3	0.0110495	0.40635	0.84255	1.2956	2.4113	4.6101	8.15015	13.6128
141.4	0.0101501	0.4089	0.8462	1.2986	2.4136	4.60905	8.1492	13.6104
141.5	0.0109	0.4099	0.85	1.30135	2.41465	4.6066	8.15065	13.6049
141.6	0.0146005	0.41365	0.85015	1.3023	2.4158	4.61055	8.14755	13.6008
141.7	0.0139495	0.4193	0.854	1.30425	2.41985	4.60995	8.1445	13.6009
141.8	0.0121996	0.42135	0.85605	1.30515	2.41755	4.615	8.1433	13.5974
141.9	0.0107501	0.41975	0.85635	1.3095	2.4159	4.6189	8.1454	13.5969
142	0.00914985	0.4202	0.8593	1.3105	2.4198	4.62	8.14445	13.5913
142.1	0.0114005	0.4244	0.8592	1.3115	2.4181	4.62305	8.14265	13.5855
142.2	0.0121993	0.429999	0.858999	1.30965	2.41735	4.61985	8.13795	13.5838
142.3	0.0137993	0.43035	0.85945	1.30835	2.41865	4.62185	8.13755	13.5793
142.4	0.0145501	0.42615	0.85885	1.30795	2.41685	4.62615	8.1367	13.574
142.5	0.0124499	0.42375	0.86035	1.31135	2.42365	4.6265	8.13795	13.5716
142.6	0.0142507	0.42995	0.86285	1.3129	2.4236	4.62965	8.1399	13.5682
142.7	0.0184492	0.4298	0.8643	1.31285	2.42465	4.6304	8.14185	13.5634
142.8	0.0188999	0.43045	0.86695	1.314	2.4238	4.63105	8.1386	13.5564
142.9	0.0176499	0.4308	0.8676	1.31475	2.42235	4.6294	8.13575	13.5553
143	0.0174001	0.43195	0.86925	1.313	2.4201	4.62935	8.13505	13.5507
143.1	0.0195503	0.4316	0.8697	1.31325	2.41855	4.63115	8.13415	13.5463
143.2	0.0213999	0.43175	0.86945	1.31365	2.41875	4.63225	8.13155	13.5412
143.3	0.0199496	0.42895	0.86605	1.31425	2.41675	4.63185	8.12985	13.5346
143.4	0.0220499	0.42725	0.86035	1.31565	2.41255	4.63255	8.1287	13.5292
143.5	0.0205498	0.42505	0.85765	1.31605	2.41045	4.6353	8.1287	13.5234
143.6	0.0216502	0.42805	0.85615	1.3175	2.4106	4.6362	8.12555	13.5226
143.7	0.0243497	0.4308	0.8556	1.3178	2.4111	4.63605	8.12345	13.5193
143.8	0.0272995	0.4309	0.8545	1.31735	2.40865	4.63555	8.11915	13.5158
143.9	0.0286001	0.43145	0.85455	1.31915	2.41085	4.63155	8.1165	13.5086
144	0.0270499	0.43205	0.85805	1.31855	2.41105	4.6333	8.11405	13.502
144.1	0.0252503	0.43195	0.85875	1.3185	2.4119	4.63285	8.11425	13.4959
144.2	0.0234495	0.4278	0.8599	1.31855	2.41335	4.62965	8.11155	13.4897
144.3	0.0242995	0.42705	0.86125	1.31905	2.41065	4.62635	8.1084	13.4839
144.4	0.0251498	0.42585	0.85915	1.31795	2.41065	4.6253	8.1062	13.4788
144.5	0.02245	0.42455	0.85975	1.3177	2.412	4.6255	8.1052	13.4739
144.6	0.0228502	0.4257	0.8608	1.3187	2.4128	4.6232	8.10265	13.4696
144.7	0.0217	0.4262	0.8637	1.3179	2.412	4.62245	8.0981	13.4657
144.8	0.0216999	0.4263	0.866	1.31845	2.41205	4.6197	8.10105	13.4619
144.9	0.0232	0.42895	0.86575	1.3155	2.4133	4.62035	8.10525	13.4601
145	0.0236499	0.4284	0.8655	1.31465	2.41455	4.62215	8.1041	13.455
145.1	0.0225005	0.42685	0.86505	1.31665	2.41525	4.6197	8.1043	13.4494
145.2	0.0265498	0.426149	0.867149	1.3184	2.4167	4.6198	8.1021	13.4505
145.3	0.0288492	0.4274	0.868	1.3177	2.4181	4.6179	8.1071	13.4449
145.4	0.0292002	0.4269	0.8686	1.3208	2.4145	4.6177	8.10845	13.4441
145.5	0.0289002	0.4293	0.8664	1.3237	2.4142	4.61725	8.1086	13.4418
145.6	0.0272007	0.4296	0.8699	1.32255	2.41365	4.6218	8.1088	13.439
145.7	0.0298993	0.428049	0.869649	1.327	2.4146	4.6249	8.11065	13.4379
145.8	0.0311494	0.4302	0.8705	1.3278	2.4166	4.62175	8.11515	13.4394
145.9	0.0325002	0.4318	0.8722	1.32955	2.41835	4.62215	8.1161	13.4364
146	0.0324998	0.43115	0.87775	1.33255	2.42275	4.6235	8.1173	13.4368
146.1	0.0320508	0.43215	0.88205	1.3332	2.4259	4.6199	8.11915	13.4369
146.2	0.0360492	0.4337	0.8836	1.3299	2.4243	4.62235	8.12125	13.4348
146.3	0.0396996	0.4313	0.8803	1.33175	2.42595	4.62145	8.12015	13.4294
146.4	0.0392002	0.43355	0.88245	1.33635	2.42575	4.62135	8.1191	13.4238
146.5	0.04205	0.43325	0.88585	1.33965	2.43015	4.624	8.11845	13.4185
146.6	0.0443504	0.43475	0.88965	1.3403	2.4309	4.62365	8.116	13.4117
146.7	0.0461494	0.4355	0.8882	1.34195	2.42835	4.6223	8.11465	13.4075
146.8	0.0451999	0.43545	0.88485	1.3411	2.4283	4.62005	8.112	13.4021
146.9	0.0462499	0.4351	0.8864	1.34305	2.42605	4.6189	8.1095	13.4004
147	0.0474998	0.43565	0.88615	1.3434	2.4231	4.6211	8.1108	13.3954
147.1	0.0489503	0.4369	0.8875	1.3416	2.4213	4.6196	8.10925	13.3911
147.2	0.0471998	0.434	0.8841	1.3406	2.4209	4.61705	8.10795	13.3844
147.3	0.0443	0.4329	0.8825	1.34035	2.41895	4.61425	8.1056	13.3795
147.4	0.0440002	0.43235	0.88235	1.34125	2.42215	4.6097	8.10625	13.374
147.5	0.0426499	0.42985	0.88565	1.3393	2.4181	4.60675	8.10615	13.3732
147.6	0.04195	0.4292	0.8818	1.33705	2.41605	4.60885	8.1043	13.3694
147.7	0.0395001	0.42565	0.88015	1.33275	2.41395	4.6062	8.1029	13.3683
147.8	0.0414497	0.42115	0.87785	1.3321	2.4133	4.6067	8.10195	13.3627
147.9	0.0451502	0.4186	0.8796	1.3319	2.4138	4.60405	8.1037	13.3603
148	0.0469002	0.4182	0.8804	1.33195	2.41395	4.6029	8.10195	13.3544
148.1	0.0488001	0.41755	0.87865	1.3323	2.4124	4.60175	8.10365	13.3523
148.2	0.0510501	0.4176	0.8786	1.33365	2.41455	4.60155	8.1024	13.35
148.3	0.0514997	0.41685	0.87985	1.33355	2.41775	4.6045	8.10305	13.345
148.4	0.0530499	0.41895	0.88135	1.3365	2.4186	4.60515	8.1042	13.342
148.5	0.05495	0.4221	0.8837	1.33815	2.42015	4.6046	8.10445	13.3412
148.6	0.0585007	0.42495	0.88535	1.3362	2.4146	4.60745	8.1021	13.3352
148.7	0.0620494	0.4239	0.8862	1.33895	2.41565	4.6041	8.10415	13.3316
148.8	0.0612001	0.42905	0.88825	1.3401	2.4171	4.60135	8.09735	13.33
148.9	0.0609498	0.4311	0.8876	1.34045	2.41895	4.59845	8.0972	13.3272
149	0.0656001	0.43065	0.88695	1.34065	2.42035	4.5969	8.09605	13.3231
149.1	0.06785	0.42925	0.88355	1.344	2.4234	4.59675	8.09675	13.319
149.2	0.0668497	0.4328	0.8851	1.34505	2.42825	4.59465	8.0958	13.3181
149.3	0.0660997	0.43435	0.88555	1.34545	2.42835	4.5912	8.0962	13.3142
149.4	0.0687501	0.43545	0.88535	1.3455	2.4295	4.5899	8.0943	13.3116
149.5	0.0671501	0.4365	0.8871	1.3458	2.4334	4.5936	8.0899	13.3084
149.6	0.0675007	0.4388	0.8917	1.3497	2.4355	4.5919	8.0883	13.3055
149.7	0.0671996	0.4383	0.8949	1.3477	2.4347	4.5935	8.0852	13.3016
149.8	0.0649997	0.4339	0.8919	1.345	2.435	4.5926	8.08265	13.2994
149.9	0.0646001	0.4366	0.8924	1.3455	2.4364	4.59385	8.0829	13.298
150	0.0669001	0.4351	0.8919	1.34535	2.43485	4.5993	8.07915	13.2957
150.1	0.0670002	0.43675	0.89525	1.3449	2.4341	4.59615	8.07905	13.2922
150.2	0.0691498	0.4361	0.8956	1.34475	2.43215	4.59815	8.0783	13.2886
150.3	0.0724997	0.43915	0.89495	1.34815	2.43105	4.6036	8.0803	13.2867
150.4	0.0725499	0.44235	0.89685	1.3486	2.4324	4.6082	8.07745	13.2838
150.5	0.0764498	0.4468	0.8982	1.3514	2.4343	4.60805	8.0763	13.285
150.6	0.0782005	0.4485	0.8991	1.35225	2.43365	4.6072	8.07875	13.2837
150.7	0.0804995	0.448349	0.897849	1.3521	2.4329	4.61035	8.0793	13.2804
150.8	0.0816493	0.4487	0.899	1.35515	2.43655	4.6127	8.08045	13.2771
150.9	0.0834998	0.45105	0.90055	1.3587	2.4388	4.61325	8.07725	13.2746
151	0.0826498	0.4502	0.9029	1.36245	2.43745	4.61095	8.0755	13.2697
151.1	0.0818006	0.45025	0.90245	1.36335	2.43685	4.6113	8.0741	13.2696
151.2	0.0834495	0.45005	0.90235	1.365	2.4391	4.6102	8.0742	13.2653
151.3	0.0790499	0.4484	0.8977	1.3647	2.4387	4.6128	8.07315	13.2598
151.4	0.0787998	0.4462	0.897	1.3649	2.4398	4.61695	8.06675	13.2599
151.5	0.0782001	0.4474	0.9003	1.36225	2.44005	4.61595	8.0674	13.2588
151.6	0.0804003	0.44495	0.89935	1.36125	2.44055	4.616	8.0681	13.2576
151.7	0.0795498	0.44345	0.89765	1.3641	2.4445	4.6138	8.06635	13.2562
151.8	0.07755	0.4483	0.9006	1.3644	2.4448	4.61075	8.0655	13.2494
151.9	0.0819998	0.4484	0.8998	1.36315	2.44475	4.6125	8.0602	13.2411
152	0.0844998	0.44835	0.89795	1.3631	2.4447	4.6112	8.05425	13.2392
152.1	0.0877505	0.4499	0.8951	1.3623	2.442	4.60845	8.0488	13.231
152.2	0.0898994	0.4505	0.8932	1.35985	2.44145	4.6088	8.04645	13.2224
152.3	0.0874001	0.44985	0.89175	1.3616	2.4394	4.60775	8.04325	13.218
152.4	0.0821499	0.447	0.8932	1.36275	2.43765	4.60405	8.04235	13.2163
152.5	0.085	0.44565	0.89225	1.36085	2.43745	4.60355	8.0419	13.2174
152.6	0.0844502	0.44495	0.88985	1.36065	2.43555	4.6034	8.0392	13.2127
152.7	0.0807501	0.44315	0.88955	1.3599	2.435	4.6031	8.0381	13.2107
152.8	0.0783499	0.4451	0.8899	1.3599	2.4365	4.6028	8.0366	13.2061
152.9	0.0771	0.4477	0.8925	1.3609	2.4383	4.6025	8.03535	13.2023
153	0.0774	0.449	0.8901	1.36	2.4413	4.60075	8.0366	13.1988
153.1	0.0763001	0.4506	0.8905	1.35805	2.44335	4.5976	8.03385	13.1925
153.2	0.0751998	0.45115	0.89285	1.3613	2.4453	4.59885	8.0315	13.188
153.3	0.0759499	0.4532	0.8977	1.36355	2.44525	4.5996	8.0288	13.1834
153.4	0.0759001	0.45425	0.89945	1.3639	2.449	4.6008	8.02825	13.1797
153.5	0.0771502	0.4521	0.8979	1.3631	2.4489	4.60355	8.02235	13.1767
153.6	0.0803003	0.4518	0.8947	1.36535	2.45345	4.60205	8.0179	13.1707
153.7	0.0793995	0.453349	0.896849	1.36445	2.45485	4.6002	8.01515	13.1656
153.8	0.0789495	0.45695	0.89715	1.365	2.4541	4.59925	8.0157	13.1627
153.9	0.07625	0.4582	0.9008	1.36305	2.45145	4.5989	8.0149	13.1621
154	0.0709	0.45725	0.90255	1.3636	2.4557	4.5975	8.01125	13.158
154.1	0.0700505	0.4567	0.9021	1.3625	2.4566	4.59705	8.0124	13.1554
154.2	0.0695996	0.4561	0.9046	1.36495	2.45875	4.5961	8.0076	13.1506
154.3	0.0652996	0.45665	0.90675	1.3652	2.4588	4.5959	8.00525	13.1484
154.4	0.0659501	0.4566	0.9074	1.3651	2.4587	4.59625	8.005	13.1445
154.5	0.0645001	0.4562	0.9062	1.36325	2.45785	4.5963	8.0013	13.1395
154.6	0.0619001	0.45575	0.90585	1.3662	2.4603	4.5972	7.99975	13.1366
154.7	0.06195	0.4578	0.9081	1.3695	2.4647	4.59395	8.00155	13.1324
154.8	0.0617996	0.4561	0.9083	1.36775	2.46135	4.59355	7.9975	13.1303
154.9	0.0615	0.45315	0.90795	1.36865	2.46005	4.5937	8.00225	13.1278
155	0.06265	0.45255	0.91135	1.3677	2.459	4.59905	8.0024	13.1262
155.1	0.0610502	0.4523	0.9132	1.36935	2.45935	4.6028	8.00105	13.1253
155.2	0.0558001	0.454549	0.917549	1.3676	2.4612	4.60175	7.99865	13.1226
155.3	0.0567494	0.4558	0.922	1.36815	2.45985	4.60195	7.996	13.1142
155.4	0.0573001	0.45525	0.92695	1.37275	2.46095	4.6033	7.99505	13.1121
155.5	0.0565498	0.45925	0.92935	1.3751	2.461	4.60415	7.9949	13.1093
155.6	0.0581504	0.4588	0.9299	1.37475	2.46025	4.6022	7.9959	13.1065
155.7	0.0561994	0.45815	0.92745	1.3746	2.4612	4.6008	7.995	13.1066
155.8	0.0546497	0.46	0.9256	1.3765	2.4597	4.5983	7.99405	13.1075
155.9	0.0542998	0.4618	0.9302	1.3791	2.4566	4.59645	7.99345	13.1056
156	0.0541001	0.4603	0.9343	1.38025	2.45825	4.59695	7.99265	13.1013
156.1	0.0533006	0.46285	0.93715	1.38235	2.46175	4.59455	7.99455	13.0997
156.2	0.0562495	0.46255	0.93545	1.38505	2.46465	4.59475	7.99315	13.0962
156.3	0.0572497	0.46285	0.93675	1.38555	2.46845	4.59375	7.99085	13.0942
156.4	0.05495	0.46635	0.93685	1.38795	2.47135	4.59285	7.9878	13.0917
156.5	0.05495	0.46675	0.93645	1.39045	2.47335	4.5904	7.9887	13.0876
156.6	0.0533505	0.46375	0.93745	1.3915	2.4729	4.592	7.9878	13.0786
156.7	0.0505498	0.4637	0.9388	1.3914	2.4754	4.5913	7.9849	13.0732
156.8	0.0473001	0.4665	0.9375	1.3904	2.474	4.5895	7.979	13.0659
156.9	0.0440001	0.4678	0.9361	1.3893	2.4714	4.5883	7.9747	13.0584
157	0.0417999	0.4683	0.9345	1.3886	2.472	4.5865	7.97225	13.0529
157.1	0.0425999	0.4669	0.9339	1.3858	2.4703	4.58515	7.96615	13.0507
157.2	0.0448	0.4632	0.9311	1.38295	2.46975	4.57945	7.9613	13.0465
157.3	0.0433999	0.46035	0.93075	1.37755	2.46715	4.5801	7.9604	13.0451
157.4	0.0450499	0.45835	0.93245	1.3793	2.4678	4.5794	7.9608	13.042
157.5	0.0394501	0.4596	0.9336	1.3818	2.4682	4.5763	7.9628	13.0399
157.6	0.0405	0.4588	0.9376	1.3846	2.4716	4.5773	7.95945	13.0355
157.7	0.0376	0.4606	0.9429	1.3851	2.4709	4.57915	7.9585	13.0353
157.8	0.0405996	0.4602	0.9453	1.38915	2.47125	4.5793	7.9586	13.0314
157.9	0.0378001	0.45775	0.94375	1.3891	2.4726	4.5802	7.9574	13.0313
158	0.0384498	0.4597	0.9469	1.3884	2.4717	4.5836	7.9578	13.0303
158.1	0.0388005	0.4604	0.9501	1.3909	2.4741	4.5847	7.96085	13.0261
158.2	0.0355994	0.4605	0.9517	1.3932	2.4759	4.58475	7.96165	13.0249
158.3	0.0342997	0.4612	0.9508	1.39595	2.47605	4.58755	7.95545	13.0265
158.4	0.0336999	0.46265	0.95205	1.39465	2.47905	4.58695	7.95305	13.0257
158.5	0.0342502	0.46725	0.95405	1.39055	2.47925	4.58745	7.95015	13.0243
158.6	0.0329498	0.46465	0.95145	1.38905	2.48035	4.58615	7.94755	13.0191
158.7	0.0308499	0.46365	0.94935	1.39085	2.48125	4.58785	7.94655	13.0193
158.8	0.03065	0.46785	0.94905	1.39315	2.48195	4.58725	7.9449	13.0165
158.9	0.03045	0.46615	0.95145	1.39335	2.47815	4.5913	7.9443	13.0123
159	0.0337499	0.46445	0.94745	1.3947	2.4795	4.5915	7.9424	13.0105
159.1	0.0323508	0.4642	0.9504	1.3945	2.4772	4.5922	7.9383	13.0058
159.2	0.0356995	0.4629	0.9527	1.3915	2.4757	4.5924	7.9363	13.0048
159.3	0.0355998	0.4608	0.9482	1.3882	2.4729	4.5935	7.93465	13.0041
159.4	0.0332001	0.46	0.9442	1.3876	2.4759	4.59415	7.9359	13.0052
159.5	0.0289	0.459	0.9456	1.38425	2.47275	4.5942	7.93855	13.0051
159.6	0.0290999	0.45995	0.94395	1.385	2.472	4.59705	7.9388	13.0006
159.7	0.0250497	0.4608	0.9441	1.38865	2.47695	4.6011	7.94115	12.9962
159.8	0.0258998	0.46155	0.94845	1.3898	2.4794	4.60425	7.9418	12.994
159.9	0.0275502	0.4588	0.9501	1.39295	2.48165	4.6052	7.938	12.9897
160	0.0298	0.45905	0.94665	1.3967	2.4822	4.606	7.93875	12.9842
160.1	0.0319503	0.4615	0.9436	1.3971	2.4811	4.60765	7.9378	12.9806
160.2	0.0344996	0.4628	0.9443	1.39885	2.48425	4.6049	7.93825	12.9795
160.3	0.0356996	0.46625	0.94365	1.3964	2.4819	4.60765	7.9382	12.9779
160.4	0.03885	0.4627	0.9399	1.39785	2.48345	4.6067	7.93805	12.974
160.5	0.0388001	0.46285	0.94065	1.402	2.485	4.60765	7.9352	12.9759
160.6	0.0386504	0.4628	0.9436	1.40235	2.48515	4.6088	7.93605	12.9769
160.7	0.0384995	0.46215	0.94405	1.4032	2.4887	4.60775	7.93685	12.9731
160.8	0.0388497	0.4607	0.9419	1.40375	2.48885	4.61005	7.93225	12.9729
160.9	0.0389001	0.46215	0.94425	1.40665	2.49345	4.60805	7.9294	12.9674
161	0.0401498	0.46285	0.94415	1.40575	2.49225	4.6094	7.92365	12.9623
161.1	0.0404499	0.45865	0.94055	1.4074	2.4956	4.60725	7.9195	12.9592
161.2	0.03785	0.458799	0.942399	1.40885	2.49455	4.6064	7.9181	12.9546
161.3	0.0413995	0.45955	0.94075	1.4114	2.4934	4.6098	7.91875	12.9516
161.4	0.0386499	0.4579	0.9349	1.4155	2.4931	4.61495	7.92245	12.9561
161.5	0.0377002	0.4584	0.9319	1.41915	2.49685	4.61785	7.92265	12.9557
[truncated: 884 more rows]

## Sheet: Figure 4c
Figure 4c										Figure 4c
4TCR2 to KRAS-G12V										4TCR2 to KRAS-G12V
X (Time, sec)	4TCR2 0.78125 µM_Y	4TCR2 1.5625 µM_Y	4TCR2 3.125 µM_Y	4TCR2 6.25 µM_Y	4TCR2 12.5 µM_Y	4TCR2 25 µM_Y	4TCR2 50 µM_Y			Concentration (μM)	Response Units
-38	0.02435	-0.05495	-0.26855	0.00174746	-0.196053	-0.27505	-0.0354			0	-1.90212
-37.9	0.0283525	-0.154547	-0.14835	-0.04845	-0.26845	-0.147401	0.0873			5.05051e-07	0.021895
-37.8	0.08985	-0.17725	-0.12085	-0.0835	-0.2145	-0.1639	-0.05145			1.0101e-06	1.88487
-37.7	-0.0160504	-0.16255	-0.135801	-0.1033	-0.1937	-0.11415	-0.079			1.51515e-06	3.68966
-37.6	-0.0464008	-0.182401	-0.1672	-0.11035	-0.19335	-0.1253	-0.0785			2.0202e-06	5.43896
-37.5	-0.0571	-0.2044	-0.15835	-0.1024	-0.1992	-0.1265	-0.06175			2.52525e-06	7.13527
-37.4	-0.0486501	-0.17575	-0.1525	-0.1031	-0.186	-0.10715	-0.04995			3.0303e-06	8.78098
-37.3	-0.0487	-0.1634	-0.1485	-0.11685	-0.18155	-0.09865	-0.03145			3.53535e-06	10.3783
-37.2	-0.0511	-0.147	-0.13715	-0.13835	-0.17175	-0.09805	-0.03005			4.0404e-06	11.9294
-37.1	-0.04455	-0.13105	-0.13065	-0.13515	-0.16935	-0.09245	-0.02355			4.54545e-06	13.4361
-37	-0.04085	-0.12595	-0.12825	-0.13325	-0.16755	-0.09395	-0.02205			5.05051e-06	14.9005
-36.9	-0.04565	-0.12785	-0.12155	-0.13835	-0.15995	-0.0796501	-0.027			5.55556e-06	16.3242
-36.8	-0.04185	-0.13005	-0.11225	-0.13135	-0.15145	-0.0794	-0.02565			6.06061e-06	17.7089
-36.7	-0.02885	-0.12625	-0.11305	-0.1229	-0.15	-0.0730499	-0.02705			6.56566e-06	19.0562
-36.6	-0.0264501	-0.12805	-0.1165	-0.12175	-0.14945	-0.07435	-0.0336			7.07071e-06	20.3676
-36.5	-0.0347	-0.1277	-0.11065	-0.11945	-0.14625	-0.0731	-0.03675			7.57576e-06	21.6445
-36.4	-0.0346499	-0.13135	-0.11335	-0.1195	-0.1492	-0.0742499	-0.03825			8.08081e-06	22.8882
-36.3	-0.03205	-0.12975	-0.1109	-0.11905	-0.15345	-0.07355	-0.0395			8.58586e-06	24.1001
-36.2	-0.0285999	-0.126	-0.10605	-0.11655	-0.15385	-0.0783999	-0.03815			9.09091e-06	25.2813
-36.1	-0.0289499	-0.12055	-0.10615	-0.1129	-0.1554	-0.08215	-0.03395			9.59596e-06	26.433
-36	-0.03825	-0.11855	-0.1033	-0.11115	-0.15655	-0.08145	-0.0278			1.0101e-05	27.5563
-35.9	-0.0363999	-0.1187	-0.10415	-0.11315	-0.16175	-0.0836997	-0.01785			1.06061e-05	28.6522
-35.8	-0.03505	-0.11825	-0.10885	-0.1116	-0.1582	-0.07715	-0.01565			1.11111e-05	29.7217
-35.7	-0.0356499	-0.12065	-0.1121	-0.10155	-0.15225	-0.0700498	-0.01635			1.16162e-05	30.7657
-35.6	-0.0472997	-0.1184	-0.10705	-0.09645	-0.14785	-0.06245	-0.0256			1.21212e-05	31.7852
-35.5	-0.04805	-0.11425	-0.10755	-0.0914501	-0.14715	-0.066	-0.0334			1.26263e-05	32.781
-35.4	-0.0481498	-0.11165	-0.10655	-0.0967	-0.1525	-0.0740998	-0.03405			1.31313e-05	33.7539
-35.3	-0.04275	-0.10885	-0.1132	-0.1079	-0.157	-0.07195	-0.0357			1.36364e-05	34.7047
-35.2	-0.0437002	-0.112	-0.1163	-0.10355	-0.15345	-0.0561999	-0.0354			1.41414e-05	35.6342
-35.1	-0.0494998	-0.1192	-0.11455	-0.1018	-0.153	-0.0461	-0.03595			1.46465e-05	36.543
-35	-0.04725	-0.11535	-0.1124	-0.1042	-0.1532	-0.03855	-0.0341			1.51515e-05	37.4318
-34.9	-0.0395999	-0.1149	-0.11	-0.10785	-0.15365	-0.0457	-0.0399			1.56566e-05	38.3013
-34.8	-0.032	-0.1137	-0.10895	-0.1071	-0.1481	-0.0577	-0.0473			1.61616e-05	39.1521
-34.7	-0.0327498	-0.11175	-0.1062	-0.1086	-0.1506	-0.0649	-0.0513			1.66667e-05	39.9849
-34.6	-0.0336	-0.1073	-0.1107	-0.1101	-0.1513	-0.0635	-0.0535			1.71717e-05	40.8001
-34.5	-0.0421	-0.1067	-0.1144	-0.1097	-0.1546	-0.0602	-0.04765			1.76768e-05	41.5983
-34.4	-0.0377	-0.1029	-0.1166	-0.1073	-0.1552	-0.0630498	-0.0409			1.81818e-05	42.3801
-34.3	-0.0363	-0.1047	-0.1134	-0.10955	-0.15745	-0.0632	-0.03565			1.86869e-05	43.1459
-34.2	-0.0315999	-0.1044	-0.11225	-0.106	-0.1558	-0.0598498	-0.0335			1.91919e-05	43.8963
-34.1	-0.0322498	-0.10415	-0.1078	-0.10455	-0.15365	-0.0548	-0.03195			1.9697e-05	44.6317
-34	-0.0302	-0.0997	-0.10555	-0.1026	-0.1529	-0.05025	-0.0338			2.0202e-05	45.3525
-33.9	-0.0288498	-0.0960498	-0.1041	-0.10245	-0.15045	-0.0496999	-0.0325			2.07071e-05	46.0592
-33.8	-0.028	-0.0947	-0.10265	-0.1024	-0.1535	-0.0502	-0.0301			2.12121e-05	46.7521
-33.7	-0.0269499	-0.0948499	-0.1047	-0.1016	-0.1529	-0.0476999	-0.03045			2.17172e-05	47.4318
-33.6	-0.0260999	-0.0953999	-0.1065	-0.0978	-0.1494	-0.04715	-0.02995			2.22222e-05	48.0985
-33.5	-0.0264	-0.0976	-0.1052	-0.0936501	-0.14895	-0.04665	-0.0317			2.27273e-05	48.7526
-33.4	-0.0253999	-0.0969999	-0.10725	-0.08905	-0.14915	-0.0443998	-0.02895			2.32323e-05	49.3945
-33.3	-0.02425	-0.09725	-0.10785	-0.0826	-0.1479	-0.04365	-0.02985			2.37374e-05	50.0246
-33.2	-0.0265499	-0.10005	-0.1064	-0.08025	-0.14725	-0.0445499	-0.03055			2.42424e-05	50.643
-33.1	-0.0280998	-0.1047	-0.10605	-0.08015	-0.14835	-0.04655	-0.0285			2.47475e-05	51.2502
-33	-0.02435	-0.10465	-0.10725	-0.0807501	-0.14695	-0.0442	-0.02545			2.52525e-05	51.8465
-32.9	-0.0248499	-0.10395	-0.10805	-0.0798	-0.1452	-0.0431499	-0.028			2.57576e-05	52.4322
-32.8	-0.02525	-0.10445	-0.1055	-0.07695	-0.14705	-0.0437	-0.02965			2.62626e-05	53.0075
-32.7	-0.0248999	-0.1033	-0.10685	-0.0761	-0.1473	-0.0465499	-0.0326			2.67677e-05	53.5727
-32.6	-0.0267499	-0.0990499	-0.1093	-0.07585	-0.14895	-0.0473	-0.0345			2.72727e-05	54.128
-32.5	-0.0272	-0.1009	-0.10895	-0.0770001	-0.1503	-0.0485	-0.03695			2.77778e-05	54.6738
-32.4	-0.0287499	-0.0986499	-0.1095	-0.0779	-0.1511	-0.0532499	-0.03805			2.82828e-05	55.2103
-32.3	-0.0312	-0.0979	-0.108	-0.08155	-0.15285	-0.05445	-0.03445			2.87879e-05	55.7377
-32.2	-0.0333999	-0.0961999	-0.10845	-0.08285	-0.15405	-0.05245	-0.035			2.92929e-05	56.2562
-32.1	-0.0346499	-0.0968499	-0.10985	-0.08255	-0.14825	-0.0532999	-0.03015			2.9798e-05	56.7661
-32	-0.0340499	-0.10035	-0.11125	-0.0834	-0.1501	-0.0542499	-0.02985			3.0303e-05	57.2675
-31.9	-0.0317499	-0.10135	-0.1153	-0.08355	-0.15075	-0.0529499	-0.0292			3.08081e-05	57.7608
-31.8	-0.0339999	-0.1026	-0.11395	-0.0815501	-0.15285	-0.0504	-0.0284			3.13131e-05	58.246
-31.7	-0.0349499	-0.10045	-0.11095	-0.0823001	-0.1516	-0.0492999	-0.0287			3.18182e-05	58.7234
-31.6	-0.0346499	-0.0999499	-0.1121	-0.0837	-0.1518	-0.0466999	-0.02425			3.23232e-05	59.1931
-31.5	-0.0333	-0.1016	-0.1152	-0.0817	-0.1515	-0.0432499	-0.02295			3.28283e-05	59.6554
-31.4	-0.0344999	-0.102	-0.1181	-0.08185	-0.15215	-0.0396499	-0.0214			3.33333e-05	60.1105
-31.3	-0.0360999	-0.1035	-0.11745	-0.0829501	-0.14915	-0.0375	-0.0209			3.38384e-05	60.5584
-31.2	-0.0336499	-0.10455	-0.11395	-0.0847001	-0.1486	-0.0321999	-0.02175			3.43434e-05	60.9994
-31.1	-0.0326499	-0.10395	-0.1135	-0.0856	-0.1452	-0.02815	-0.02485			3.48485e-05	61.4336
-31	-0.0305999	-0.1036	-0.1122	-0.08715	-0.14525	-0.0284499	-0.0272			3.53535e-05	61.8611
-30.9	-0.0237999	-0.1014	-0.11205	-0.08585	-0.14855	-0.0267	-0.03005			3.58586e-05	62.2822
-30.8	-0.02415	-0.10085	-0.11105	-0.0848001	-0.1467	-0.02805	-0.02975			3.63636e-05	62.697
-30.7	-0.0273499	-0.10075	-0.1089	-0.08775	-0.14595	-0.02265	-0.03025			3.68687e-05	63.1056
-30.6	-0.0277	-0.1021	-0.10715	-0.08845	-0.14665	-0.0189499	-0.0296			3.73737e-05	63.5081
-30.5	-0.02995	-0.10215	-0.10675	-0.08555	-0.14675	-0.0176	-0.03005			3.78788e-05	63.9047
-30.4	-0.0266499	-0.10005	-0.10195	-0.0845	-0.1484	-0.01845	-0.0319			3.83838e-05	64.2955
-30.3	-0.0276499	-0.0983499	-0.1001	-0.08615	-0.14685	-0.0186	-0.0296			3.88889e-05	64.6807
-30.2	-0.0267	-0.0993	-0.09965	-0.0873	-0.1471	-0.0168999	-0.02915			3.93939e-05	65.0603
-30.1	-0.02715	-0.10005	-0.0993	-0.0852	-0.1439	-0.02055	-0.0282			3.9899e-05	65.4345
-30	-0.0281999	-0.0989999	-0.0960999	-0.08505	-0.14125	-0.0217	-0.03255			4.0404e-05	65.8033
-29.9	-0.0289999	-0.0973999	-0.09405	-0.0891	-0.143	-0.02355	-0.0318			4.09091e-05	66.167
-29.8	-0.02835	-0.09825	-0.0924	-0.09115	-0.14485	-0.0244	-0.03			4.14141e-05	66.5256
-29.7	-0.0277	-0.0973	-0.09425	-0.0909	-0.1444	-0.0247999	-0.0262			4.19192e-05	66.8793
-29.6	-0.02685	-0.09855	-0.0961	-0.0875	-0.1448	-0.0237999	-0.0272			4.24242e-05	67.228
-29.5	-0.0294999	-0.0984999	-0.0934999	-0.0871	-0.144	-0.0237	-0.0239			4.29293e-05	67.572
-29.4	-0.0294999	-0.0994999	-0.0929999	-0.0873	-0.1443	-0.0238	-0.0241			4.34343e-05	67.9113
-29.3	-0.0286999	-0.0978999	-0.0944	-0.0863	-0.1452	-0.0224	-0.03			4.39394e-05	68.246
-29.2	-0.0275	-0.0944	-0.0907	-0.0898	-0.1453	-0.0257	-0.0335			4.44444e-05	68.5762
-29.1	-0.0289	-0.0936	-0.094	-0.0954	-0.1461	-0.0263	-0.03535			4.49495e-05	68.902
-29	-0.03	-0.0976	-0.0995	-0.0972	-0.1463	-0.0251499	-0.0333			4.54545e-05	69.2235
-28.9	-0.0331	-0.1028	-0.1017	-0.09615	-0.14615	-0.0235	-0.0346			4.59596e-05	69.5408
-28.8	-0.0319	-0.1059	-0.10155	-0.0908001	-0.1439	-0.0244	-0.03215			4.64646e-05	69.8539
-28.7	-0.0343499	-0.10505	-0.099	-0.0916	-0.145	-0.02385	-0.03065			4.69697e-05	70.163
-28.6	-0.0323	-0.1029	-0.1016	-0.09495	-0.14585	-0.02475	-0.03275			4.74747e-05	70.4681
-28.5	-0.0321	-0.1032	-0.10345	-0.09455	-0.14545	-0.02705	-0.0318			4.79798e-05	70.7692
-28.4	-0.0333499	-0.10385	-0.10115	-0.09775	-0.14715	-0.032	-0.02755			4.84848e-05	71.0666
-28.3	-0.03405	-0.10555	-0.10005	-0.0994	-0.1479	-0.03015	-0.03095			4.89899e-05	71.3601
-28.2	-0.03475	-0.10945	-0.1024	-0.09765	-0.14635	-0.02845	-0.034			4.94949e-05	71.65
-28.1	-0.0411	-0.1088	-0.09925	-0.09785	-0.14545	-0.0268	-0.03265			5e-05	71.9363
-28	-0.04005	-0.10585	-0.10015	-0.095	-0.1465	-0.02685	-0.03335
-27.9	-0.0395499	-0.10635	-0.1002	-0.09535	-0.14435	-0.02725	-0.03195
-27.8	-0.0417	-0.1064	-0.10125	-0.09685	-0.14105	-0.02835	-0.03305
-27.7	-0.04245	-0.10495	-0.09875	-0.09995	-0.13925	-0.02835	-0.0358
-27.6	-0.04385	-0.10285	-0.09905	-0.10205	-0.14215	-0.0312	-0.0382
-27.5	-0.04655	-0.10445	-0.09775	-0.1059	-0.1432	-0.0317	-0.0422
-27.4	-0.04375	-0.10465	-0.0969	-0.1098	-0.1453	-0.0343	-0.0437
-27.3	-0.0422	-0.1033	-0.098	-0.1122	-0.1455	-0.0372	-0.04615
-27.2	-0.0429	-0.105	-0.1007	-0.1151	-0.1486	-0.03825	-0.04795
-27.1	-0.0428	-0.1044	-0.1018	-0.11675	-0.14795	-0.03765	-0.04655
-27	-0.0395	-0.1009	-0.10135	-0.11855	-0.14765	-0.03675	-0.0504
-26.9	-0.03845	-0.10045	-0.09985	-0.11955	-0.14775	-0.0373	-0.0543
-26.8	-0.03875	-0.10055	-0.09925	-0.1197	-0.1505	-0.0378	-0.0546
-26.7	-0.03895	-0.09855	-0.1016	-0.1203	-0.1519	-0.0411	-0.0534
-26.6	-0.0349	-0.1022	-0.1029	-0.1211	-0.1496	-0.0414	-0.05035
-26.5	-0.037	-0.1061	-0.1009	-0.1234	-0.1489	-0.03965	-0.05025
-26.4	-0.0353	-0.1046	-0.101	-0.12395	-0.15035	-0.03985	-0.0495
-26.3	-0.0374	-0.1066	-0.10105	-0.12585	-0.15005	-0.0385	-0.05135
-26.2	-0.03795	-0.10845	-0.10215	-0.1268	-0.1482	-0.03675	-0.05195
-26.1	-0.03545	-0.10875	-0.1023	-0.12705	-0.14835	-0.03535	-0.05255
-26	-0.0329	-0.1099	-0.09945	-0.12615	-0.15135	-0.03885	-0.05415
-25.9	-0.03375	-0.10915	-0.09615	-0.12375	-0.14995	-0.04095	-0.0518
-25.8	-0.03205	-0.10715	-0.09385	-0.12365	-0.14685	-0.0397	-0.0531
-25.7	-0.03125	-0.10735	-0.09275	-0.1225	-0.1402	-0.0398	-0.05385
-25.6	-0.03105	-0.10865	-0.0922	-0.1217	-0.1385	-0.03945	-0.05435
-25.5	-0.0306	-0.1076	-0.0896	-0.12135	-0.13665	-0.04175	-0.0569
-25.4	-0.0325	-0.108	-0.08835	-0.12165	-0.13615	-0.0444	-0.05755
-25.3	-0.03195	-0.11205	-0.08845	-0.1211	-0.135	-0.04645	-0.05925
-25.2	-0.03115	-0.11335	-0.0895	-0.11765	-0.13645	-0.04845	-0.0629
-25.1	-0.0348	-0.1144	-0.09105	-0.11635	-0.13695	-0.0515	-0.066
-25	-0.03575	-0.11455	-0.09205	-0.1165	-0.1389	-0.0567	-0.06755
-24.9	-0.0333501	-0.11445	-0.0945	-0.1188	-0.1395	-0.05815	-0.0661
-24.8	-0.0363	-0.1152	-0.0983	-0.12215	-0.13655	-0.0587	-0.066
-24.7	-0.0404	-0.1186	-0.09715	-0.1219	-0.1373	-0.0601	-0.0685
-24.6	-0.03865	-0.11965	-0.097	-0.1176	-0.1344	-0.0622	-0.07295
-24.5	-0.0385	-0.1169	-0.0961	-0.1158	-0.1311	-0.06475	-0.07435
-24.4	-0.0368	-0.1169	-0.0944	-0.11965	-0.13175	-0.06595	-0.0741
-24.3	-0.0386	-0.12	-0.09545	-0.12265	-0.13035	-0.0644	-0.07205
-24.2	-0.03775	-0.11925	-0.09555	-0.1251	-0.1291	-0.06285	-0.0739
-24.1	-0.04185	-0.12055	-0.0966	-0.12605	-0.12615	-0.0638	-0.07275
-24	-0.0405	-0.1244	-0.09685	-0.1304	-0.1281	-0.06445	-0.0727
-23.9	-0.0420501	-0.12445	-0.096	-0.13135	-0.12885	-0.066	-0.0685
-23.8	-0.0444	-0.1283	-0.09395	-0.1297	-0.1271	-0.0643	-0.06785
-23.7	-0.04255	-0.12675	-0.092	-0.1285	-0.1254	-0.06285	-0.07045
-23.6	-0.0431	-0.129	-0.0917	-0.12815	-0.12435	-0.06215	-0.07405
-23.5	-0.0421	-0.1309	-0.08995	-0.12925	-0.12545	-0.06285	-0.07505
-23.4	-0.0421501	-0.13315	-0.09225	-0.12845	-0.12545	-0.06435	-0.0759
-23.3	-0.04365	-0.13725	-0.09395	-0.13115	-0.12495	-0.0628	-0.07465
-23.2	-0.04375	-0.13775	-0.09795	-0.1312	-0.1214	-0.06695	-0.07135
-23.1	-0.04585	-0.14155	-0.098	-0.12775	-0.12215	-0.0635501	-0.06925
-23	-0.0431	-0.1413	-0.09635	-0.12435	-0.11915	-0.06065	-0.06925
-22.9	-0.04405	-0.14065	-0.0922501	-0.12225	-0.12025	-0.05895	-0.0715
-22.8	-0.0407501	-0.13705	-0.08955	-0.12005	-0.11855	-0.0578	-0.06875
-22.7	-0.04065	-0.13215	-0.08585	-0.1207	-0.1166	-0.05895	-0.07015
-22.6	-0.03535	-0.13245	-0.0874	-0.11965	-0.11435	-0.05885	-0.06995
-22.5	-0.0371	-0.1302	-0.08565	-0.12305	-0.11305	-0.05735	-0.07315
-22.4	-0.03825	-0.12845	-0.08165	-0.12435	-0.11425	-0.05805	-0.07515
-22.3	-0.03745	-0.12575	-0.08305	-0.12525	-0.11405	-0.05635	-0.0743
-22.2	-0.03815	-0.12595	-0.08475	-0.12665	-0.11415	-0.0531	-0.07365
-22.1	-0.04015	-0.12515	-0.08665	-0.1219	-0.1104	-0.05255	-0.07385
-22	-0.03695	-0.12525	-0.0859	-0.12355	-0.10995	-0.0535501	-0.07905
-21.9	-0.0336001	-0.1234	-0.08515	-0.12085	-0.10755	-0.05755	-0.07955
-21.8	-0.03545	-0.12445	-0.08405	-0.12395	-0.10905	-0.05725	-0.07775
-21.7	-0.0366501	-0.12485	-0.08305	-0.12425	-0.11035	-0.05765	-0.07795
-21.6	-0.03705	-0.12795	-0.08505	-0.12105	-0.10735	-0.06105	-0.07425
-21.5	-0.03685	-0.13105	-0.08095	-0.11775	-0.10675	-0.05825	-0.0729
-21.4	-0.03655	-0.12855	-0.07975	-0.11675	-0.10605	-0.0558	-0.07435
-21.3	-0.03745	-0.12565	-0.07805	-0.1148	-0.1051	-0.05305	-0.0754
-21.2	-0.03665	-0.12655	-0.0739	-0.11445	-0.10385	-0.0503	-0.07415
-21.1	-0.0344	-0.1258	-0.07245	-0.1163	-0.1039	-0.04945	-0.0731
-21	-0.03335	-0.12565	-0.0721	-0.11635	-0.10555	-0.0463	-0.0738
-20.9	-0.0342	-0.1252	-0.07425	-0.1125	-0.103	-0.0445	-0.071
-20.8	-0.03675	-0.12405	-0.0745	-0.1084	-0.1004	-0.0418	-0.0703
-20.7	-0.0349	-0.1227	-0.074	-0.106	-0.0945	-0.0407	-0.0684
-20.6	-0.0334	-0.1213	-0.0714	-0.1036	-0.093	-0.0392	-0.0628
-20.5	-0.0341	-0.119	-0.073	-0.1029	-0.0944	-0.0344	-0.061
-20.4	-0.0331001	-0.1177	-0.0747	-0.0993	-0.0908	-0.0346	-0.0559
-20.3	-0.036	-0.1189	-0.0739	-0.0989	-0.0899	-0.0327	-0.05385
-20.2	-0.0369	-0.1179	-0.0736	-0.0946	-0.088	-0.03285	-0.05065
-20.1	-0.0382	-0.1161	-0.0697	-0.09005	-0.08705	-0.03445	-0.0519
-20	-0.038	-0.1139	-0.07055	-0.08885	-0.08505	-0.0365	-0.05395
-19.9	-0.03865	-0.11055	-0.07235	-0.0901	-0.084	-0.03165	-0.0523
-19.8	-0.03805	-0.10755	-0.0741	-0.09235	-0.08475	-0.0278	-0.048
-19.7	-0.0403	-0.1089	-0.07605	-0.0889	-0.0844	-0.0283	-0.04555
-19.6	-0.04225	-0.10895	-0.076	-0.0868	-0.0821	-0.02935	-0.04365
-19.5	-0.0413	-0.1059	-0.0757	-0.08635	-0.08155	-0.03055	-0.03885
-19.4	-0.0423	-0.1018	-0.07725	-0.08755	-0.08025	-0.02875	-0.03985
-19.3	-0.04175	-0.10005	-0.07665	-0.08725	-0.07785	-0.02655	-0.03945
-19.2	-0.04285	-0.09785	-0.07425	-0.08615	-0.07445	-0.02445	-0.0374
-19.1	-0.04305	-0.09435	-0.07415	-0.08365	-0.07015	-0.0202	-0.03435
-19	-0.04435	-0.09625	-0.07255	-0.0785	-0.0679	-0.01495	-0.0349
-18.9	-0.0435499	-0.0960499	-0.0719	-0.07465	-0.06685	-0.0133999	-0.03215
-18.8	-0.0423	-0.0952	-0.07045	-0.0709	-0.0648	-0.01175	-0.03265
-18.7	-0.03875	-0.09275	-0.0687	-0.06445	-0.06195	-0.00784995	-0.0298
-18.6	-0.0365999	-0.0915999	-0.06755	-0.06255	-0.05925	-0.00249996	-0.0245
-18.5	-0.03195	-0.08645	-0.0663499	-0.0609	-0.0572	-0.00259996	-0.01795
-18.4	-0.0298499	-0.0841499	-0.0633	-0.0586	-0.0574	-0.00234999	-0.0171
-18.3	-0.0279	-0.0808	-0.0617	-0.05605	-0.05545	-0.0039	-0.01445
-18.2	-0.0259	-0.074	-0.06045	-0.0559	-0.0557	-0.00334998	-0.0135
-18.1	-0.02215	-0.07155	-0.0601	-0.05115	-0.05405	-0.00119995	-0.01185
-18	-0.0182999	-0.0664999	-0.05825	-0.0451	-0.0559	0.00214999	-0.013
-17.9	-0.01755	-0.05635	-0.0566	-0.04085	-0.05415	0.00420004	-0.0123
-17.8	-0.0166	-0.053	-0.05365	-0.0401	-0.0509	0.0082	-0.0115
-17.7	-0.01325	-0.04805	-0.0535	-0.038	-0.0478	0.0117	-0.0113
-17.6	-0.0142	-0.0466	-0.0517	-0.0346	-0.0444	0.014	-0.0152
-17.5	-0.0123	-0.0432	-0.0467	-0.0346	-0.0429	0.0144	-0.01585
-17.4	-0.0131999	-0.0379999	-0.0427	-0.0342	-0.0419	0.0169501	-0.0137
-17.3	-0.0102	-0.0327	-0.0428	-0.03185	-0.03895	0.0219	-0.01055
-17.2	-0.00979999	-0.0313	-0.04055	-0.0355001	-0.0366001	0.0247499	-0.014
-17.1	-0.00874992	-0.0320499	-0.0329	-0.03325	-0.03425	0.0231	-0.01675
-17	-0.00409994	-0.0293999	-0.0295501	-0.0356	-0.0375	0.0176501	-0.0128
-16.9	-0.00225013	-0.0260501	-0.0319	-0.03855	-0.04195	0.0160001	-0.01025
-16.8	-0.00290003	-0.0248	-0.03495	-0.0369001	-0.0384001	0.01525	-0.00795
-16.7	-0.00684987	-0.0262499	-0.0336	-0.0369501	-0.0358501	0.0150501	-0.00775
-16.6	-0.00859994	-0.0257999	-0.03595	-0.03805	-0.03505	0.01965	-0.0057
-16.5	-0.00924997	-0.02615	-0.0351499	-0.03435	-0.03425	0.0198001	-0.0022
-16.4	-0.00774989	-0.0294499	-0.03385	-0.0326	-0.0329	0.023	-0.00289999
-16.3	-0.00454996	-0.02815	-0.0314	-0.0289001	-0.0273001	0.0228	-0.0034
-16.2	-0.00159994	-0.0269999	-0.0251	-0.0308	-0.0276	0.0225	-0.0034
-16.1	0.000200002	-0.0226	-0.0268	-0.0292	-0.0268	0.0216	-0.0018
-16	-0.000399978	-0.0239	-0.0258	-0.0305	-0.0272	0.0209	-0.000650001
-15.9	-0.000199969	-0.0247	-0.0262	-0.0319	-0.0244	0.0202501	0.00474999
-15.8	-0.000399952	-0.0244	-0.0255	-0.03555	-0.02385	0.02245	0.0023
-15.7	0.000900027	-0.0226	-0.02405	-0.0294501	-0.0204501	0.0233	-0.000600002
-15.6	0.00255007	-0.0212499	-0.02165	-0.0287	-0.0203	0.0256	-0.000699993
-15.5	0.00205002	-0.01655	-0.0209	-0.0278	-0.0205	0.0305	-0.00315
-15.4	0.00110002	-0.0169	-0.0246	-0.0246	-0.017	0.02905	-0.00275001
-15.3	0.000100043	-0.0178	-0.0217	-0.02125	-0.01605	0.02675	0.000500007
-15.2	0.000900022	-0.0151	-0.02005	-0.02185	-0.01475	0.0261	0.0027
-15.1	0.00255001	-0.01395	-0.02145	-0.0186	-0.0127	0.0261	0.00404999
-15	0.00225004	-0.01455	-0.0207	-0.0151	-0.0104	0.02695	0.00879999
-14.9	0.00280002	-0.0117	-0.0216	-0.01575	-0.01025	0.0286	0.00755
-14.8	0.00170005	-0.0155	-0.01895	-0.0144001	-0.00840005	0.02745	0.00625
-14.7	0.00215004	-0.01645	-0.0167	-0.01485	-0.00995	0.02645	0.00665
-14.6	-0.00110001	-0.0171	-0.01535	-0.01255	-0.01125	0.0248501	0.0065
-14.5	-0.00454997	-0.01805	-0.01385	-0.01395	-0.00945	0.0252	-0.000749999
-14.4	-0.00324996	-0.01655	-0.0106499	-0.0104	-0.0084	0.02215	-0.0041
-14.3	0.00075006	-0.0153499	-0.0089	-0.01285	-0.01035	0.0225	-0.0055
-14.2	0.0051	-0.0111	-0.01215	-0.0147	-0.0116	0.0224001	-0.00555001
-14.1	0.00505005	-0.00964995	-0.0096	-0.0133	-0.0102	0.0241501	-0.00434999
-14	0.00540014	-0.0103999	-0.00809991	-0.01565	-0.00565001	0.02665	-0.0044
-13.9	0.00920018	-0.00979982	-0.00564992	-0.01675	-0.00554999	0.0254001	-0.00125
-13.8	0.0110501	-0.0117499	-0.00174999	-0.017	-0.00970003	0.03295	-0.0014
-13.7	0.01415	-0.01045	-0.003	-0.0133501	-0.0069501	0.0386001	-0.0054
-13.6	0.0155001	-0.0118999	0.00365	-0.0088	-0.004	0.0393001	-0.0067
-13.5	0.0209501	-0.00824991	0.00810006	-0.0086	-0.0056	0.0383	-0.00975
-13.4	0.0253001	-0.00729988	0.00940005	-0.0112	-0.0117	0.03475	-0.01095
-13.3	0.0272001	-0.00709995	0.0099	-0.01305	-0.01145	0.03285	-0.01135
-13.2	0.0264	-0.00659998	0.00845	-0.01375	-0.01475	0.0341501	-0.0128
-13.1	0.02655	-0.01005	0.00935	-0.01635	-0.01535	0.0333	-0.01255
-13	0.0265501	-0.0107499	0.0110501	-0.0198	-0.013	0.03505	-0.01455
-12.9	0.0283501	-0.00834989	0.0121	-0.02325	-0.01415	0.0378501	-0.00945
-12.8	0.0296	-0.00869996	0.01395	-0.02455	-0.01265	0.03985	-0.0095
-12.7	0.02745	-0.00794996	0.01545	-0.0224501	-0.0109501	0.0389	-0.0121
-12.6	0.0258501	-0.00644995	0.01575	-0.0262	-0.0094	0.0356	-0.0132
-12.5	0.02765	-0.00574997	0.0154	-0.0317	-0.0134	0.0353	-0.0185
-12.4	0.0242	-0.00670003	0.0101	-0.0291	-0.013	0.0296	-0.02225
-12.3	0.0197	-0.0126	0.0122	-0.0299	-0.0132	0.02855	-0.0219
-12.2	0.0208	-0.0117	0.0116	-0.02685	-0.00865005	0.0249	-0.0222
-12.1	0.0203	-0.0157	0.01045	-0.0236	-0.0082	0.0222001	-0.0234
-12	0.0180501	-0.0166499	0.00880004	-0.0229	-0.0084	0.0207	-0.0272
-11.9	0.0183001	-0.0181999	0.0113001	-0.0218	-0.0031	0.0154001	-0.02545
-11.8	0.0214001	-0.0206999	0.0143	-0.0248	-0.00539999	0.01545	-0.02435
-11.7	0.0198	-0.0202	0.009	-0.0244501	-0.00625008	0.01275	-0.0248
-11.6	0.0143001	-0.0239999	0.00975	-0.02645	-0.00725	0.00969999	-0.0256
-11.5	0.01215	-0.02495	0.00765002	-0.0298	-0.0074	0.00540002	-0.0226
-11.4	0.01115	-0.02415	0.00819999	-0.0342	-0.0115	0.00190002	-0.02205
-11.3	0.00979999	-0.0249	0.0052	-0.0339	-0.0131	-0.000250002	-0.02045
-11.2	0.00540002	-0.0278	0.0036	-0.03565	-0.01415	-0.000149964	-0.02295
-11.1	0.00370002	-0.0272	0.00295	-0.03745	-0.01645	-0.000349968	-0.02775
-11	0.00315004	-0.02625	0.00295004	-0.03605	-0.01575	-0.00384992	-0.02715
-10.9	0.00405007	-0.0257499	0.00275003	-0.03915	-0.01745	-0.00434995	-0.0263
-10.8	0.00615003	-0.02515	0.00265	-0.0391501	-0.0124501	-0.0068	-0.02425
-10.7	0.00435008	-0.0257499	0.00595	-0.0395001	-0.0116001	-0.01185	-0.02545
-10.6	0.00565005	-0.0276499	0.0069	-0.03915	-0.01205	-0.01085	-0.02585
-10.5	0.00730004	-0.0277	0.00835003	-0.03775	-0.01275	-0.00964995	-0.02755
-10.4	0.00715008	-0.0296499	0.01275	-0.03955	-0.01025	-0.01025	-0.03035
-10.3	0.00325005	-0.02935	0.01345	-0.04005	-0.01185	-0.01225	-0.0287
-10.2	0.00225005	-0.03165	0.01275	-0.04185	-0.01465	-0.0148	-0.02665
-10.1	0.00125002	-0.03285	0.00805	-0.0403	-0.0135	-0.0206499	-0.0271
-10	-0.00184994	-0.0349499	0.0101	-0.03905	-0.01365	-0.0214999	-0.02695
-9.9	-0.00119992	-0.0341999	0.0118501	-0.0394	-0.0144	-0.02165	-0.02665
-9.8	-0.00164995	-0.0347499	0.0136	-0.0379501	-0.0127501	-0.02555	-0.0269
-9.7	-0.00369995	-0.0356999	0.01655	-0.03485	-0.01225	-0.028	-0.0262
-9.6	-0.00254996	-0.03675	0.01535	-0.0381	-0.0134	-0.0285999	-0.0223
-9.5	-4.99776e-05	-0.03765	0.015	-0.0405	-0.013	-0.0281	-0.02275
-9.4	0.00360008	-0.0399999	0.0144001	-0.0395	-0.01	-0.03385	-0.02365
-9.3	0.00610006	-0.0383999	0.0187	-0.04045	-0.00635002	-0.03715	-0.02345
-9.2	0.00830002	-0.0379	0.01755	-0.04275	-0.00425001	-0.03895	-0.0239
-9.1	0.00795001	-0.04015	0.01365	-0.04395	-0.00505	-0.0427999	-0.025
-9	0.00455005	-0.03855	0.01495	-0.0467	-0.0064	-0.0461999	-0.02465
-8.9	0.00335002	-0.03655	0.0150001	-0.0456	-0.000700001	-0.04585	-0.0278
-8.8	0.000400058	-0.0370999	0.0175	-0.0429501	0.00154995	-0.0464	-0.02565
-8.7	-0.00109995	-0.0321999	0.01805	-0.0434	0.00359996	-0.04795	-0.02585
-8.6	-0.000249963	-0.03025	0.0177	-0.03965	0.00555	-0.0480499	-0.02375
-8.5	0.00280006	-0.0281999	0.01775	-0.03965	0.00705	-0.0429499	-0.0202
-8.4	0.00545005	-0.02815	0.0153501	-0.03675	0.00865	-0.0365999	-0.01605
-8.3	0.00405005	-0.0258499	0.01485	-0.0379001	0.0104999	-0.02155	-0.01535
-8.2	0.000650063	-0.0236499	0.0143	-0.0372501	0.0162499	-0.0152501	-0.01615
-8.1	0.00120006	-0.0242999	0.01685	-0.03715	0.00825	-0.02185	-0.0166
-8	0.00415001	-0.02535	0.0131499	-0.03865	0.00675	-0.0214	-0.01795
-7.9	0.00234984	-0.0258502	0.01075	-0.0375	0.0015	-0.0194499	-0.01715
-7.8	-0.00175001	-0.02625	0.0116	-0.03585	0.00114999	-0.01595	-0.0169
-7.7	-0.00139999	-0.0238	0.01015	-0.03105	0.00514995	-0.0136	-0.0149
-7.6	-0.00154995	-0.0250499	0.01145	-0.0302	0.0069	-0.0119	-0.0141
-7.5	-0.000850022	-0.02005	0.00809996	-0.0369	0.0051	-0.0109	-0.016
-7.4	-0.00250008	-0.0205001	0.00620001	-0.0389	0.0057	-0.0116	-0.01535
-7.3	-0.00749999	-0.0208	0.0081	-0.0371	0.00380001	-0.00945	-0.0182
-7.2	-0.00780001	-0.0204	0.009	-0.03365	0.00494996	-0.0111	-0.0165
-7.1	-0.00919996	-0.0206	0.01055	-0.0339	0.0023	-0.0103	-0.01725
-7	-0.01085	-0.01675	0.00780001	-0.0328	0.0004	-0.0108499	-0.0148
-6.9	-0.0122	-0.0184	0.0058	-0.03095	0.00115	-0.0113	-0.0117
-6.8	-0.0119	-0.0158	0.00395	-0.0253001	0.00289995	-0.0119	-0.00935
-6.7	-0.0116499	-0.0172499	0.0063	-0.0233	0.00429997	-0.01255	-0.0092
-6.6	-0.0101	-0.0155	0.009	-0.02255	0.00455	-0.0139999	-0.00625
-6.5	-0.0104	-0.0165	0.01035	-0.0225	0.003	-0.00844999	-0.00579998
-6.4	-0.00865001	-0.01395	0.00840005	-0.01735	0.00415	-0.00709996	-0.00315
-6.3	-0.00889995	-0.0162999	0.01245	-0.0185	0.0029	-0.00455	-0.0015
-6.2	-0.00764999	-0.01245	0.0125	-0.01545	0.00124998	-0.00439999	-0.00335001
-6.1	-0.00789996	-0.0133	0.01075	-0.0152	0.0008	-0.00435	-0.0036
-6	-0.00555	-0.01425	0.01	-0.01615	0.00114997	-0.0048	-0.0023
-5.9	-0.00499997	-0.012	0.00915	-0.0143	-0.0005	-0.00309985	0.00175
-5.8	-0.00635	-0.01095	0.0073	-0.013	-0.0017	0.00375	-0.00065
-5.7	-0.00979995	-0.0121999	0.00490015	-0.00825	-0.00085	-0.000149977	-0.00095
-5.6	-0.00669985	-0.0114998	0.00795	-0.00685	-0.00185	-0.00175	-0.00125
-5.5	-0.00355	-0.00405	0.00385	-0.00345002	-0.00215002	-0.00425	0.0006
-5.4	-0.00564998	-0.00274998	0.00365	-0.00015	-0.00445	-0.000399927	0.0013
-5.3	-0.00705	-0.00185	0.00205	0.0015	-0.0056	0.003	0.00435
-5.2	-0.00684997	-0.00224997	-0.000199928	0.0028	-0.0034	0.00345002	0.00515
-5.1	-0.00359993	-0.000399927	0.0021	0.00655	-0.00175	0.00645	0.00895
-5	0.0019	0.0013	0.00495	0.00884998	-0.00115002	0.00325	0.01125
-4.9	0.00305002	0.00425002	0.00515	0.00685	-0.00155	0.00275003	0.01025
-4.8	0.00135	0.00575	0.00415	0.00735	-0.00395	0.00455	0.00805
-4.7	-0.00115003	0.00684997	0.00375003	0.00935	-0.00315	0.00544998	0.00415
-4.6	-0.000949966	0.00575003	0.00365	0.00765	-0.00375	0.00795	0.0026
-4.5	-0.00075	0.00875	0.00355	0.00685002	-0.00394998	0.0081	0.0012
-4.4	-0.000450023	0.00874998	0.00445	0.0044	-0.003	0.00700001	0.00205
-4.3	-0.00315	0.01305	0.0027	0.0075	0.0005	0.00775	0.0036
-4.2	1.52613e-08	0.0116	0.00140001	0.00825	0.00165	0.00889998	0.00385
-4.1	0.00110001	0.0147	-0.00295	0.0075	0.0051	0.00515	0.0011
-4	0.00085	0.01495	-0.0011	0.00495002	0.00485002	0.0033	0.00215
-3.9	0.00419998	0.0146	-0.00325	0.0042	0.0088	0.00224998	0.007
-3.8	0.00365	0.01325	-0.0048	0.00385	0.00935	0.0018	0.0033
-3.7	0.00459992	0.0141999	-0.00725002	0.006	0.0086	0.00300008	-0.0003
-3.6	0.00644998	0.01605	-0.0084	0.0076	0.0102	0.0035	0.0061
-3.5	0.0089	0.0192	-0.0034	0.0111999	0.00919992	0.0079	0.00875
-3.4	0.0123001	0.0211001	-0.0071	0.0159	0.0091	0.00885007	0.0125
-3.3	0.0109	0.0228	-0.0092	0.01635	0.00795	0.0081	0.01145
-3.2	0.00960008	0.0255001	-0.00534993	0.0184	0.0071	0.00815006	0.0128
-3.1	0.00985007	0.0289501	-0.0049	0.02205	0.00355	0.0074	0.0155
-3	0.0109	0.032	0.00225	0.0266999	0.00479994	0.0077	0.0144
-2.9	0.0130501	0.0161501	0.001	0.0242	0.0025	0.00939999	0.0076
-2.8	0.016	0.016	0.0012	0.0228	-0.0024	0.0102	0.00955
-2.7	0.0179	0.0162	0.00309999	0.0192	-0.0065	0.0143501	0.01225
-2.6	0.0182	0.0174	0.0053	0.02375	-0.00675	0.01665	0.01045
-2.5	0.0184	0.0141	0.01165	0.0273499	-0.000650138	0.01815	0.01035
-2.4	0.0183501	0.0163501	0.01635	0.03045	-0.00025	0.0183501	0.01225
-2.3	0.02455	0.02005	0.01485	0.02735	-0.00335	0.01785	0.019
-2.2	0.0204501	0.0207501	0.0154501	0.03455	-0.00305	0.0200001	0.0222
-2.1	0.0207501	0.0223501	0.01485	0.0409	3.71074e-10	0.0189	0.01705
-2	0.02585	0.02075	0.0202	0.0437999	9.9936e-05	0.02275	0.01815
-1.9	0.0338001	0.0284001	0.0238	0.03845	0.00175	0.02465	0.01525
-1.8	0.0359	0.0311	0.02075	0.03925	0.000449999	0.01965	0.0237
-1.7	0.03525	0.03115	0.02105	0.04035	0.00855	0.01965	0.0249
-1.6	0.03545	0.03145	0.01965	0.04035	0.0098	0.01965	0.0349
-1.5	0.03745	0.03245	0.0281	0.0351001	0.0103001	0.0194	0.0385
-1.4	0.0363	0.03245	0.0347	0.0351001	0.0203	0.019	0.03885
-1.3	0.03745	0.03245	0.0426	0.0397	0.0243	0.019	0.0441
-1.2	0.04	0.0317	0.0535	0.04035	0.0252	0.01925	0.0564
-1.1	0.0484	0.0248	0.05855	0.0414	0.0263	0.01925	0.05675
-1	0.05045	0.02035	0.0602	0.0415	0.0263	0.01925	0.0575
-0.899998	0.0563	0.0202	0.0609	0.0415	0.0307	0.0193998	0.0575
-0.799999	0.05655	0.02035	0.06115	0.04415	0.03095	0.0194	0.06945
-0.699997	0.05655	0.0235499	0.0614	0.0442	0.03165	0.01965	0.0794
-0.599998	0.05655	0.0248	0.0614	0.04445	0.03185	0.01975	0.08085
-0.5	0.0571	0.02555	0.06355	0.0459	0.0369	0.01995	0.09575
-0.399998	0.0574	0.03045	0.06395	0.05005	0.04275	0.02	0.12075
-0.299999	0.0574	0.0310499	0.0642	0.07275	0.04695	0.0204	0.1362
-0.199997	0.0579	0.0313998	0.0985499	0.07935	0.04755	0.0206999	0.70205
-0.0999985	0.0612977	0.0317	0.09985	0.0795	0.0507	0.40025	2.97315
0	0.0656499	0.03245	0.1249	0.11045	0.11345	1.19485	9.4146
0.100002	0.0674499	0.0341	0.17225	0.18525	1.48845	4.8674	13.2283
0.200001	0.07115	0.0341	0.22705	0.5455	3.3756	7.29275	15.9011
0.300003	0.07345	0.0778443	0.309098	1.83345	4.31125	8.70105	18.2522
0.400002	0.0768998	0.0781977	1.23585	2.74545	5.16215	10.2528	21.8561
0.5	0.22535	0.69565	1.50045	2.97655	5.90645	12.1698	26.5223
0.600002	0.46365	0.945549	1.54455	3.15055	6.86465	14.6087	31.6869
0.700001	0.496749	1.11355	1.73515	3.60265	8.07425	17.5422	36.7452
0.800003	0.518649	1.14865	1.99575	4.3948	9.7209	20.5363	41.7456
0.900002	0.52255	1.15305	2.4579	5.1265	11.2996	23.7854	46.4314
1	0.533	1.2177	2.6733	5.9065	12.868	26.5756	50.4185
1.1	0.5413	1.222	2.9948	6.7776	14.3043	28.9812	53.6125
1.2	0.5498	1.4635	3.355	7.4708	15.6635	31.1602	56.1968
1.3	0.556999	1.5882	3.7449	8.0776	17.1024	33.1966	58.4554
1.4	0.6136	1.8114	3.8533	8.7027	18.1741	34.9395	60.6082
1.5	0.6192	1.8368	4.2251	9.3356	19.1648	36.3151	62.0153
1.6	0.63	1.937	4.5264	9.9493	20.0357	37.5759	63.0069
1.7	0.6628	2.0893	4.8217	10.3753	20.7883	38.7941	63.9431
1.8	0.706501	2.2124	5.036	10.8683	21.5838	39.7379	64.5903
1.9	0.7521	2.3258	5.22745	11.3092	22.2572	40.4434	65.1103
2	0.79945	2.45145	5.4475	11.5553	22.8488	41.0798	65.2302
2.1	0.8377	2.5668	5.668	11.9677	23.2941	41.7366	65.5609
2.2	0.8496	2.7011	5.8102	12.2135	23.6251	42.225	65.9341
2.3	0.9918	2.7327	6.04615	12.5691	23.9973	42.6227	66.0675
2.4	1.02355	2.77645	6.2049	12.838	24.4924	43.0593	66.1664
2.5	1.0247	2.8484	6.4215	13.0948	24.8256	43.2979	66.1357
2.6	1.0844	2.9399	6.53435	13.3271	25.1077	43.6329	65.987
2.7	1.14965	3.04475	6.70535	13.5096	25.4465	43.9014	65.8841
2.8	1.17265	3.10525	6.7521	13.7324	25.6526	44.1291	65.7848
2.9	1.1894	3.1446	6.80685	13.8513	25.9767	44.2717	65.6901
3	1.20895	3.18825	6.9091	13.976	26.113	44.3713	65.8176
3.1	1.226	3.229	6.98675	14.1204	26.2287	44.5575	65.7609
3.2	1.25945	3.26405	7.05625	14.2397	26.462	44.6552	65.7951
3.3	1.24125	3.31835	7.13015	14.368	26.5717	44.8321	65.7004
3.4	1.27045	3.38205	7.20265	14.483	26.6669	44.8427	65.6573
3.5	1.27905	3.41435	7.2668	14.5961	26.8215	45.0693	65.6139
3.6	1.2792	3.4403	7.33905	14.675	26.9569	45.1451	65.5514
3.7	1.30265	3.49255	7.3937	14.7647	27.0747	45.3361	65.5109
3.8	1.3031	3.4966	7.46015	14.8531	27.195	45.379	65.4649
3.9	1.29455	3.53615	7.50375	14.9268	27.2975	45.4135	65.3907
4	1.30925	3.54725	7.55765	14.9863	27.4027	45.5141	65.4516
4.1	1.30545	3.54725	7.58985	15.0855	27.5127	45.5886	65.3264
4.2	1.30075	3.57065	7.62825	15.151	27.6279	45.6776	65.3497
4.3	1.31155	3.58545	7.6577	15.2498	27.7079	45.7646	65.284
4.4	1.3031	3.6076	7.69585	15.3236	27.7978	45.8386	65.2824
4.5	1.30325	3.61725	7.71915	15.4129	27.8921	45.9084	65.2933
4.6	1.29685	3.62255	7.7573	15.4671	27.9547	45.9721	65.3393
4.7	1.2936	3.6329	7.77525	15.5322	28.0258	46.0428	65.359
4.8	1.29175	3.63535	7.79265	15.5665	28.1086	46.1236	65.4043
4.9	1.29435	3.64605	7.8186	15.6311	28.2159	46.2144	65.4997
5	1.2896	3.6684	7.849	15.6657	28.3082	46.2932	65.5327
5.1	1.2903	3.685	7.8894	15.7228	28.3996	46.3607	65.5822
5.2	1.2915	3.7114	7.90365	15.7732	28.4716	46.4353	65.6389
5.3	1.29695	3.71545	7.93465	15.8199	28.554	46.5029	65.6992
5.4	1.29045	3.72145	7.9494	15.8628	28.6171	46.5742	65.7431
5.5	1.2933	3.7309	7.98435	15.9081	28.6825	46.6604	65.7866
5.6	1.29395	3.74135	8.00265	15.9564	28.7359	46.7384	65.8244
5.7	1.29105	3.73785	8.0244	15.9879	28.795	46.8009	65.8682
5.8	1.3054	3.742	8.0431	16.0206	28.8699	46.8638	65.9302
5.9	1.3075	3.7481	8.0543	16.0474	28.9214	46.9401	65.9866
6	1.3049	3.7636	8.0637	16.0812	28.9908	46.9939	66.0372
6.1	1.2997	3.7651	8.0778	16.1057	29.0224	47.0752	66.1056
6.2	1.29	3.7671	8.0822	16.1394	29.0794	47.1334	66.1482
6.3	1.2787	3.7773	8.09395	16.1767	29.116	47.2143	66.1865
6.4	1.28065	3.77505	8.1006	16.1995	29.1602	47.2852	66.2257
6.5	1.2805	3.7794	8.10915	16.2385	29.2093	47.3344	66.2957
6.6	1.27975	3.78265	8.1329	16.2575	29.252	47.4049	66.3487
6.7	1.2807	3.7787	8.14375	16.2921	29.2983	47.4537	66.4301
6.8	1.28375	3.77605	8.1626	16.3055	29.3442	47.5009	66.4889
6.9	1.2845	3.7759	8.1711	16.3391	29.3697	47.5524	66.5377
7	1.2809	3.7692	8.1902	16.3478	29.4157	47.6172	66.6026
7.1	1.282	3.7649	8.19715	16.3685	29.4547	47.65	66.6408
7.2	1.27915	3.77055	8.1997	16.3797	29.5005	47.7099	66.692
7.3	1.2773	3.7743	8.2089	16.4077	29.536	47.744	66.744
7.4	1.2719	3.7758	8.20845	16.4252	29.5805	47.7869	66.7909
7.5	1.27045	3.77495	8.2057	16.4334	29.6196	47.8312	66.8588
7.6	1.2673	3.7749	8.20325	16.4511	29.6383	47.8868	66.8954
7.7	1.26305	3.77695	8.20435	16.4703	29.6647	47.9201	66.9605
7.8	1.26335	3.77965	8.2184	16.4878	29.6817	47.9659	67.0109
7.9	1.2631	3.781	8.22735	16.5047	29.72	48.0128	67.0389
8	1.26115	3.78445	8.23875	16.53	29.7343	48.0524	67.0948
8.1	1.25785	3.78795	8.2459	16.5444	29.765	48.0978	67.1493
8.2	1.2539	3.7897	8.2547	16.5622	29.7939	48.1238	67.2043
8.3	1.2523	3.7938	8.26745	16.5778	29.8158	48.1683	67.2422
8.4	1.25395	3.79805	8.27025	16.5859	29.8432	48.2084	67.2996
8.5	1.25395	3.79875	8.27845	16.6019	29.8674	48.2485	67.3495
8.6	1.25325	3.79935	8.28785	16.6123	29.9025	48.2871	67.3841
8.7	1.25075	3.79945	8.2957	16.6233	29.922	48.3301	67.4291
8.8	1.2522	3.8049	8.3062	16.6305	29.9495	48.3616	67.4702
8.9	1.2515	3.809	8.316	16.6389	29.9789	48.39	67.5064
9	1.2484	3.8113	8.3213	16.6483	30.0108	48.4278	67.5417
9.1	1.2459	3.8134	8.32755	16.6587	30.0327	48.4554	67.5781
9.2	1.24125	3.81355	8.33575	16.6696	30.0523	48.4803	67.623
9.3	1.23875	3.81455	8.3435	16.6878	30.0762	48.5167	67.6588
9.4	1.2338	3.8118	8.3504	16.7018	30.0964	48.5503	67.6972
9.5	1.2345	3.8132	8.3586	16.7166	30.1202	48.5752	67.7323
9.6	1.2359	3.8139	8.3621	16.731	30.1411	48.6193	67.7662
9.7	1.2304	3.8121	8.3689	16.7469	30.1637	48.6421	67.8095
9.8	1.2272	3.8106	8.3762	16.7595	30.1835	48.6751	67.835
9.9	1.226	3.8113	8.38125	16.7752	30.2104	48.7056	67.8765
10	1.22435	3.81185	8.3895	16.7898	30.2312	48.7375	67.9208
10.1	1.2235	3.8138	8.4004	16.8008	30.2533	48.7713	67.9572
10.2	1.223	3.8172	8.4059	16.812	30.2744	48.8064	67.9844
10.3	1.2168	3.8156	8.4127	16.8234	30.295	48.836	68.0136
10.4	1.2147	3.8131	8.4163	16.8391	30.3172	48.8678	68.0482
10.5	1.2079	3.8133	8.4213	16.8502	30.3382	48.8985	68.0811
10.6	1.2095	3.813	8.42625	16.8617	30.3619	48.9248	68.1066
10.7	1.20635	3.81165	8.4328	16.8712	30.3819	48.9563	68.1357
10.8	1.205	3.8112	8.4389	16.8866	30.4042	48.9836	68.1632
10.9	1.199	3.8063	8.4443	16.8964	30.4225	49.0145	68.1917
11	1.1958	3.8072	8.44545	16.906	30.444	49.0423	68.2157
11.1	1.19405	3.80805	8.446	16.9178	30.4584	49.0701	68.2468
11.2	1.188	3.8074	8.4467	16.9292	30.4715	49.0933	68.2713
11.3	1.1878	3.8084	8.44855	16.9385	30.4829	49.1179	68.3046
11.4	1.18515	3.80605	8.45055	16.9491	30.5042	49.1452	68.3341
11.5	1.17825	3.80535	8.4526	16.958	30.5223	49.1727	68.3625
11.6	1.1741	3.807	8.457	16.9633	30.5387	49.1972	68.395
11.7	1.17	3.805	8.4582	16.9693	30.5535	49.2243	68.424
11.8	1.1658	3.8033	8.46095	16.9791	30.5715	49.2483	68.4535
11.9	1.16045	3.79995	8.46595	16.9908	30.59	49.2741	68.4758
12	1.15895	3.79855	8.468	17.0002	30.6068	49.2992	68.505
12.1	1.1592	3.7966	8.4698	17.0076	30.6254	49.3277	68.5291
12.2	1.1552	3.795	8.4722	17.015	30.6458	49.355	68.5595
12.3	1.1487	3.7921	8.47415	17.0216	30.6592	49.3795	68.5857
12.4	1.14835	3.79335	8.47465	17.0335	30.6799	49.4099	68.6187
12.5	1.14335	3.79265	8.4757	17.0413	30.6998	49.4341	68.643
12.6	1.1435	3.7915	8.47825	17.048	30.7158	49.4506	68.6688
12.7	1.14075	3.79085	8.4784	17.055	30.7275	49.4719	68.6908
12.8	1.1375	3.7879	8.4792	17.0636	30.7415	49.4958	68.7166
12.9	1.1314	3.7874	8.48355	17.07	30.7612	49.5117	68.7405
13	1.12925	3.78495	8.4851	17.0792	30.774	49.5295	68.765
13.1	1.1232	3.7848	8.4867	17.0876	30.7866	49.5483	68.7936
13.2	1.1168	3.7833	8.49015	17.0914	30.8016	49.5735	68.8119
13.3	1.11085	3.78245	8.48975	17.1002	30.8198	49.594	68.8365
13.4	1.10655	3.78205	8.49385	17.1072	30.8346	49.6168	68.8645
13.5	1.10655	3.78305	8.498	17.1143	30.849	49.6377	68.8959
13.6	1.1007	3.7834	8.50195	17.1226	30.8642	49.6558	68.9236
13.7	1.09875	3.78545	8.50505	17.132	30.882	49.6756	68.9459
13.8	1.09815	3.78705	8.5059	17.1359	30.8977	49.6958	68.9638
13.9	1.0958	3.7883	8.50645	17.1409	30.9123	49.7209	68.9891
14	1.09185	3.78845	8.508	17.146	30.9304	49.7416	69.0123
14.1	1.0841	3.7849	8.50955	17.1541	30.9443	49.7635	69.0337
14.2	1.08105	3.78325	8.5129	17.1637	30.9549	49.7836	69.0555
14.3	1.0788	3.7811	8.5128	17.1697	30.9657	49.8064	69.0799
14.4	1.0757	3.7764	8.513	17.1764	30.9767	49.8276	69.104
14.5	1.073	3.7739	8.51675	17.1818	30.9887	49.8466	69.1271
14.6	1.07015	3.77385	8.51895	17.1897	31.0014	49.8673	69.1462
14.7	1.06765	3.77455	8.52145	17.1958	31.0139	49.8904	69.1703
14.8	1.06545	3.77555	8.5209	17.1998	31.0225	49.9094	69.191
14.9	1.0616	3.7752	8.5212	17.204	31.0357	49.9272	69.214
15	1.0574	3.7714	8.5211	17.2102	31.0488	49.9506	69.2382
15.1	1.0578	3.7693	8.52145	17.2158	31.068	49.9667	69.2627
15.2	1.05775	3.76895	8.5217	17.222	31.0808	49.9917	69.2816
15.3	1.0591	3.7728	8.5225	17.232	31.0964	50.0115	69.3038
15.4	1.0549	3.7733	8.52195	17.2378	31.1092	50.0302	69.3257
15.5	1.05245	3.77205	8.5216	17.2412	31.1232	50.0518	69.3439
15.6	1.0464	3.7702	8.51885	17.245	31.1377	50.0712	69.3671
15.7	1.03945	3.76695	8.5238	17.2508	31.1503	50.092	69.3924
15.8	1.0412	3.7659	8.5252	17.2587	31.1631	50.1145	69.4135
15.9	1.0389	3.7658	8.5267	17.2673	31.1731	50.13	69.4353
16	1.0399	3.7666	8.5276	17.2719	31.1827	50.1503	69.4592
16.1	1.0358	3.7639	8.5278	17.2766	31.1961	50.1717	69.4768
16.2	1.0308	3.7604	8.5269	17.2838	31.2115	50.1925	69.4924
16.3	1.0276	3.7568	8.52745	17.2896	31.2252	50.2076	69.5091
16.4	1.02935	3.75925	8.5251	17.2907	31.2366	50.2254	69.5292
16.5	1.0265	3.7595	8.52135	17.2957	31.2487	50.2389	69.5473
16.6	1.02135	3.75205	8.5216	17.302	31.2599	50.2569	69.5683
16.7	1.019	3.75	8.52205	17.3095	31.2711	50.273	69.5872
16.8	1.01775	3.75405	8.5215	17.3172	31.2837	50.2888	69.6074
16.9	1.0167	3.7548	8.5227	17.3198	31.2941	50.3029	69.6266
17	1.0165	3.7569	8.52025	17.3265	31.3067	50.322	69.6443
17.1	1.01295	3.75415	8.52495	17.3352	31.322	50.3398	69.6623
17.2	1.01125	3.75135	8.52745	17.3389	31.3374	50.3554	69.6787
17.3	1.01395	3.75135	8.53005	17.3448	31.3486	50.3714	69.6989
17.4	1.01355	3.75215	8.53065	17.3504	31.3586	50.3871	69.7168
17.5	1.01015	3.75225	8.5303	17.3547	31.3671	50.4027	69.7361
17.6	1.0074	3.7505	8.53045	17.3588	31.3749	50.4154	69.7578
17.7	1.00465	3.74995	8.52915	17.3649	31.3839	50.4366	69.7749
17.8	1.00195	3.74745	8.5274	17.374	31.3959	50.4555	69.7913
17.9	0.9983	3.7443	8.52645	17.3781	31.406	50.4728	69.8071
18	0.99675	3.74465	8.52625	17.3801	31.4119	50.4891	69.8264
18.1	0.98875	3.74245	8.5217	17.3836	31.4215	50.5102	69.8481
18.2	0.9843	3.7435	8.52225	17.3871	31.4323	50.529	69.8688
18.3	0.98025	3.74625	8.52415	17.3922	31.4455	50.5452	69.8898
18.4	0.97745	3.74695	8.52615	17.3981	31.4551	50.5633	69.9124
18.5	0.97705	3.74625	8.5273	17.3992	31.4639	50.5795	69.932
18.6	0.9748	3.7439	8.52785	17.404	31.4744	50.5995	69.9516
18.7	0.97105	3.74045	8.52785	17.4112	31.4864	50.6146	69.9736
18.8	0.96925	3.73995	8.5327	17.4179	31.4985	50.6357	69.9957
18.9	0.9684	3.7375	8.53255	17.4229	31.5115	50.6537	70.0151
19	0.96595	3.73515	8.52975	17.4266	31.5221	50.6695	70.0314
19.1	0.96305	3.73505	8.5279	17.4298	31.5357	50.6856	70.0517
19.2	0.9649	3.7359	8.5278	17.4337	31.5479	50.704	70.0703
19.3	0.9637	3.7375	8.5295	17.4403	31.5579	50.7176	70.0899
19.4	0.9637	3.7383	8.53095	17.4433	31.5648	50.7345	70.1078
19.5	0.96325	3.73825	8.52845	17.4448	31.5744	50.7497	70.1242
19.6	0.95835	3.73785	8.52745	17.447	31.5863	50.767	70.1429
19.7	0.95905	3.73745	8.5261	17.4522	31.5972	50.7841	70.1617
19.8	0.9566	3.7349	8.52895	17.457	31.6071	50.8018	70.1803
19.9	0.95195	3.73345	8.53045	17.4658	31.6209	50.8186	70.1985
20	0.94745	3.73175	8.53455	17.4713	31.6356	50.8339	70.2166
20.1	0.94725	3.72805	8.53595	17.48	31.6487	50.8519	70.2345
20.2	0.94985	3.72845	8.53895	17.4833	31.6589	50.8694	70.2494
20.3	0.95255	3.72665	8.53875	17.486	31.6696	50.8861	70.2625
20.4	0.95215	3.72635	8.53855	17.4885	31.6811	50.9007	70.278
20.5	0.95045	3.72715	8.5398	17.4904	31.6937	50.915	70.2938
20.6	0.9474	3.7271	8.5355	17.4956	31.7074	50.9295	70.3084
20.7	0.9444	3.7257	8.5363	17.501	31.7175	50.9449	70.3233
20.8	0.941	3.7238	8.5369	17.503	31.7276	50.9569	70.3401
20.9	0.9397	3.7211	8.53985	17.5033	31.7406	50.9711	70.3578
21	0.93625	3.71885	8.5413	17.5063	31.7506	50.9862	70.3778
21.1	0.9319	3.7179	8.5395	17.511	31.7595	51.0006	70.3955
21.2	0.9248	3.7142	8.54145	17.5135	31.7669	51.0166	70.4124
21.3	0.92055	3.71395	8.54295	17.5183	31.7796	51.0326	70.4296
21.4	0.91735	3.71065	8.5456	17.5234	31.7914	51.0484	70.4507
21.5	0.9186	3.7099	8.54985	17.5284	31.8003	51.0651	70.4638
21.6	0.91915	3.71195	8.55245	17.5367	31.8097	51.0769	70.4763
21.7	0.91705	3.71235	8.55345	17.5438	31.8177	51.0891	70.4884
21.8	0.91745	3.71265	8.5506	17.5482	31.8293	51.1021	70.5017
21.9	0.9155	3.7115	8.5462	17.549	31.8388	51.1117	70.5133
22	0.9139	3.7115	8.5453	17.5501	31.8478	51.1249	70.5318
22.1	0.9088	3.7103	8.5439	17.5532	31.8587	51.1359	70.5455
22.2	0.9071	3.7109	8.54215	17.5568	31.8668	51.1496	70.5607
22.3	0.90595	3.71105	8.5447	17.5606	31.8766	51.1647	70.5794
22.4	0.903	3.7098	8.54515	17.5642	31.8845	51.1848	70.5938
22.5	0.89835	3.70915	8.54345	17.5724	31.8962	51.1971	70.6073
22.6	0.89525	3.70855	8.5493	17.5769	31.9072	51.214	70.6201
22.7	0.8947	3.7137	8.5521	17.5828	31.9189	51.2285	70.6335
22.8	0.8914	3.7115	8.5531	17.5842	31.9299	51.2447	70.6495
22.9	0.8899	3.7073	8.55405	17.5846	31.9385	51.2582	70.6641
23	0.88515	3.70225	8.55355	17.5909	31.9479	51.2727	70.6825
23.1	0.88275	3.70135	8.55375	17.5937	31.9588	51.2868	70.7
23.2	0.88285	3.70355	8.5521	17.5968	31.9669	51.303	70.7139
23.3	0.8781	3.7043	8.5546	17.5996	31.9738	51.3145	70.7297
23.4	0.8718	3.7033	8.5533	17.6029	31.9801	51.326	70.7416
23.5	0.8687	3.7014	8.55225	17.6078	31.9891	51.3373	70.7548
23.6	0.86535	3.69655	8.55455	17.6096	31.9994	51.3509	70.7698
23.7	0.86415	3.69645	8.553	17.6128	32.0072	51.3635	70.786
23.8	0.861	3.6937	8.5532	17.6153	32.0163	51.3743	70.8032
23.9	0.8591	3.694	8.55545	17.6166	32.0247	51.3893	70.8195
24	0.85515	3.69695	8.55385	17.6203	32.0335	51.4019	70.8373
24.1	0.84975	3.69495	8.55215	17.6253	32.0467	51.4168	70.8515
24.2	0.85005	3.69575	8.55715	17.6325	32.0584	51.4253	70.8611
24.3	0.84905	3.69485	8.55795	17.6366	32.0629	51.437	70.8759
24.4	0.85385	3.69375	8.5553	17.6388	32.0704	51.4551	70.8921
24.5	0.8538	3.6922	8.55175	17.6415	32.0824	51.4694	70.9071
24.6	0.84645	3.68765	8.55555	17.6456	32.0912	51.4815	70.9202
24.7	0.84525	3.68975	8.5579	17.6474	32.0979	51.4919	70.9325
24.8	0.8443	3.6899	8.55805	17.6465	32.1044	51.5031	70.9469
24.9	0.83995	3.68905	8.55445	17.6471	32.1142	51.5167	70.9619
25	0.83595	3.68915	8.555	17.6512	32.1224	51.5288	70.9764
25.1	0.8338	3.6877	8.55805	17.6571	32.1285	51.5414	70.9895
25.2	0.83135	3.68705	8.5584	17.6595	32.1344	51.5537	71.0013
25.3	0.8298	3.6854	8.55655	17.6623	32.1386	51.5659	71.0223
25.4	0.83045	3.68035	8.55595	17.6651	32.1445	51.5818	71.0365
25.5	0.82985	3.67625	8.5543	17.6702	32.1569	51.5947	71.0476
25.6	0.8264	3.6743	8.5589	17.6782	32.1654	51.6052	71.0627
25.7	0.8266	3.6748	8.5614	17.6834	32.1723	51.6179	71.0733
25.8	0.8234	3.6743	8.56395	17.6848	32.1822	51.6289	71.087
25.9	0.82025	3.67345	8.56115	17.6871	32.1911	51.6436	71.1017
26	0.81735	3.66945	8.5581	17.6913	32.2003	51.6586	71.1182
26.1	0.8158	3.6669	8.55755	17.6969	32.2071	51.6701	71.1336
26.2	0.80975	3.66805	8.5593	17.7008	32.2136	51.6843	71.1516
26.3	0.8067	3.6672	8.55685	17.7048	32.2219	51.6954	71.1673
26.4	0.80165	3.66655	8.55745	17.7075	32.2329	51.7056	71.1833
26.5	0.79605	3.66725	8.5607	17.7122	32.2406	51.7161	71.1963
26.6	0.7933	3.6689	8.5579	17.719	32.2493	51.7294	71.2082
26.7	0.7905	3.6683	8.55955	17.7236	32.2531	51.7416	71.2227
26.8	0.78765	3.66795	8.55825	17.7242	32.2613	51.7499	71.2374
26.9	0.78305	3.66845	8.55605	17.7264	32.2678	51.7642	71.2552
27	0.77665	3.66575	8.55475	17.7321	32.2758	51.7753	71.2708
27.1	0.77585	3.66205	8.5561	17.7358	32.2836	51.79	71.2827
27.2	0.7777	3.6635	8.5601	17.7402	32.2938	51.8046	71.3001
27.3	0.7785	3.6662	8.56045	17.7456	32.3018	51.82	71.3171
27.4	0.77535	3.66585	8.5617	17.7481	32.3095	51.8313	71.3345
27.5	0.7741	3.6661	8.56285	17.7527	32.3169	51.843	71.3456
27.6	0.77295	3.66475	8.5618	17.7557	32.3266	51.8557	71.3608
27.7	0.7697	3.6617	8.5622	17.756	32.3376	51.8699	71.379
27.8	0.7681	3.6614	8.56295	17.7615	32.3508	51.8869	71.3912
27.9	0.76725	3.66075	8.5659	17.7656	32.3591	51.8995	71.4062
28	0.7651	3.6607	8.5722	17.7708	32.3686	51.9121	71.4229
28.1	0.7634	3.6603	8.57445	17.7759	32.3823	51.9266	71.4382
28.2	0.76365	3.65505	8.5752	17.7824	32.3924	51.939	71.4558
28.3	0.7649	3.6545	8.57755	17.7885	32.4038	51.9523	71.472
28.4	0.76645	3.65505	8.5791	17.7916	32.4077	51.9656	71.4876
28.5	0.7657	3.6547	8.58035	17.7993	32.4194	51.9765	71.5017
28.6	0.76605	3.65185	8.5855	17.8017	32.4268	51.9915	71.5173
28.7	0.7689	3.6534	8.5866	17.8048	32.4353	52.004	71.5338
28.8	0.768	3.6506	8.58605	17.8092	32.4444	52.0202	71.549
28.9	0.76675	3.65175	8.5874	17.8168	32.4527	52.034	71.5628
29	0.7649	3.6525	8.5891	17.8248	32.4639	52.0476	71.5775
29.1	0.7642	3.6537	8.59	17.8253	32.4729	52.0596	71.5892
29.2	0.7611	3.6505	8.5921	17.8304	32.4827	52.0707	71.6028
29.3	0.7571	3.6459	8.5948	17.8331	32.4886	52.0808	71.618
29.4	0.7568	3.6428	8.5963	17.8374	32.4967	52.0969	71.6323
29.5	0.757	3.642	8.59665	17.8409	32.5079	52.1106	71.6483
29.6	0.75265	3.63795	8.598	17.8441	32.5203	52.1268	71.6626
29.7	0.7521	3.638	8.59795	17.8484	32.5307	52.1398	71.679
29.8	0.75175	3.63515	8.6012	17.8535	32.5456	52.1543	71.691
29.9	0.7507	3.634	8.6029	17.8595	32.5541	52.1653	71.7063
30	0.7481	3.6337	8.6056	17.8619	32.5631	52.1765	71.7179
30.1	0.7501	3.6297	8.60745	17.8669	32.5745	52.1891	71.7303
30.2	0.75035	3.62825	8.6101	17.8694	32.5846	52.1989	71.7457
30.3	0.7494	3.6258	8.61075	17.8705	32.5912	52.2118	71.7598
30.4	0.74725	3.62505	8.61285	17.8766	32.6016	52.2253	71.7739
30.5	0.74335	3.62105	8.61725	17.8832	32.6114	52.237	71.789
30.6	0.74085	3.61825	8.6243	17.8893	32.6203	52.2507	71.8045
30.7	0.7404	3.6196	8.6249	17.8944	32.6299	52.2645	71.8169
30.8	0.7375	3.621	8.6259	17.8994	32.6407	52.2777	71.8303
30.9	0.7337	3.6211	8.6304	17.9038	32.6498	52.2921	71.8413
31	0.7364	3.6195	8.63375	17.9099	32.6571	52.3059	71.854
31.1	0.73655	3.61615	8.63795	17.9115	32.6677	52.3179	71.867
31.2	0.73635	3.61425	8.6376	17.9152	32.6761	52.3289	71.8787
31.3	0.7375	3.6127	8.6384	17.9196	32.6847	52.3382	71.8934
31.4	0.7352	3.6093	8.63695	17.9213	32.6943	52.3473	71.9038
31.5	0.72895	3.61095	8.63595	17.926	32.703	52.3575	71.9152
31.6	0.72545	3.60815	8.6373	17.9298	32.7106	52.3671	71.9294
31.7	0.7247	3.6054	8.6343	17.9311	32.7174	52.3779	71.9421
31.8	0.7201	3.599	8.631	17.9347	32.7263	52.3884	71.9593
31.9	0.715	3.5937	8.6297	17.9395	32.7318	52.4037	71.9738
32	0.7168	3.5923	8.6285	17.9441	32.7391	52.4158	71.9894
32.1	0.7168	3.5912	8.6326	17.9442	32.7446	52.4276	71.9998
32.2	0.7158	3.5906	8.63145	17.9476	32.7526	52.4386	72.0134
32.3	0.71565	3.59005	8.63235	17.9479	32.7578	52.4495	72.0252
32.4	0.71605	3.59145	8.63005	17.9527	32.7648	52.4604	72.0377
32.5	0.71305	3.58795	8.62895	17.958	32.7728	52.4713	72.0514
32.6	0.71345	3.58535	8.62615	17.962	32.78	52.4861	72.0632
32.7	0.71125	3.58325	8.6271	17.9654	32.7871	52.4978	72.0779
32.8	0.7102	3.5815	8.62945	17.9714	32.7965	52.5084	72.0905
32.9	0.70875	3.58075	8.6291	17.9763	32.8058	52.5261	72.1048
33	0.7087	3.5768	8.6289	17.9831	32.8159	52.5377	72.1189
33.1	0.709	3.5768	8.6292	17.986	32.823	52.549	72.1326
33.2	0.7057	3.5798	8.6263	17.9908	32.8333	52.5587	72.1475
33.3	0.699	3.58	8.62615	17.9943	32.8433	52.566	72.1601
33.4	0.69585	3.57905	8.62625	17.9974	32.8528	52.5782	72.1693
33.5	0.69645	3.58015	8.6255	18.0054	32.864	52.5921	72.1788
33.6	0.697	3.5792	8.62435	18.0096	32.8708	52.6019	72.1915
33.7	0.69655	3.57915	8.62265	18.0135	32.8762	52.6127	72.2051
33.8	0.69705	3.57815	8.6204	18.0206	32.8844	52.6244	72.2145
33.9	0.6906	3.5743	8.6212	18.021	32.8881	52.6355	72.2297
34	0.6872	3.5727	8.6212	18.0247	32.8972	52.6475	72.2394
34.1	0.684	3.5729	8.6215	18.0275	32.904	52.6627	72.2499
34.2	0.6812	3.5729	8.62155	18.0297	32.9076	52.674	72.2619
34.3	0.67565	3.57445	8.6234	18.0317	32.9154	52.684	72.2721
34.4	0.6706	3.5721	8.62285	18.0337	32.9189	52.6944	72.2833
34.5	0.66545	3.57015	8.6203	18.0365	32.9276	52.7037	72.2921
34.6	0.6601	3.5673	8.61775	18.0346	32.9321	52.7128	72.3036
34.7	0.65485	3.56425	8.6166	18.034	32.9406	52.7248	72.3148
34.8	0.6475	3.5589	8.61305	18.036	32.9477	52.7343	72.3275
34.9	0.64455	3.55725	8.61365	18.0344	32.955	52.7436	72.3394
35	0.64095	3.55455	8.6141	18.0353	32.9636	52.7534	72.3501
35.1	0.6353	3.5509	8.61505	18.037	32.9718	52.7657	72.3631
35.2	0.63565	3.54855	8.6163	18.0416	32.9815	52.7767	72.3751
35.3	0.6336	3.5502	8.61975	18.0433	32.9878	52.7878	72.3866
35.4	0.63455	3.55285	8.6185	18.0431	32.9986	52.7941	72.4014
35.5	0.6325	3.5539	8.6163	18.0431	33.0058	52.8029	72.412
35.6	0.6283	3.5526	8.61425	18.0486	33.0125	52.8139	72.4245
35.7	0.62625	3.55295	8.6125	18.0517	33.0177	52.8232	72.4386
35.8	0.6294	3.5571	8.61245	18.0548	33.0246	52.8323	72.4494
35.9	0.62635	3.55855	8.61105	18.0582	33.0281	52.8441	72.4642
36	0.62505	3.55855	8.6124	18.0632	33.0392	52.8586	72.4735
36.1	0.625	3.5572	8.6134	18.071	33.0481	52.8688	72.489
36.2	0.6194	3.5579	8.615	18.0749	33.0538	52.8816	72.5036
36.3	0.6177	3.5595	8.61345	18.0799	33.0598	52.8949	72.5184
36.4	0.61355	3.55765	8.616	18.0849	33.0704	52.9085	72.5338
36.5	0.6137	3.5554	8.61695	18.0893	33.079	52.9179	72.5474
36.6	0.61505	3.55795	8.6175	18.091	33.0847	52.9248	72.5618
36.7	0.6141	3.5608	8.6146	18.0921	33.0896	52.9343	72.5735
36.8	0.6113	3.557	8.61535	18.0953	33.0962	52.9439	72.5875
36.9	0.61035	3.55315	8.6155	18.0987	33.1017	52.9543	72.5997
37	0.6066	3.5501	8.61675	18.1036	33.1102	52.9638	72.6131
37.1	0.60305	3.54685	8.6173	18.1051	33.1199	52.9709	72.6274
37.2	0.6009	3.5453	8.61505	18.1085	33.1239	52.9808	72.6433
37.3	0.59655	3.54615	8.61425	18.1119	33.1331	52.9892	72.6587
37.4	0.59185	3.54575	8.61435	18.1163	33.1419	53.0002	72.6705
37.5	0.59005	3.54815	8.61965	18.1234	33.1523	53.0131	72.6836
37.6	0.59115	3.54455	8.624	18.1264	33.1633	53.0249	72.7024
37.7	0.588	3.5458	8.62605	18.1271	33.1722	53.039	72.7168
37.8	0.58465	3.54435	8.6264	18.132	33.1834	53.0512	72.7312
37.9	0.584	3.5456	8.63055	18.1351	33.1914	53.0633	72.7376
38	0.58665	3.55195	8.63645	18.1378	33.2012	53.0709	72.7474
38.1	0.58435	3.55205	8.6396	18.1381	33.2064	53.0785	72.7574
38.2	0.5816	3.5536	8.6418	18.1408	33.2135	53.087	72.7708
38.3	0.5778	3.5512	8.644	18.1424	33.2172	53.0978	72.7802
38.4	0.577	3.5495	8.6422	18.1454	33.226	53.1064	72.7914
38.5	0.5717	3.5473	8.6453	18.1476	33.2347	53.1155	72.8071
38.6	0.5689	3.5471	8.6475	18.149	33.2379	53.1272	72.8234
38.7	0.5668	3.5463	8.6476	18.1495	33.2456	53.1401	72.836
38.8	0.5645	3.5421	8.64775	18.1523	33.2536	53.15	72.8495
38.9	0.56075	3.54165	8.64965	18.152	33.2594	53.1621	72.8621
39	0.56325	3.54175	8.648	18.1564	33.2658	53.1706	72.8742
39.1	0.5623	3.5389	8.65125	18.1606	33.2722	53.1821	72.8845
39.2	0.56155	3.53815	8.65425	18.1647	33.2824	53.1964	72.8961
39.3	0.56235	3.53575	8.6573	18.1664	33.2897	53.2107	72.9045
39.4	0.564	3.535	8.65785	18.1686	33.2947	53.2239	72.9156
39.5	0.56555	3.53565	8.65795	18.1746	33.3022	53.2327	72.9296
39.6	0.56575	3.53445	8.656	18.175	33.306	53.2369	72.9419
39.7	0.5632	3.5335	8.65385	18.178	33.3133	53.2487	72.9562
39.8	0.55875	3.53105	8.65475	18.1782	33.3223	53.2611	72.9657
39.9	0.55715	3.53245	8.655	18.1808	33.3272	53.2679	72.9772
40	0.5621	3.5329	8.65355	18.1839	33.334	53.2755	72.9883
40.1	0.55985	3.53085	8.6543	18.187	33.3379	53.2854	73.0029
40.2	0.5588	3.5295	8.65045	18.1916	33.3451	53.2988	73.0153
40.3	0.55915	3.52485	8.65025	18.1998	33.3556	53.3084	73.0281
40.4	0.55795	3.52345	8.6509	18.2045	33.3603	53.3213	73.0427
40.5	0.5585	3.5257	8.65045	18.2049	33.3675	53.3347	73.0549
40.6	0.55635	3.52535	8.65105	18.2095	33.3771	53.3483	73.0678
40.7	0.55575	3.52655	8.65515	18.2156	33.3872	53.3608	73.0803
40.8	0.55755	3.53085	8.65595	18.2224	33.3937	53.3685	73.0922
40.9	0.55965	3.53355	8.6594	18.2269	33.4012	53.3795	73.1022
41	0.5582	3.5325	8.6577	18.2315	33.4069	53.3878	73.1138
41.1	0.556	3.531	8.65855	18.2341	33.4119	53.3975	73.1269
41.2	0.55735	3.53245	8.65985	18.2362	33.4191	53.4046	73.1376
41.3	0.55445	3.53335	8.66135	18.2372	33.4238	53.4157	73.15
41.4	0.55495	3.53195	8.6577	18.2426	33.4314	53.4276	73.1621
41.5	0.5526	3.5295	8.65825	18.2468	33.4362	53.4427	73.1746
41.6	0.55215	3.52845	8.6587	18.2535	33.4438	53.4572	73.1892
41.7	0.5547	3.5276	8.6645	18.258	33.4535	53.4704	73.2026
41.8	0.5565	3.5284	8.6686	18.2616	33.4627	53.4812	73.2148
41.9	0.554	3.5278	8.6718	18.2654	33.4674	53.4931	73.2241
42	0.5568	3.528	8.6739	18.2678	33.4767	53.502	73.2351
42.1	0.5567	3.5256	8.67385	18.27	33.4822	53.5108	73.246
42.2	0.55445	3.52625	8.67145	18.2701	33.4864	53.5208	73.2542
42.3	0.55335	3.52565	8.6723	18.2734	33.4923	53.5309	73.2666
42.4	0.5522	3.5254	8.67355	18.2779	33.4992	53.5398	73.2716
42.5	0.55265	3.52355	8.67205	18.2803	33.5018	53.5479	73.2824
42.6	0.54955	3.52345	8.67335	18.2813	33.5069	53.5614	73.2955
42.7	0.54325	3.52265	8.67195	18.2856	33.5135	53.576	73.3009
42.8	0.54195	3.52105	8.6731	18.2903	33.5235	53.5863	73.3081
42.9	0.5423	3.5234	8.67135	18.2898	33.5281	53.5978	73.3207
43	0.54025	3.52335	8.6713	18.29	33.5336	53.6117	73.3321
43.1	0.5421	3.5254	8.66595	18.2942	33.5415	53.6228	73.3436
43.2	0.53805	3.52435	8.6649	18.2975	33.5451	53.6353	73.3535
43.3	0.5401	3.5262	8.66435	18.3026	33.5528	53.6462	73.3631
43.4	0.53885	3.52385	8.6664	18.3072	33.5605	53.6586	73.3749
43.5	0.5368	3.5215	8.67	18.3138	33.569	53.67	73.389
43.6	0.537	3.5192	8.66865	18.3156	33.5742	53.6794	73.4014
43.7	0.53445	3.52015	8.6658	18.3189	33.5786	53.6918	73.4102
43.8	0.5346	3.5194	8.6651	18.3239	33.5832	53.7034	73.4235
43.9	0.5342	3.5219	8.66835	18.3264	33.5913	53.7177	73.4353
44	0.53335	3.52155	8.66945	18.3308	33.5976	53.7286	73.4511
44.1	0.53155	3.51625	8.66685	18.3355	33.6045	53.7418	73.4659
44.2	0.53015	3.51545	8.66815	18.3407	33.6134	53.7565	73.4775
44.3	0.52725	3.51335	8.6665	18.3452	33.6212	53.7683	73.4915
44.4	0.526	3.5109	8.66995	18.348	33.6292	53.7794	73.5026
44.5	0.52625	3.51025	8.6744	18.3531	33.6353	53.7914	73.5172
44.6	0.526	3.5088	8.6728	18.3526	33.6385	53.8044	73.5281
44.7	0.5239	3.5068	8.674	18.3551	33.6489	53.8151	73.5352
44.8	0.5189	3.5034	8.67955	18.3594	33.6557	53.8238	73.5477
44.9	0.51805	3.50475	8.68375	18.361	33.6613	53.8342	73.5577
45	0.51735	3.50425	8.6852	18.362	33.669	53.8456	73.5698
45.1	0.5146	3.5038	8.69045	18.3623	33.6739	53.8557	73.5806
45.2	0.51015	3.50645	8.6903	18.3646	33.6823	53.8645	73.5936
45.3	0.5067	3.5066	8.6889	18.3673	33.6875	53.8763	73.6046
45.4	0.5029	3.5057	8.689	18.3726	33.6917	53.8833	73.6178
45.5	0.5036	3.5071	8.68995	18.3745	33.6958	53.8942	73.6301
45.6	0.50365	3.50635	8.68905	18.3749	33.7028	53.9053	73.642
45.7	0.49955	3.50035	8.692	18.3784	33.7112	53.9175	73.6546
45.8	0.4966	3.4996	8.69615	18.3779	33.7194	53.9241	73.6624
45.9	0.49325	3.49865	8.69945	18.3819	33.7258	53.9314	73.6742
46	0.48845	3.49615	8.7026	18.3833	33.732	53.9448	73.6865
46.1	0.4868	3.4965	8.70405	18.3859	33.7395	53.9606	73.6994
46.2	0.48455	3.49445	8.7038	18.3901	33.7497	53.9706	73.7091
46.3	0.4805	3.4921	8.70795	18.3943	33.7561	53.9792	73.7168
46.4	0.47885	3.49375	8.7095	18.3919	33.7587	53.992	73.7277
46.5	0.4804	3.494	8.71095	18.3931	33.7667	54.0058	73.7375
46.6	0.47865	3.49195	8.7124	18.3975	33.7746	54.0153	73.7506
46.7	0.4768	3.4892	8.7126	18.4009	33.7826	54.0249	73.7619
46.8	0.4754	3.4896	8.7114	18.4056	33.789	54.0376	73.7736
46.9	0.4747	3.4876	8.714	18.41	33.7978	54.0512	73.7856
47	0.4741	3.4885	8.71735	18.4102	33.8046	54.062	73.7966
47.1	0.47375	3.49125	8.72025	18.4113	33.8098	54.0706	73.8046
47.2	0.47505	3.49225	8.7186	18.4117	33.8137	54.0769	73.8197
47.3	0.4725	3.4879	8.71545	18.4141	33.8176	54.0871	73.8333
47.4	0.46915	3.48595	8.7131	18.4183	33.8256	54.0966	73.8465
47.5	0.4665	3.4844	8.71515	18.4198	33.8315	54.1064	73.857
47.6	0.46345	3.48355	8.71775	18.4215	33.8371	54.1155	73.8654
47.7	0.46005	3.48245	8.72075	18.4198	33.842	54.1248	73.873
47.8	0.45315	3.48155	8.7177	18.4179	33.8451	54.1325	73.8859
47.9	0.449	3.4783	8.71525	18.4171	33.8468	54.1459	73.8984
48	0.44165	3.47445	8.71255	18.4226	33.8552	54.1575	73.9124
48.1	0.43415	3.46835	8.71285	18.427	33.862	54.1687	73.9254
48.2	0.43355	3.46815	8.712	18.4307	33.8685	54.1805	73.942
48.3	0.4341	3.4648	8.7133	18.4352	33.878	54.1939	73.955
48.4	0.4334	3.4615	8.7124	18.4393	33.8876	54.2056	73.9668
48.5	0.4333	3.4596	8.7138	18.4416	33.8946	54.2169	73.985
48.6	0.433	3.4606	8.71575	18.4462	33.903	54.2284	73.9974
48.7	0.43195	3.45955	8.71385	18.4493	33.9114	54.2375	74.0095
48.8	0.43095	3.45815	8.71735	18.4536	33.9183	54.2467	74.0267
48.9	0.43035	3.45825	8.72005	18.4557	33.923	54.2604	74.0401
49	0.42925	3.45745	8.72305	18.4608	33.9303	54.2704	74.0515
49.1	0.42935	3.45555	8.7242	18.4664	33.9377	54.278	74.0642
49.2	0.4267	3.4532	8.7255	18.4677	33.9439	54.2883	74.0765
49.3	0.4271	3.4529	8.7254	18.4712	33.9511	54.2997	74.0899
49.4	0.4244	3.4525	8.7269	18.4722	33.9584	54.3104	74.1001
49.5	0.4239	3.4549	8.7284	18.4743	33.9641	54.322	74.1092
49.6	0.4246	3.4565	8.72445	18.474	33.9673	54.3327	74.1197
49.7	0.42135	3.45405	8.7265	18.4769	33.9741	54.3441	74.1264
49.8	0.4219	3.4512	8.73165	18.4812	33.983	54.3537	74.1383
49.9	0.42295	3.44875	8.73525	18.4822	33.9908	54.3636	74.1501
50	0.42405	3.44965	8.73395	18.4856	33.9962	54.3743	74.1626
50.1	0.42385	3.44745	8.73295	18.4876	34.0047	54.3848	74.1743
50.2	0.42435	3.44835	8.734	18.4916	34.0141	54.3992	74.1829
50.3	0.4206	3.4479	8.7373	18.4957	34.0238	54.4109	74.1967
50.4	0.4223	3.447	8.73745	18.4984	34.0311	54.4211	74.2026
50.5	0.42365	3.45165	8.73535	18.5041	34.042	54.4287	74.2171
50.6	0.42225	3.45255	8.73455	18.5044	34.0496	54.4396	74.228
50.7	0.42105	3.45145	8.73525	18.5119	34.0604	54.4534	74.2373
50.8	0.41935	3.45245	8.7363	18.5203	34.0699	54.4633	74.2507
50.9	0.4213	3.4569	8.73525	18.5227	34.0764	54.4725	74.2635
51	0.42195	3.46005	8.7327	18.5295	34.0828	54.4826	74.2774
51.1	0.421	3.4557	8.73035	18.5349	34.0874	54.4916	74.2873
51.2	0.41865	3.45195	8.7298	18.5399	34.0962	54.5038	74.2968
51.3	0.4202	3.4471	8.72685	18.5458	34.1041	54.5148	74.3072
51.4	0.41895	3.44565	8.7279	18.5501	34.1138	54.5229	74.3209
51.5	0.418	3.4453	8.7281	18.5554	34.1262	54.5356	74.3331
51.6	0.4145	3.4391	8.7271	18.5581	34.1358	54.5433	74.3442
51.7	0.4116	3.4362	8.72925	18.5611	34.1434	54.5513	74.3572
51.8	0.41175	3.43935	8.73065	18.5634	34.1477	54.565	74.3693
51.9	0.41005	3.43885	8.73065	18.5689	34.1537	54.5785	74.3859
52	0.41035	3.43645	8.7304	18.5746	34.1614	54.5899	74.3982
52.1	0.4096	3.4356	8.72975	18.578	34.1692	54.5978	74.4106
52.2	0.40745	3.43105	8.7302	18.5804	34.1758	54.6037	74.4225
52.3	0.4093	3.4339	8.7322	18.5843	34.1814	54.6177	74.437
52.4	0.4111	3.4344	8.733	18.5872	34.1903	54.6262	74.4551
52.5	0.4116	3.4347	8.735	18.5933	34.199	54.6387	74.4677
52.6	0.4122	3.4361	8.7331	18.597	34.2081	54.6474	74.479
52.7	0.4131	3.4366	8.73655	18.5982	34.2133	54.6585	74.4907
52.8	0.41415	3.43955	8.73715	18.6029	34.2188	54.6698	74.5039
52.9	0.41215	3.43865	8.73815	18.6031	34.2256	54.6793	74.5193
53	0.40935	3.43875	8.7386	18.6071	34.2317	54.6932	74.5327
53.1	0.4077	3.4375	8.73665	18.6149	34.2371	54.7011	74.5464
53.2	0.40935	3.43775	8.7395	18.6194	34.2444	54.713	74.5637
53.3	0.4103	3.4394	8.7431	18.6247	34.2548	54.7255	74.5714
53.4	0.4107	3.443	8.74565	18.6302	34.2643	54.7391	74.582
53.5	0.41135	3.44155	8.7471	18.6336	34.2737	54.7505	74.5903
53.6	0.411	3.4406	8.74695	18.6361	34.2804	54.7579	74.6031
53.7	0.41135	3.43875	8.743	18.6395	34.2885	54.7681	74.6136
53.8	0.4102	3.4387	8.73905	18.6455	34.2978	54.7757	74.629
53.9	0.41235	3.43905	8.7412	18.6513	34.3064	54.785	74.6381
54	0.4132	3.4407	8.74515	18.6541	34.3143	54.7921	74.6477
54.1	0.41595	3.43875	8.7475	18.6546	34.3201	54.8041	74.6619
54.2	0.4131	3.4393	8.7499	18.6581	34.3275	54.8158	74.6746
54.3	0.4067	3.4366	8.7549	18.6618	34.3339	54.8255	74.6865
54.4	0.4041	3.4348	8.75725	18.6651	34.3423	54.8363	74.6985
54.5	0.40525	3.43365	8.7624	18.6702	34.3497	54.8455	74.7097
54.6	0.4049	3.4324	8.76625	18.6762	34.3539	54.8545	74.721
54.7	0.40615	3.43455	8.76435	18.6757	34.359	54.8614	74.7325
54.8	0.40325	3.43485	8.7652	18.6764	34.3664	54.8707	74.7404
54.9	0.4034	3.4357	8.7638	18.6775	34.3727	54.881	74.7495
55	0.4015	3.4353	8.76005	18.6823	34.3786	54.8906	74.7595
55.1	0.40095	3.43625	8.75795	18.6834	34.3892	54.9006	74.7684
55.2	0.39795	3.43825	8.7575	18.6877	34.397	54.9092	74.7797
55.3	0.3982	3.4362	8.76125	18.692	34.4033	54.9202	74.7918
55.4	0.39785	3.43615	8.76195	18.695	34.411	54.9289	74.8035
55.5	0.39185	3.43285	8.76045	18.698	34.4172	54.9403	74.8173
55.6	0.38795	3.43165	8.76035	18.6993	34.4253	54.952	74.832
55.7	0.38595	3.42905	8.76365	18.7043	34.433	54.9668	74.845
55.8	0.38705	3.43065	8.764	18.7063	34.4426	54.9786	74.8592
55.9	0.383	3.4341	8.76425	18.708	34.4535	54.9885	74.8729
56	0.38055	3.43795	8.762	18.712	34.4601	54.9979	74.8829
56.1	0.3772	3.4377	8.7634	18.7141	34.4677	55.0047	74.894
56.2	0.375	3.4398	8.76485	18.7165	34.4723	55.0176	74.9044
56.3	0.37505	3.44085	8.76805	18.7195	34.4797	55.0253	74.9149
56.4	0.37475	3.43985	8.7666	18.722	34.4834	55.0292	74.9256
56.5	0.3749	3.4432	8.76325	18.7235	34.4864	55.0356	74.9408
56.6	0.37305	3.44285	8.7608	18.7207	34.4906	55.0512	74.9506
56.7	0.3693	3.4386	8.75765	18.7251	34.5	55.0607	74.9579
56.8	0.36815	3.43835	8.76175	18.7244	34.5066	55.0636	74.9702
56.9	0.36905	3.43855	8.7617	18.7234	34.5073	55.075	74.98
57	0.3682	3.434	8.76085	18.7252	34.5158	55.0875	74.9975
57.1	0.36715	3.43095	8.763	18.7278	34.5264	55.0961	75.0084
57.2	0.3656	3.4358	8.7669	18.7273	34.5302	55.1055	75.0192
57.3	0.3657	3.4399	8.76885	18.7307	34.5337	55.1194	75.0287
57.4	0.36685	3.44345	8.77235	18.7343	34.5402	55.1272	75.0387
57.5	0.36555	3.44395	8.77235	18.733	34.5461	55.1421	75.0475
57.6	0.36655	3.44535	8.77215	18.7377	34.5563	55.1504	75.0549
57.7	0.36635	3.44825	8.77355	18.7353	34.5602	55.1579	75.0661
57.8	0.36245	3.44845	8.7701	18.7342	34.5664	55.165	75.077
57.9	0.3553	3.4441	8.77125	18.7362	34.5766	55.171	75.0833
58	0.34945	3.43945	8.7728	18.7378	34.5805	55.1767	75.0908
58.1	0.3503	3.4351	8.77095	18.7405	34.5915	55.1918	75.1046
58.2	0.34285	3.42905	8.7642	18.7437	34.5949	55.1966	75.1224
58.3	0.3342	3.4211	8.76695	18.7483	34.5995	55.2129	75.1362
58.4	0.33235	3.42355	8.7756	18.7578	34.6065	55.2286	75.1467
58.5	0.3322	3.4258	8.7787	18.7578	34.6166	55.2333	75.1498
58.6	0.3304	3.4268	8.7756	18.7536	34.6204	55.243	75.155
58.7	0.3283	3.4311	8.7662	18.7536	34.625	55.2497	75.1561
58.8	0.3283	3.4357	8.7626	18.7536	34.6344	55.2489	75.155
58.9	0.3304	3.4334	8.7614	18.7533	34.6289	55.2469	75.1535
59	0.3304	3.43205	8.76095	18.7529	34.6263	55.243	75.1498
59.1	0.32955	3.4325	8.76085	18.7525	34.6251	55.2421	75.1467
59.2	0.3293	3.43325	8.76045	18.7523	34.625	55.2412	75.1422
59.3	0.3283	3.4334	8.76045	18.752	34.6226	55.2401	75.1376
59.4	0.32815	3.43325	8.7603	18.7506	34.6216	55.237	75.1362
59.5	0.32815	3.4325	8.76005	18.749	34.6204	55.2357	75.1334
59.6	0.3279	3.43205	8.75985	18.7483	34.6175	55.2333	75.1224
59.7	0.3278	3.43205	8.7585	18.7482	34.6166	55.2286	75.1224
59.8	0.3262	3.43205	8.75055	18.7472	34.6065	55.2286	75.105
59.9	0.32595	3.4311	8.7336	18.69	34.6065	55.2286	74.8405
60	0.32565	3.4268	8.71095	18.6474	34.6008	54.9271	69.0988
60.1	0.32505	3.4268	8.70015	18.5444	34.3119	52.5424	65.3391
60.2	0.3242	3.3859	8.69681	18.4032	33.447	49.9152	63.7408
60.3	0.315152	3.37841	8.6641	17.4488	31.9878	48.6701	63.0415
60.4	0.310248	3.34785	7.85745	16.8966	31.2717	48.3991	62.9515
60.5	0.30825	2.98195	7.64835	16.6929	30.8812	48.3257	61.8606
60.6	0.308008	2.89805	7.63455	16.6445	30.6973	47.3354	59.3084
60.7	0.303952	2.75655	7.55545	15.9782	29.7974	45.0014	55.3711
60.8	-0.0542495	2.70815	7.18055	15.2185	28.3083	42.3909	51.5934
60.9	-0.21505	2.48115	6.95615	14.3029	26.9401	40.1692	48.7348
61	-0.249749	2.46085	6.39955	13.5085	25.6367	38.2161	46.2488
61.1	-0.290502	2.05755	5.8864	12.9129	24.2865	36.1737	43.7332
61.2	-0.2922	1.9424	5.6871	12.0961	22.985	34.241	41.1029
61.3	-0.292751	1.758	5.2814	11.4819	21.9951	32.5098	38.7918
61.4	-0.368497	1.7012	5.0379	10.9708	21.005	31.1032	37.2968
61.5	-0.38	1.6015	4.58105	10.2451	19.7684	29.648	35.7013
61.6	-0.554348	1.37585	4.31385	9.8169	18.6187	28.253	34.1654
61.7	-0.59455	1.17995	4.0801	9.19795	17.7849	27.2582	32.9338
61.8	-0.726501	1.1062	3.86335	8.80195	17.211	26.1148	32.0001
61.9	-0.75115	0.97565	3.65065	8.33515	16.3573	25.319	31.2878
62	-0.840451	0.943049	3.28025	7.87395	15.7598	24.4874	30.418
62.1	-0.936549	0.803451	3.05225	7.6572	15.3312	23.6388	29.5297
62.2	-0.9416	0.573751	2.9659	7.275	14.844	23.0487	28.7255
62.3	-0.9524	0.5218	2.6725	7.0442	14.35	22.3906	28.393
62.4	-0.9524	0.5121	2.5068	6.6085	13.8475	21.709	27.6561
62.5	-1.0604	0.314199	2.2794	6.3848	13.2857	21.165	27.0981
62.6	-1.1153	0.221601	2.1691	6.1033	13.0355	20.7115	26.5332
62.7	-1.1385	0.2187	2.1103	5.93	12.5591	20.1734	26.1416
62.8	-1.1662	0.150099	2.0117	5.65955	12.2143	19.7949	25.6971
62.9	-1.2341	0.0643998	1.88125	5.501	11.8299	19.3576	25.2833
63	-1.26915	0.000849996	1.777	5.3666	11.5147	18.8688	24.6831
63.1	-1.2992	-0.052	1.6778	5.20225	11.3022	18.4426	24.2877
63.2	-1.3485	-0.1061	1.59925	5.0348	10.9776	18.0206	23.8058
63.3	-1.34635	-0.14745	1.4968	4.8755	10.7755	17.706	23.422
63.4	-1.3805	-0.2058	1.405	4.72015	10.4629	17.3817	22.9781
63.5	-1.3933	-0.2466	1.30385	4.56735	10.2653	17.1316	22.6672
63.6	-1.41695	-0.31075	1.20875	4.42795	10.1155	16.8006	22.3213
63.7	-1.43975	-0.35195	1.13435	4.2922	9.897	16.4955	21.9288
63.8	-1.43915	-0.35945	1.0492	4.1718	9.6972	16.1821	21.5796
63.9	-1.4586	-0.4132	0.9784	4.04585	9.50235	15.8475	21.2378
64	-1.4721	-0.4484	0.89065	3.93105	9.32665	15.578	20.871
64.1	-1.49185	-0.48065	0.83235	3.8169	9.1383	15.2476	20.5588
64.2	-1.49805	-0.50665	0.7589	3.69005	8.95665	15.0313	20.2243
64.3	-1.5239	-0.541	0.72045	3.60115	8.78525	14.7768	19.9205
64.4	-1.51885	-0.56665	0.65455	3.50395	8.61875	14.5772	19.6055
64.5	-1.52495	-0.59035	0.61645	3.41645	8.46095	14.3532	19.2954
64.6	-1.54445	-0.62855	0.55145	3.32145	8.33765	14.1372	18.997
64.7	-1.56355	-0.65695	0.51185	3.2424	8.1931	13.9206	18.6534
64.8	-1.56805	-0.66805	0.4725	3.1442	8.0368	13.7145	18.4248
64.9	-1.5754	-0.6945	0.4332	3.07265	7.90505	13.5078	18.1158
65	-1.5732	-0.7048	0.39245	2.98465	7.74245	13.3023	17.8261
65.1	-1.58055	-0.72385	0.35715	2.9373	7.6099	13.1137	17.5587
65.2	-1.58795	-0.75445	0.3117	2.8535	7.4678	12.9285	17.2953
65.3	-1.5874	-0.7652	0.2775	2.78965	7.35415	12.7505	17.0519
65.4	-1.5884	-0.7754	0.23535	2.7299	7.2255	12.5768	16.7896
65.5	-1.59265	-0.78165	0.212	2.6649	7.1093	12.4062	16.5525
65.6	-1.6012	-0.7852	0.1703	2.63415	6.97855	12.2281	16.3149
65.7	-1.6227	-0.7952	0.14865	2.56615	6.87725	12.0793	16.1014
65.8	-1.63265	-0.81575	0.11045	2.52965	6.75525	11.9151	15.867
65.9	-1.64155	-0.82875	0.09385	2.4704	6.701	11.7622	15.6806
66	-1.64725	-0.82755	0.0586998	2.42855	6.60415	11.6092	15.4982
66.1	-1.6409	-0.847	0.04735	2.37535	6.51445	11.4709	15.3041
66.2	-1.63645	-0.85655	0.03955	2.3301	6.4382	11.3397	15.1008
66.3	-1.63445	-0.85745	0.0319002	2.2874	6.3493	11.2213	14.9219
66.4	-1.6391	-0.8709	0.0125	2.2534	6.2926	11.1135	14.7366
66.5	-1.6394	-0.875	-0.00140011	2.20435	6.21125	10.981	14.5862
66.6	-1.6425	-0.8726	-0.00684999	2.189	6.1482	10.871	14.4279
66.7	-1.64665	-0.88105	-0.0118	2.1489	6.084	10.7491	14.2764
66.8	-1.6556	-0.8901	-0.0284	2.11385	6.01555	10.6665	14.121
66.9	-1.6574	-0.8925	-0.03855	2.07195	5.96395	10.5629	13.9851
67	-1.66515	-0.89655	-0.06155	2.05435	5.89295	10.458	13.8408
67.1	-1.67245	-0.90135	-0.07615	2.0168	5.8472	10.3889	13.7146
67.2	-1.67485	-0.89855	-0.0996	2.0008	5.7851	10.2922	13.5765
67.3	-1.6776	-0.9074	-0.1143	1.98605	5.74395	10.2267	13.4535
67.4	-1.6795	-0.9196	-0.12005	1.971	5.6914	10.1359	13.3205
67.5	-1.68105	-0.92825	-0.1243	1.95405	5.63795	10.0556	13.2046
67.6	-1.6838	-0.9361	-0.13015	1.93195	5.60365	9.98865	13.1132
67.7	-1.68675	-0.94525	-0.13545	1.91045	5.56195	9.90335	12.9916
67.8	-1.69015	-0.95395	-0.14155	1.88785	5.52295	9.84125	12.897
67.9	-1.69175	-0.96305	-0.14545	1.86045	5.48735	9.76875	12.8056
68	-1.69535	-0.97045	-0.15955	1.83085	5.45395	9.7052	12.7044
68.1	-1.69535	-0.97285	-0.17565	1.8109	5.4048	9.64715	12.6005
68.2	-1.69675	-0.98005	-0.1896	1.78985	5.38235	9.58015	12.5303
68.3	-1.6979	-0.9848	-0.20025	1.76615	5.34935	9.5316	12.4484
68.4	-1.69875	-0.98905	-0.21125	1.7522	5.3255	9.47885	12.3782
68.5	-1.70165	-0.99295	-0.2258	1.74155	5.28335	9.4234	12.29
68.6	-1.7041	-0.9981	-0.23925	1.729	5.2524	9.36815	12.2088
68.7	-1.70315	-1.00125	-0.2505	1.70665	5.22325	9.3093	12.1474
68.8	-1.7059	-1.0067	-0.25945	1.6866	5.1929	9.2548	12.0738
68.9	-1.71055	-1.00925	-0.2705	1.6682	5.1622	9.20715	12.0231
69	-1.7138	-1.0128	-0.2824	1.64885	5.14075	9.15855	11.963
69.1	-1.7153	-1.014	-0.28905	1.63075	5.12025	9.11555	11.8893
69.2	-1.71525	-1.01455	-0.29665	1.60945	5.09335	9.07055	11.8279
69.3	-1.71745	-1.01665	-0.30355	1.59215	5.07305	9.033	11.7599
69.4	-1.71615	-1.02265	-0.31075	1.584	5.0547	8.9874	11.7048
69.5	-1.71405	-1.02645	-0.3181	1.5729	5.0291	8.95565	11.6605
69.6	-1.7126	-1.0278	-0.3237	1.56255	5.00355	8.9237	11.6046
69.7	-1.7129	-1.0313	-0.32905	1.5489	4.9796	8.87705	11.5476
69.8	-1.71335	-1.03445	-0.3367	1.53595	4.95635	8.84485	11.4862
69.9	-1.7129	-1.0371	-0.34665	1.51955	4.93525	8.81525	11.4336
70	-1.71405	-1.04065	-0.35185	1.50465	4.91725	8.77855	11.3884
70.1	-1.71805	-1.04585	-0.35765	1.48995	4.89755	8.7499	11.3317
70.2	-1.71645	-1.04865	-0.36345	1.4755	4.8695	8.71215	11.2832
70.3	-1.71305	-1.05065	-0.3693	1.46365	4.84515	8.6866	11.2457
70.4	-1.7115	-1.0524	-0.37845	1.4507	4.8207	8.64865	11.2024
70.5	-1.71205	-1.05495	-0.3871	1.43605	4.79385	8.61465	11.1554
70.6	-1.715	-1.0605	-0.39265	1.42275	4.76945	8.5794	11.1148
70.7	-1.72125	-1.06525	-0.40365	1.4118	4.7498	8.54315	11.0731
70.8	-1.72505	-1.07055	-0.412	1.39785	4.73365	8.5125	11.0372
70.9	-1.7272	-1.0758	-0.41975	1.3856	4.7194	8.47995	10.9946
71	-1.72695	-1.08105	-0.4227	1.37385	4.69995	8.4507	10.9536
71.1	-1.7242	-1.0807	-0.42885	1.3632	4.6801	8.42965	10.9106
71.2	-1.72335	-1.08395	-0.4302	1.35445	4.65985	8.3996	10.8687
71.3	-1.7205	-1.0854	-0.43055	1.3442	4.6419	8.3712	10.8374
71.4	-1.71845	-1.08305	-0.4323	1.3325	4.6239	8.34825	10.8009
71.5	-1.7163	-1.0857	-0.4353	1.32115	4.60655	8.31915	10.7712
71.6	-1.7143	-1.0875	-0.43745	1.31125	4.58645	8.3024	10.7345
71.7	-1.71495	-1.08865	-0.44185	1.3054	4.5701	8.28385	10.7035
71.8	-1.71365	-1.09205	-0.4457	1.29735	4.55335	8.2553	10.6695
71.9	-1.7126	-1.0907	-0.44915	1.2853	4.5375	8.2219	10.6314
72	-1.70915	-1.09115	-0.4533	1.2728	4.52	8.19255	10.601
72.1	-1.7102	-1.0954	-0.4611	1.26355	4.50115	8.16385	10.5666
72.2	-1.7121	-1.0992	-0.46505	1.25185	4.48295	8.136	10.5323
72.3	-1.71575	-1.10265	-0.46665	1.2437	4.4686	8.1067	10.4931
72.4	-1.71155	-1.10675	-0.4707	1.2337	4.454	8.0803	10.4609
72.5	-1.7089	-1.11	-0.4741	1.2231	4.4371	8.061	10.4287
72.6	-1.71	-1.1112	-0.4802	1.2156	4.42	8.04015	10.4041
72.7	-1.7129	-1.1166	-0.4846	1.20715	4.40515	8.0183	10.375
72.8	-1.7146	-1.1187	-0.48565	1.1984	4.3926	7.9957	10.3508
72.9	-1.71105	-1.11865	-0.4901	1.1953	4.3816	7.9733	10.3193
73	-1.7148	-1.1176	-0.4886	1.1907	4.3659	7.94915	10.294
73.1	-1.712	-1.1149	-0.4915	1.18265	4.35235	7.9252	10.2652
73.2	-1.7084	-1.1147	-0.49325	1.1722	4.3408	7.90265	10.2334
73.3	-1.70875	-1.12035	-0.4953	1.16895	4.32675	7.88055	10.1988
73.4	-1.7094	-1.12	-0.49765	1.16365	4.31285	7.8572	10.1668
73.5	-1.71035	-1.11815	-0.50475	1.1575	4.2975	7.83445	10.1438
73.6	-1.71095	-1.11745	-0.5096	1.15195	4.28805	7.81195	10.1129
73.7	-1.7132	-1.1174	-0.51405	1.14405	4.27595	7.7917	10.0846
73.8	-1.71195	-1.11675	-0.51585	1.1391	4.2629	7.7723	10.051
73.9	-1.71125	-1.11815	-0.5189	1.1349	4.2526	7.7495	10.0244
74	-1.7115	-1.1191	-0.5231	1.1266	4.2378	7.7299	10.001
74.1	-1.708	-1.1174	-0.5257	1.1185	4.2252	7.7113	9.9746
74.2	-1.708	-1.1215	-0.5267	1.1149	4.2111	7.6908	9.9443
74.3	-1.7067	-1.1259	-0.5283	1.1098	4.1977	7.6729	9.91505
74.4	-1.7038	-1.1268	-0.5312	1.1041	4.1859	7.65765	9.8883
74.5	-1.7033	-1.1281	-0.5343	1.09935	4.17765	7.6412	9.8637
74.6	-1.7029	-1.1277	-0.53095	1.0937	4.1669	7.6208	9.8379
74.7	-1.69865	-1.12895	-0.5292	1.0884	4.1568	7.6019	9.81405
74.8	-1.6972	-1.1294	-0.5336	1.0833	4.1433	7.58485	9.79165
74.9	-1.6959	-1.1336	-0.5367	1.07885	4.13215	7.56825	9.76475
75	-1.6918	-1.1337	-0.53705	1.07235	4.12245	7.55065	9.7397
75.1	-1.68835	-1.13375	-0.53625	1.06925	4.11175	7.5298	9.71675
75.2	-1.68695	-1.13405	-0.54115	1.0643	4.1025	7.51115	9.6942
75.3	-1.68655	-1.13225	-0.5447	1.06455	4.09595	7.494	9.67055
75.4	-1.685	-1.1349	-0.54415	1.0607	4.0842	7.47735	9.6492
75.5	-1.68445	-1.13325	-0.5466	1.05355	4.07695	7.4589	9.63065
75.6	-1.6862	-1.1378	-0.54645	1.0475	4.0682	7.43905	9.60925
75.7	-1.68775	-1.14035	-0.5502	1.04555	4.05955	7.42435	9.58575
75.8	-1.6904	-1.1396	-0.55315	1.04195	4.05205	7.40715	9.56365
75.9	-1.68785	-1.13805	-0.55065	1.03435	4.04295	7.39285	9.54205
76	-1.68465	-1.13695	-0.55265	1.02965	4.03505	7.37585	9.5221
76.1	-1.68325	-1.13715	-0.55515	1.02775	4.02645	7.3605	9.50175
76.2	-1.68245	-1.13395	-0.55945	1.025	4.0205	7.34635	9.48145
76.3	-1.68285	-1.13285	-0.5593	1.01945	4.01125	7.32695	9.4625
76.4	-1.6829	-1.1303	-0.56305	1.01485	4.00105	7.3094	9.44365
76.5	-1.68585	-1.13175	-0.56375	1.0109	3.9918	7.29455	9.42785
76.6	-1.68345	-1.13215	-0.5643	1.00715	3.98305	7.27745	9.4121
76.7	-1.6828	-1.1318	-0.56855	1.00135	3.97335	7.265	9.3957
76.8	-1.68115	-1.13335	-0.56645	0.9939	3.9641	7.2523	9.37765
76.9	-1.67735	-1.13235	-0.5653	0.9885	3.9572	7.23605	9.36035
77	-1.6753	-1.129	-0.5653	0.98295	3.94865	7.22235	9.34145
77.1	-1.6769	-1.1278	-0.56565	0.97745	3.93805	7.20645	9.32125
77.2	-1.67865	-1.12975	-0.56295	0.97335	3.93205	7.19115	9.3044
77.3	-1.67925	-1.12945	-0.56465	0.97085	3.92775	7.1766	9.2862
77.4	-1.67695	-1.13035	-0.56755	0.9715	3.9224	7.1627	9.27055
77.5	-1.67255	-1.12985	-0.5653	0.9695	3.9124	7.14955	9.251
77.6	-1.6674	-1.1277	-0.5657	0.96415	3.90505	7.139	9.2343
77.7	-1.6668	-1.1281	-0.56715	0.9645	3.8996	7.1223	9.21885
77.8	-1.66945	-1.12655	-0.5649	0.9602	3.8927	7.10965	9.20085
77.9	-1.6664	-1.1256	-0.5677	0.95625	3.88565	7.09815	9.185
78	-1.663	-1.1279	-0.56575	0.95275	3.87675	7.0889	9.1697
78.1	-1.66075	-1.12825	-0.56555	0.9493	3.8698	7.0781	9.15175
78.2	-1.65915	-1.12965	-0.5663	0.9477	3.8642	7.06375	9.13405
78.3	-1.659	-1.1324	-0.5673	0.94615	3.85855	7.04895	9.1147
78.4	-1.656	-1.1325	-0.57045	0.94205	3.84765	7.0357	9.0972
78.5	-1.65965	-1.13415	-0.56935	0.9394	3.8378	7.0232	9.08335
78.6	-1.66095	-1.13305	-0.5722	0.9377	3.8274	7.01125	9.0694
78.7	-1.6624	-1.1359	-0.5717	0.93665	3.82045	7.0041	9.05425
78.8	-1.6628	-1.1357	-0.56985	0.9374	3.8109	6.99455	9.03575
78.9	-1.65805	-1.13695	-0.5707	0.93515	3.80175	6.98265	9.01975
79	-1.6549	-1.1369	-0.57065	0.93275	3.78945	6.97285	9.0033
79.1	-1.65345	-1.13575	-0.57495	0.92845	3.78195	6.9587	8.99025
79.2	-1.65545	-1.13665	-0.57405	0.9242	3.7742	6.94655	8.9765
79.3	-1.65685	-1.13675	-0.5752	0.92235	3.76745	6.9407	8.96535
79.4	-1.6581	-1.1359	-0.57885	0.9168	3.761	6.92985	8.9527
79.5	-1.65845	-1.13735	-0.5817	0.91675	3.75175	6.9185	8.9373
79.6	-1.6599	-1.1366	-0.57825	0.9151	3.7469	6.9093	8.9229
79.7	-1.65825	-1.13425	-0.5779	0.9148	3.7387	6.897	8.911
79.8	-1.6567	-1.1332	-0.578	0.9156	3.7316	6.8853	8.8989
79.9	-1.6572	-1.1325	-0.5791	0.9136	3.7264	6.873	8.8873
80	-1.658	-1.1291	-0.5793	0.9093	3.719	6.8633	8.87515
80.1	-1.6598	-1.1254	-0.5793	0.907	3.7138	6.85115	8.86125
80.2	-1.6583	-1.1252	-0.5801	0.90335	3.70595	6.84025	8.8499
80.3	-1.6575	-1.1255	-0.58185	0.90215	3.69905	6.8284	8.83935
80.4	-1.65825	-1.12435	-0.58015	0.8986	3.6939	6.82005	8.82825
80.5	-1.66325	-1.12395	-0.579	0.89715	3.68755	6.80995	8.81145
80.6	-1.6644	-1.123	-0.57825	0.89435	3.67775	6.79785	8.7959
80.7	-1.66515	-1.12255	-0.58245	0.89125	3.66865	6.7853	8.7845
80.8	-1.66705	-1.12195	-0.58825	0.8862	3.6606	6.7752	8.76875
80.9	-1.66945	-1.12395	-0.5888	0.8838	3.6561	6.76325	8.75645
81	-1.672	-1.1228	-0.5897	0.87965	3.64875	6.75225	8.74565
81.1	-1.6742	-1.1241	-0.59295	0.87675	3.64215	6.74545	8.73055
81.2	-1.67625	-1.12565	-0.59665	0.87565	3.63975	6.73925	8.71725
81.3	-1.67305	-1.12745	-0.59455	0.87625	3.63275	6.72725	8.70855
81.4	-1.67145	-1.12605	-0.59375	0.86995	3.62375	6.71905	8.69605
81.5	-1.66995	-1.12455	-0.59815	0.86765	3.61935	6.70975	8.6806
81.6	-1.67345	-1.12635	-0.60105	0.86695	3.61075	6.7008	8.6639
81.7	-1.67125	-1.12295	-0.60615	0.8642	3.6044	6.6899	8.6528
81.8	-1.66975	-1.12465	-0.6084	0.8576	3.5975	6.6798	8.64005
81.9	-1.6667	-1.1253	-0.6114	0.8528	3.5923	6.66865	8.62635
82	-1.6692	-1.128	-0.6144	0.85045	3.58515	6.65635	8.61285
82.1	-1.6715	-1.1284	-0.61395	0.84705	3.57815	6.64775	8.6031
82.2	-1.67265	-1.12885	-0.61545	0.84395	3.57435	6.6387	8.5916
82.3	-1.67395	-1.13315	-0.61555	0.8432	3.5704	6.6312	8.57675
82.4	-1.67555	-1.13305	-0.6163	0.8427	3.5711	6.62395	8.5649
82.5	-1.6762	-1.1339	-0.6164	0.83805	3.56725	6.6177	8.5529
82.6	-1.6761	-1.133	-0.61915	0.8346	3.5619	6.6104	8.53805
82.7	-1.67835	-1.13385	-0.6197	0.8356	3.5589	6.60205	8.5266
82.8	-1.6791	-1.1349	-0.6186	0.83425	3.55555	6.5956	8.5115
82.9	-1.6767	-1.1327	-0.62005	0.8356	3.5494	6.585	8.4975
83	-1.67635	-1.13195	-0.6205	0.8356	3.5395	6.5741	8.484
83.1	-1.6782	-1.1323	-0.6223	0.8333	3.5327	6.5646	8.47495
83.2	-1.6788	-1.1343	-0.6247	0.8307	3.5298	6.55865	8.46475
83.3	-1.6789	-1.1352	-0.6283	0.82935	3.52345	6.55415	8.4522
83.4	-1.6776	-1.1329	-0.63015	0.82905	3.51885	6.5421	8.44185
83.5	-1.67625	-1.13035	-0.63145	0.8223	3.5107	6.53595	8.4294
83.6	-1.67565	-1.12915	-0.6374	0.82155	3.50835	6.5257	8.42045
83.7	-1.6779	-1.1293	-0.63845	0.822	3.5022	6.51875	8.4069
83.8	-1.67885	-1.12765	-0.6369	0.81765	3.49835	6.5109	8.3947
83.9	-1.6732	-1.127	-0.63865	0.8164	3.488	6.5019	8.38575
84	-1.67405	-1.12505	-0.6392	0.8149	3.4827	6.49325	8.37335
84.1	-1.6772	-1.1251	-0.6464	0.81415	3.47685	6.48495	8.36055
84.2	-1.679	-1.1241	-0.64705	0.81485	3.47055	6.47555	8.349
84.3	-1.68095	-1.11965	-0.64925	0.80865	3.46755	6.4674	8.3378
84.4	-1.68385	-1.11765	-0.65205	0.8076	3.4626	6.4588	8.33155
84.5	-1.68805	-1.11695	-0.6516	0.8043	3.4572	6.45335	8.3224
84.6	-1.6878	-1.117	-0.6539	0.80655	3.45645	6.445	8.30965
84.7	-1.6911	-1.1199	-0.64945	0.8036	3.452	6.43665	8.29705
84.8	-1.69055	-1.11675	-0.651	0.80145	3.44715	6.42695	8.28515
84.9	-1.6908	-1.1163	-0.65325	0.79675	3.44465	6.41815	8.27325
85	-1.69265	-1.11405	-0.65495	0.79575	3.44135	6.40915	8.26465
85.1	-1.69385	-1.11395	-0.65845	0.79605	3.43745	6.40285	8.25295
85.2	-1.69175	-1.11385	-0.65915	0.79385	3.43565	6.39515	8.2397
85.3	-1.69235	-1.11365	-0.65965	0.79425	3.43195	6.3878	8.23065
85.4	-1.69195	-1.11085	-0.66085	0.7933	3.4264	6.37685	8.2175
85.5	-1.68945	-1.10705	-0.6602	0.79285	3.42515	6.3687	8.20455
85.6	-1.6885	-1.1056	-0.66185	0.7866	3.4226	6.35935	8.1948
85.7	-1.68725	-1.10625	-0.6654	0.78155	3.41805	6.349	8.1844
85.8	-1.6887	-1.1086	-0.66815	0.7766	3.4136	6.3413	8.1782
85.9	-1.69045	-1.10925	-0.6668	0.7748	3.4097	6.3333	8.16945
86	-1.6882	-1.109	-0.6655	0.7738	3.4053	6.32595	8.1594
86.1	-1.6863	-1.111	-0.6657	0.77025	3.40225	6.319	8.1472
86.2	-1.6829	-1.1129	-0.66825	0.7711	3.3968	6.3151	8.1359
86.3	-1.68305	-1.11475	-0.6706	0.7709	3.3937	6.3085	8.1272
86.4	-1.6839	-1.1139	-0.6712	0.7678	3.3901	6.3068	8.11805
86.5	-1.6829	-1.1121	-0.6754	0.77	3.3877	6.29715	8.10855
86.6	-1.6793	-1.1136	-0.6776	0.76775	3.38365	6.29225	8.1017
86.7	-1.6744	-1.1112	-0.68335	0.76515	3.38175	6.2897	8.0955
86.8	-1.67235	-1.11165	-0.68575	0.7643	3.3797	6.2899	8.0856
86.9	-1.67085	-1.11055	-0.6837	0.766	3.3781	6.2846	8.07955
87	-1.6686	-1.1081	-0.6839	0.7649	3.3746	6.27965	8.0684
87.1	-1.6649	-1.1041	-0.6828	0.76675	3.37075	6.2748	8.05675
87.2	-1.6649	-1.1024	-0.68255	0.7684	3.3674	6.26725	8.05075
87.3	-1.66545	-1.09995	-0.6826	0.76755	3.36375	6.26125	8.0406
87.4	-1.666	-1.1005	-0.68535	0.76205	3.36175	6.2542	8.0279
87.5	-1.66555	-1.10025	-0.68815	0.7613	3.357	6.2464	8.0213
87.6	-1.66515	-1.10115	-0.6887	0.7584	3.3552	6.2395	8.0181
87.7	-1.6613	-1.0981	-0.6888	0.7564	3.3543	6.2338	8.0132
87.8	-1.6629	-1.0995	-0.6866	0.7599	3.3533	6.2317	8.0035
87.9	-1.6619	-1.0968	-0.684	0.7648	3.3542	6.2252	7.9935
88	-1.6603	-1.0959	-0.6822	0.7644	3.3503	6.219	7.98465
88.1	-1.6573	-1.0915	-0.6852	0.7629	3.3491	6.21245	7.9772
88.2	-1.658	-1.0931	-0.688	0.76225	3.34785	6.2045	7.9644
88.3	-1.6598	-1.0923	-0.69085	0.7582	3.3455	6.1969	7.95435
88.4	-1.65875	-1.09035	-0.6955	0.7549	3.3384	6.18805	7.946
88.5	-1.6549	-1.0911	-0.7001	0.75315	3.33355	6.1831	7.9376
88.6	-1.656	-1.0926	-0.70195	0.7565	3.331	6.1749	7.9323
88.7	-1.65545	-1.09525	-0.7013	0.7564	3.3285	6.1696	7.92325
88.8	-1.655	-1.093	-0.7023	0.7564	3.325	6.16345	7.9127
88.9	-1.6551	-1.0925	-0.7004	0.75535	3.32065	6.1549	7.9044
89	-1.6559	-1.0893	-0.70135	0.751	3.3138	6.1524	7.8936
89.1	-1.65745	-1.08945	-0.7057	0.7509	3.3125	6.1489	7.88405
89.2	-1.6561	-1.0929	-0.7049	0.749	3.3116	6.14595	7.8745
89.3	-1.6507	-1.0903	-0.706	0.75005	3.31035	6.1404	7.86585
89.4	-1.6477	-1.0905	-0.70415	0.7501	3.3096	6.13295	7.8538
89.5	-1.64555	-1.09015	-0.7037	0.75035	3.30595	6.1297	7.8454
89.6	-1.6451	-1.0863	-0.70275	0.7474	3.3046	6.1245	7.83835
89.7	-1.64275	-1.08695	-0.7039	0.7451	3.3022	6.12205	7.83155
89.8	-1.6421	-1.0881	-0.704	0.74495	3.29755	6.11815	7.82735
89.9	-1.6419	-1.0881	-0.70415	0.74465	3.29305	6.11505	7.8197
90	-1.64435	-1.08825	-0.70575	0.74365	3.29565	6.1088	7.80985
90.1	-1.64425	-1.09165	-0.70335	0.7417	3.2934	6.10225	7.8035
90.2	-1.64255	-1.09105	-0.7015	0.74065	3.29235	6.0964	7.79755
90.3	-1.643	-1.0925	-0.70215	0.737	3.2914	6.09355	7.79055
90.4	-1.63995	-1.09355	-0.702	0.73865	3.28845	6.09045	7.7836
90.5	-1.6343	-1.0942	-0.70255	0.73875	3.28645	6.0863	7.7749
90.6	-1.63095	-1.09365	-0.70285	0.7416	3.2834	6.0802	7.7706
90.7	-1.62555	-1.08995	-0.7029	0.7385	3.2814	6.0756	7.7619
90.8	-1.6234	-1.0901	-0.7037	0.7412	3.2816	6.0718	7.75695
90.9	-1.6199	-1.0878	-0.7025	0.7406	3.2788	6.06745	7.74705
91	-1.6145	-1.0847	-0.7014	0.74355	3.27425	6.06215	7.74365
91.1	-1.61	-1.0831	-0.70215	0.74085	3.26965	6.05805	7.73575
91.2	-1.60685	-1.08355	-0.70195	0.73835	3.26935	6.05145	7.73135
91.3	-1.60765	-1.08655	-0.70365	0.74215	3.26765	6.04535	7.726
91.4	-1.60465	-1.08735	-0.70285	0.74225	3.26615	6.0399	7.71975
91.5	-1.60365	-1.08915	-0.70255	0.7423	3.2635	6.03645	7.71625
91.6	-1.60605	-1.09285	-0.703	0.74135	3.26075	6.03225	7.7092
91.7	-1.6054	-1.0939	-0.70165	0.74215	3.26025	6.0291	7.70095
91.8	-1.60355	-1.09265	-0.70135	0.7435	3.2591	6.02445	7.692
91.9	-1.60295	-1.09005	-0.701	0.74095	3.25285	6.0204	7.68145
92	-1.5992	-1.0901	-0.70135	0.739	3.249	6.01715	7.67095
92.1	-1.59945	-1.09135	-0.704	0.73755	3.24335	6.01195	7.66675
92.2	-1.6017	-1.091	-0.70245	0.73885	3.24015	6.00925	7.66155
92.3	-1.60175	-1.08995	-0.69905	0.73955	3.23915	6.00155	7.6559
92.4	-1.60395	-1.08945	-0.69345	0.73925	3.23695	5.9973	7.6442
92.5	-1.60005	-1.08645	-0.69105	0.7381	3.2355	5.9858	7.6362
92.6	-1.59835	-1.08685	-0.6877	0.7327	3.2306	5.9807	7.6265
92.7	-1.5977	-1.0842	-0.6882	0.7296	3.2269	5.9731	7.62055
92.8	-1.6037	-1.0865	-0.6863	0.728	3.2227	5.96555	7.61355
92.9	-1.6056	-1.0847	-0.6844	0.72795	3.22135	5.95785	7.60565
93	-1.6083	-1.086	-0.68135	0.72525	3.21795	5.95425	7.5964
93.1	-1.60715	-1.08675	-0.68085	0.72135	3.21315	5.9512	7.58935
93.2	-1.60525	-1.08695	-0.68245	0.718	3.2131	5.94765	7.5846
93.3	-1.60565	-1.08935	-0.6799	0.71835	3.20915	5.9444	7.5768
93.4	-1.6019	-1.0902	-0.67875	0.7189	3.205	5.9403	7.573
93.5	-1.60085	-1.08725	-0.676	0.7225	3.2013	5.9394	7.56595
93.6	-1.5965	-1.0891	-0.6748	0.723	3.1983	5.93655	7.561
93.7	-1.5976	-1.0881	-0.6748	0.72305	3.19445	5.9333	7.5518
93.8	-1.5979	-1.0892	-0.67345	0.7237	3.1931	5.9258	7.54255
93.9	-1.59655	-1.08715	-0.6711	0.719	3.1879	5.91755	7.5362
94	-1.5959	-1.0852	-0.6703	0.71655	3.18195	5.9128	7.53105
94.1	-1.5976	-1.0832	-0.67245	0.7175	3.1801	5.90835	7.5272
94.2	-1.59965	-1.08495	-0.6717	0.71545	3.17845	5.9056	7.51965
94.3	-1.5972	-1.0829	-0.67145	0.7165	3.1745	5.89965	7.5164
94.4	-1.59095	-1.08325	-0.6657	0.71345	3.16965	5.8948	7.5118
94.5	-1.586	-1.0783	-0.66355	0.7124	3.1702	5.891	7.50905
94.6	-1.58755	-1.08005	-0.6633	0.7095	3.166	5.88495	7.50415
94.7	-1.5844	-1.0786	-0.6634	0.70745	3.16305	5.88115	7.4949
94.8	-1.5845	-1.0771	-0.66235	0.70705	3.16115	5.8743	7.48905
94.9	-1.58315	-1.07555	-0.65925	0.7031	3.1558	5.86885	7.4804
95	-1.58025	-1.07505	-0.6623	0.70235	3.15435	5.8614	7.47705
95.1	-1.5791	-1.0776	-0.66065	0.7017	3.1547	5.85385	7.47335
95.2	-1.57615	-1.07885	-0.6582	0.69965	3.15565	5.84955	7.4702
95.3	-1.5753	-1.0756	-0.65855	0.70115	3.15515	5.8431	7.46485
95.4	-1.57565	-1.07325	-0.65665	0.7019	3.155	5.83735	7.45565
95.5	-1.57655	-1.06995	-0.6557	0.70065	3.15035	5.83045	7.45325
95.6	-1.5738	-1.0686	-0.65585	0.69765	3.14655	5.82625	7.44885
95.7	-1.57415	-1.07175	-0.65785	0.70255	3.14295	5.82035	7.44295
95.8	-1.57655	-1.07525	-0.65435	0.70395	3.13995	5.81725	7.43875
95.9	-1.57515	-1.07265	-0.65485	0.70505	3.13975	5.81055	7.4334
96	-1.57135	-1.07055	-0.65285	0.70395	3.13685	5.8081	7.4283
96.1	-1.56895	-1.06655	-0.65045	0.7057	3.136	5.8065	7.42395
96.2	-1.56785	-1.06315	-0.649	0.7052	3.1319	5.80495	7.4227
96.3	-1.5657	-1.0617	-0.6483	0.70365	3.13155	5.8003	7.4181
96.4	-1.5653	-1.062	-0.64865	0.7068	3.1334	5.7951	7.41415
96.5	-1.56755	-1.06135	-0.6457	0.7052	3.1292	5.78985	7.4097
96.6	-1.5666	-1.0574	-0.6437	0.70575	3.12725	5.7856	7.4044
96.7	-1.5654	-1.059	-0.64345	0.7032	3.1279	5.7828	7.4005
96.8	-1.57025	-1.05905	-0.6428	0.7046	3.1246	5.7825	7.3965
96.9	-1.5722	-1.0561	-0.6413	0.7058	3.1229	5.7747	7.3902
97	-1.5708	-1.0553	-0.6402	0.7019	3.1194	5.7679	7.38835
97.1	-1.5686	-1.0552	-0.6438	0.6968	3.1142	5.76265	7.38195
97.2	-1.5743	-1.0605	-0.6445	0.69515	3.11295	5.75735	7.37365
97.3	-1.5766	-1.0612	-0.64325	0.69345	3.11135	5.75065	7.36815
97.4	-1.57425	-1.06045	-0.64235	0.69065	3.10635	5.74745	7.3628
97.5	-1.57235	-1.05975	-0.64565	0.68935	3.10285	5.7434	7.35735
97.6	-1.57305	-1.06155	-0.64635	0.687	3.1003	5.73835	7.352
97.7	-1.56855	-1.06085	-0.645	0.68585	3.09695	5.7332	7.34795
97.8	-1.5674	-1.0624	-0.63985	0.688	3.0952	5.72735	7.3441
97.9	-1.56605	-1.06475	-0.6376	0.68365	3.08965	5.724	7.3397
98	-1.5637	-1.0665	-0.63635	0.6847	3.0898	5.7183	7.3347
98.1	-1.56655	-1.06895	-0.6377	0.6841	3.0889	5.7143	7.3313
98.2	-1.566	-1.0705	-0.6372	0.6821	3.092	5.7094	7.3255
98.3	-1.5634	-1.0703	-0.6385	0.6794	3.0912	5.7054	7.32065
98.4	-1.5639	-1.0715	-0.6377	0.677	3.0882	5.70455	7.3145
98.5	-1.5655	-1.0733	-0.6399	0.67865	3.08675	5.6983	7.3113
98.6	-1.5649	-1.0745	-0.63985	0.6766	3.086	5.6942	7.30975
98.7	-1.56455	-1.07165	-0.6408	0.6788	3.085	5.69045	7.3072
98.8	-1.5624	-1.072	-0.6403	0.67925	3.08415	5.6851	7.3026
98.9	-1.5582	-1.0704	-0.64085	0.6805	3.0817	5.6814	7.29645
99	-1.55615	-1.07095	-0.6427	0.6801	3.0784	5.67645	7.2931
99.1	-1.5542	-1.0698	-0.6459	0.67815	3.07615	5.6685	7.2872
99.2	-1.5547	-1.0709	-0.64545	0.6791	3.0743	5.6592	7.28145
99.3	-1.55765	-1.07205	-0.6445	0.676	3.0705	5.65055	7.27515
99.4	-1.5557	-1.0713	-0.6441	0.67185	3.06905	5.64425	7.26745
99.5	-1.5554	-1.0692	-0.64395	0.66925	3.06935	5.63475	7.2592
99.6	-1.55715	-1.07225	-0.64265	0.66455	3.06365	5.6279	7.2565
99.7	-1.56115	-1.07225	-0.64435	0.6633	3.0616	5.6237	7.2503
99.8	-1.56265	-1.07495	-0.6434	0.664	3.0594	5.6188	7.2451
99.9	-1.5611	-1.0769	-0.6409	0.6627	3.0535	5.6163	7.2418
100	-1.5612	-1.078	-0.6449	0.6637	3.0518	5.6126	7.2398
100.1	-1.5647	-1.0821	-0.6452	0.6582	3.0495	5.6089	7.2364
100.2	-1.5637	-1.0871	-0.6425	0.6584	3.0487	5.6051	7.23065
100.3	-1.5631	-1.0857	-0.6382	0.6605	3.0437	5.60205	7.22895
100.4	-1.5626	-1.085	-0.6367	0.66005	3.04405	5.59995	7.2226
100.5	-1.5663	-1.0836	-0.64105	0.66285	3.04365	5.5957	7.21665
100.6	-1.56875	-1.08635	-0.63875	0.6632	3.0397	5.59505	7.21125
100.7	-1.56535	-1.08355	-0.6364	0.66565	3.03905	5.59105	7.20445
100.8	-1.5676	-1.0846	-0.63545	0.66345	3.03655	5.58865	7.20125
100.9	-1.56395	-1.08045	-0.63595	0.66245	3.03385	5.58685	7.19535
101	-1.56395	-1.08245	-0.63815	0.66535	3.03375	5.58675	7.19285
101.1	-1.56485	-1.08095	-0.63335	0.66345	3.03255	5.58635	7.1857
101.2	-1.56485	-1.08195	-0.63365	0.66275	3.03185	5.5859	7.1792
101.3	-1.56705	-1.08165	-0.63445	0.6627	3.0276	5.5826	7.1738
101.4	-1.56965	-1.08165	-0.6353	0.6614	3.0239	5.5777	7.1691
101.5	-1.5727	-1.0808	-0.6361	0.6571	3.0183	5.5738	7.16885
101.6	-1.5735	-1.0815	-0.6377	0.6552	3.0189	5.57055	7.1634
101.7	-1.5759	-1.0836	-0.6365	0.65275	3.02045	5.5654	7.1592
101.8	-1.5758	-1.0851	-0.63565	0.6519	3.02	5.5604	7.1529
101.9	-1.57635	-1.08095	-0.636	0.6489	3.0183	5.5541	7.14315
102	-1.5791	-1.0812	-0.6352	0.649	3.0156	5.55095	7.1357
102.1	-1.5809	-1.0838	-0.6368	0.64975	3.01375	5.5437	7.13145
102.2	-1.581	-1.0868	-0.63895	0.6435	3.0074	5.53705	7.1257
102.3	-1.57955	-1.09085	-0.6415	0.64305	3.00655	5.5307	7.1181
102.4	-1.5811	-1.0914	-0.64215	0.6403	3.0026	5.5283	7.1112
102.5	-1.57955	-1.09295	-0.6409	0.6393	2.9954	5.5253	7.10435
102.6	-1.5763	-1.0927	-0.6401	0.6407	2.9963	5.52215	7.1
102.7	-1.5775	-1.092	-0.6388	0.63675	2.99365	5.52	7.09745
102.8	-1.5765	-1.0865	-0.63875	0.6353	2.9899	5.51475	7.09025
102.9	-1.57355	-1.08435	-0.6365	0.63375	2.98735	5.50965	7.0877
103	-1.5696	-1.0833	-0.63655	0.63015	2.98395	5.5093	7.08425
103.1	-1.57315	-1.08625	-0.63895	0.633	2.9831	5.50925	7.07615
103.2	-1.57635	-1.08565	-0.6365	0.63625	2.98555	5.50645	7.069
103.3	-1.5748	-1.0814	-0.63245	0.63695	2.98395	5.5011	7.06665
103.4	-1.57455	-1.08035	-0.63225	0.6351	2.9787	5.49895	7.06075
103.5	-1.57455	-1.08125	-0.63	0.63375	2.97695	5.49585	7.0567
103.6	-1.5782	-1.0834	-0.63175	0.62915	2.97445	5.4934	7.0502
103.7	-1.57625	-1.08125	-0.63275	0.63	2.9746	5.4912	7.0445
103.8	-1.57925	-1.08245	-0.6316	0.6287	2.9714	5.4884	7.04255
103.9	-1.5808	-1.081	-0.6353	0.6268	2.9669	5.48655	7.03705
104	-1.5815	-1.0808	-0.6363	0.62955	2.96785	5.48365	7.03295
104.1	-1.5836	-1.0819	-0.63545	0.62815	2.96535	5.48145	7.029
104.2	-1.57905	-1.07855	-0.63485	0.62795	2.96215	5.4776	7.0245
104.3	-1.57875	-1.07455	-0.63305	0.6293	2.9564	5.4781	7.01775
104.4	-1.57825	-1.07475	-0.6325	0.631	2.9535	5.47035	7.0119
104.5	-1.5763	-1.0718	-0.6346	0.62955	2.94985	5.4645	7.00615
104.6	-1.5721	-1.0664	-0.63855	0.6267	2.9468	5.46375	7.0028
104.7	-1.57615	-1.06785	-0.6411	0.62605	2.94285	5.4638	6.99765
104.8	-1.579	-1.0711	-0.64245	0.6252	2.9399	5.46245	6.9934
104.9	-1.58095	-1.06845	-0.6416	0.62785	2.94105	5.4642	6.98935
105	-1.581	-1.0674	-0.63665	0.6282	2.9439	5.46025	6.98825
105.1	-1.58025	-1.06525	-0.6319	0.62755	2.94215	5.45595	6.9849
105.2	-1.5775	-1.062	-0.63165	0.62845	2.93945	5.4527	6.9821
105.3	-1.57735	-1.06075	-0.62925	0.6298	2.9395	5.4545	6.9778
105.4	-1.57465	-1.05885	-0.6282	0.6341	2.9411	5.4533	6.97005
105.5	-1.576	-1.0572	-0.6253	0.6307	2.9388	5.44795	6.96655
105.6	-1.5758	-1.0569	-0.6251	0.62695	2.93485	5.44995	6.96135
105.7	-1.576	-1.0551	-0.62895	0.62535	2.93695	5.44835	6.95255
105.8	-1.57855	-1.05425	-0.62825	0.62385	2.93585	5.44485	6.94545
105.9	-1.57445	-1.05035	-0.62775	0.62195	2.93425	5.44065	6.9421
106	-1.57445	-1.05045	-0.62965	0.61925	2.93345	5.4403	6.9383
106.1	-1.57315	-1.05245	-0.62705	0.6191	2.9346	5.4396	6.93255
106.2	-1.57195	-1.05305	-0.6236	0.6219	2.9325	5.43895	6.92865
106.3	-1.5712	-1.0453	-0.6247	0.61985	2.92835	5.43545	6.9256
106.4	-1.5675	-1.0431	-0.62725	0.61795	2.92645	5.4339	6.9199
106.5	-1.56755	-1.04295	-0.62815	0.6156	2.9244	5.4329	6.91205
106.6	-1.56755	-1.04195	-0.6257	0.6145	2.9216	5.43065	6.91025
106.7	-1.5673	-1.0412	-0.6254	0.61145	2.91915	5.42855	6.9055
106.8	-1.5697	-1.0407	-0.62815	0.61325	2.92105	5.4294	6.9035
106.9	-1.56725	-1.04015	-0.62645	0.6142	2.9216	5.4258	6.8976
107	-1.56405	-1.03975	-0.625	0.6159	2.9208	5.422	6.8922
107.1	-1.5629	-1.0342	-0.6233	0.6127	2.9178	5.4159	6.8855
107.2	-1.5581	-1.0323	-0.6251	0.6133	2.9134	5.4094	6.8833
107.3	-1.5571	-1.0319	-0.6261	0.6142	2.9093	5.4035	6.8785
107.4	-1.5547	-1.032	-0.6259	0.6135	2.9064	5.3948	6.87265
107.5	-1.5505	-1.0334	-0.6239	0.6116	2.9013	5.39235	6.87085
107.6	-1.5461	-1.0341	-0.6252	0.61015	2.89955	5.39095	6.86645
107.7	-1.5502	-1.0394	-0.62785	0.61285	2.89835	5.38805	6.86285
107.8	-1.55125	-1.04185	-0.62625	0.61525	2.89685	5.38835	6.85765
107.9	-1.54955	-1.03785	-0.62415	0.61265	2.89525	5.38655	6.85435
108	-1.54775	-1.03685	-0.62745	0.61315	2.89385	5.38475	6.8506
108.1	-1.54655	-1.03635	-0.63005	0.61055	2.89235	5.3792	6.8456
108.2	-1.54485	-1.03635	-0.62815	0.6095	2.8906	5.3738	6.8421
108.3	-1.54395	-1.03805	-0.6283	0.6143	2.8916	5.3712	6.8389
108.4	-1.5448	-1.0377	-0.6288	0.6164	2.8901	5.3672	6.8379
108.5	-1.5432	-1.0392	-0.6264	0.6209	2.8876	5.3641	6.83455
108.6	-1.5433	-1.0381	-0.6276	0.619	2.8877	5.35875	6.8293
108.7	-1.5445	-1.0373	-0.6286	0.61475	2.88315	5.3549	6.82375
108.8	-1.5419	-1.0384	-0.63115	0.6158	2.8811	5.35165	6.81815
108.9	-1.54405	-1.04495	-0.6311	0.61605	2.88165	5.35305	6.8165
109	-1.543	-1.0482	-0.63305	0.61305	2.87905	5.3494	6.81205
109.1	-1.54275	-1.04695	-0.63255	0.6147	2.8807	5.34635	6.80405
109.2	-1.54215	-1.04185	-0.6312	0.61155	2.88005	5.34285	6.80155
109.3	-1.543	-1.0426	-0.63055	0.60905	2.87595	5.33995	6.7985
109.4	-1.54035	-1.04295	-0.63435	0.60895	2.87445	5.3371	6.7927
109.5	-1.53885	-1.04175	-0.63535	0.6086	2.8727	5.3324	6.78835
109.6	-1.53875	-1.03765	-0.6377	0.6083	2.8704	5.32735	6.785
109.7	-1.5359	-1.0317	-0.6362	0.60965	2.86925	5.326	6.78275
109.8	-1.5352	-1.0286	-0.63435	0.6084	2.8679	5.32175	6.7799
109.9	-1.53385	-1.02715	-0.6363	0.61035	2.86795	5.3175	6.77365
110	-1.5298	-1.0233	-0.63605	0.6079	2.8682	5.31495	6.77065
110.1	-1.52715	-1.01885	-0.6361	0.60745	2.86725	5.31185	6.76695
110.2	-1.5251	-1.0178	-0.63705	0.60855	2.86805	5.31085	6.763
110.3	-1.52715	-1.01455	-0.63815	0.60795	2.86595	5.3066	6.7589
110.4	-1.52815	-1.01525	-0.63915	0.6083	2.8655	5.3029	6.7547
110.5	-1.52935	-1.01555	-0.638	0.6087	2.8651	5.3036	6.7543
110.6	-1.53	-1.0148	-0.6377	0.6071	2.8647	5.304	6.7526
110.7	-1.528	-1.0154	-0.6364	0.6088	2.8671	5.2992	6.74725
110.8	-1.5252	-1.0136	-0.6321	0.6105	2.8682	5.29625	6.74155
110.9	-1.5209	-1.0102	-0.629	0.61165	2.86655	5.29305	6.73525
111	-1.5199	-1.0102	-0.62895	0.61095	2.86315	5.28595	6.73005
111.1	-1.52035	-1.01265	-0.63075	0.60715	2.86065	5.28635	6.72495
111.2	-1.51945	-1.01475	-0.63355	0.60655	2.86235	5.28785	6.71835
111.3	-1.51995	-1.01615	-0.63185	0.60925	2.86225	5.28855	6.71645
111.4	-1.51785	-1.01225	-0.63315	0.60785	2.85935	5.28415	6.71505
111.5	-1.51655	-1.00795	-0.63415	0.60405	2.85185	5.28235	6.71635
111.6	-1.51585	-1.00835	-0.63805	0.60485	2.84825	5.28175	6.71555
111.7	-1.51585	-1.00935	-0.63875	0.60825	2.84665	5.27815	6.71365
111.8	-1.51475	-1.00955	-0.63605	0.61025	2.84445	5.27615	6.7129
111.9	-1.50605	-1.00875	-0.63465	0.61235	2.84395	5.2737	6.711
112	-1.50695	-1.00975	-0.63525	0.6131	2.8432	5.2724	6.70625
112.1	-1.50565	-1.00715	-0.6357	0.6172	2.8425	5.26655	6.70255
112.2	-1.5066	-1.0048	-0.6341	0.61745	2.83725	5.26225	6.69755
112.3	-1.5034	-1.001	-0.63855	0.61975	2.83805	5.25585	6.69275
112.4	-1.50395	-1.00435	-0.63395	0.61955	2.83495	5.25635	6.68785
112.5	-1.50465	-1.00335	-0.63395	0.61955	2.83685	5.25505	6.68335
112.6	-1.50505	-1.00275	-0.63295	0.61975	2.83325	5.25245	6.68235
112.7	-1.50145	-1.00235	-0.63405	0.62165	2.83175	5.25385	6.67595
112.8	-1.50155	-1.00375	-0.63185	0.62165	2.83165	5.24825	6.673
112.9	-1.50085	-1.00115	-0.62565	0.61615	2.82445	5.2438	6.66765
113	-1.50365	-0.99655	-0.62545	0.6168	2.823	5.23955	6.6669
113.1	-1.50865	-0.99955	-0.6254	0.61385	2.82005	5.2379	6.66655
113.2	-1.5088	-1.0022	-0.62875	0.6168	2.823	5.23685	6.66785
113.3	-1.51395	-1.00425	-0.6285	0.61975	2.82475	5.23725	6.663
113.4	-1.5118	-1.0022	-0.62695	0.62075	2.82725	5.2359	6.6615
113.5	-1.50965	-0.99885	-0.62425	0.6239	2.8261	5.2389	6.65925
113.6	-1.50755	-0.99475	-0.6235	0.6269	2.828	5.23775	6.65155
113.7	-1.5083	-0.9946	-0.6183	0.63005	2.82875	5.23475	6.64765
113.8	-1.5004	-0.9891	-0.614351	0.62575	2.82415	5.23005	6.643
113.9	-1.49745	-0.98625	-0.61485	0.62365	2.81725	5.2253	6.63805
114	-1.49825	-0.98755	-0.61445	0.6229	2.8137	5.22165	6.63375
114.1	-1.49695	-0.98775	-0.61	0.62205	2.81155	5.21985	6.63345
114.2	-1.4952	-0.9897	-0.60965	0.62305	2.81055	5.22155	6.6309
114.3	-1.49585	-0.98925	-0.61155	0.62175	2.81015	5.2208	6.6277
114.4	-1.49675	-0.99005	-0.60795	0.6172	2.8079	5.2206	6.6265
114.5	-1.49605	-0.98865	-0.6077	0.6165	2.8074	5.2183	6.62195
114.6	-1.4972	-0.9871	-0.6072	0.6123	2.8058	5.21645	6.61915
114.7	-1.4943	-0.9841	-0.6057	0.61305	2.80635	5.21605	6.6192
114.8	-1.4933	-0.984	-0.60735	0.61745	2.80725	5.2137	6.61755
114.9	-1.49565	-0.98535	-0.60575	0.6182	2.8071	5.21105	6.61345
115	-1.49345	-0.98145	-0.6054	0.61675	2.80585	5.20765	6.6102
115.1	-1.4936	-0.9787	-0.60325	0.62115	2.80655	5.2034	6.6076
115.2	-1.49515	-0.98075	-0.60285	0.6163	2.8023	5.1996	6.60615
115.3	-1.49505	-0.98355	-0.6033	0.6151	2.8001	5.19685	6.60325
115.4	-1.4949	-0.984	-0.6047	0.61485	2.80185	5.19435	6.60055
115.5	-1.4977	-0.984	-0.60325	0.61465	2.79985	5.19215	6.5989
115.6	-1.49865	-0.98655	-0.60205	0.61405	2.79735	5.1938	6.5948
115.7	-1.49885	-0.98955	-0.60255	0.613	2.7984	5.193	6.59085
115.8	-1.50065	-0.99355	-0.5995	0.6092	2.7963	5.18735	6.58535
115.9	-1.5017	-0.9933	-0.6018	0.61085	2.79425	5.18355	6.5818
116	-1.5007	-0.9953	-0.60095	0.61065	2.79105	5.1854	6.5777
116.1	-1.50325	-0.99645	-0.60215	0.6129	2.7929	5.1801	6.5756
116.2	-1.50625	-0.99945	-0.6021	0.6122	2.7913	5.179	6.57145
116.3	-1.5034	-0.9969	-0.6002	0.6146	2.7913	5.17515	6.57025
116.4	-1.5033	-0.9995	-0.5991	0.61615	2.79085	5.17395	6.5706
116.5	-1.5005	-0.9984	-0.59535	0.61555	2.79255	5.1711	6.5682
116.6	-1.49965	-0.99865	-0.59385	0.6152	2.7904	5.1662	6.56435
116.7	-1.49965	-0.99975	-0.593	0.6162	2.7895	5.16355	6.56145
116.8	-1.5004	-0.9993	-0.5881	0.61435	2.78815	5.16535	6.5579
116.9	-1.4968	-0.9966	-0.58815	0.61305	2.78515	5.1635	6.55545
117	-1.49315	-0.99235	-0.58655	0.6108	2.7859	5.16425	6.55425
117.1	-1.49055	-0.99345	-0.5879	0.61155	2.78615	5.16465	6.55295
117.2	-1.4891	-0.9905	-0.58375	0.61275	2.78325	5.16025	6.55095
117.3	-1.48725	-0.98645	-0.58175	0.61035	2.77945	5.15825	6.5502
117.4	-1.48625	-0.98685	-0.58255	0.60865	2.77985	5.1579	6.54765
117.5	-1.48665	-0.99005	-0.57955	0.6086	2.7817	5.15385	6.54435
117.6	-1.48775	-0.99305	-0.5788	0.60855	2.78285	5.15135	6.54275
117.7	-1.4847	-0.9901	-0.57925	0.61285	2.78395	5.14955	6.5404
117.8	-1.48525	-0.99025	-0.57855	0.61285	2.78505	5.1473	6.5406
117.9	-1.48515	-0.99135	-0.57685	0.6108	2.7852	5.1441	6.53575
118	-1.48845	-0.98985	-0.5757	0.6102	2.7844	5.13975	6.5312
118.1	-1.4868	-0.9906	-0.5735	0.61145	2.78545	5.1365	6.5296
118.2	-1.4865	-0.9899	-0.57155	0.6077	2.7865	5.1353	6.52825
118.3	-1.48405	-0.98765	-0.5726	0.6032	2.7882	5.13465	6.52795
118.4	-1.485	-0.988	-0.5729	0.59775	2.78555	5.13475	6.52575
118.5	-1.4837	-0.9861	-0.57595	0.59575	2.78765	5.13125	6.52415
118.6	-1.48345	-0.98755	-0.57235	0.59475	2.78475	5.12575	6.5231
118.7	-1.48325	-0.98815	-0.57045	0.59465	2.78355	5.1223	6.5217
118.8	-1.48555	-0.98825	-0.56995	0.5936	2.7814	5.1192	6.51805
118.9	-1.48495	-0.98605	-0.5744	0.5937	2.7811	5.11665	6.51445
119	-1.4819	-0.9899	-0.5751	0.59625	2.78385	5.11365	6.5125
119.1	-1.4776	-0.995	-0.57665	0.59555	2.78235	5.1124	6.50885
119.2	-1.47415	-0.99715	-0.57745	0.5953	2.7828	5.10895	6.50845
119.3	-1.47355	-1.00085	-0.5769	0.59385	2.78165	5.10775	6.50445
119.4	-1.4718	-0.9988	-0.57565	0.59365	2.78045	5.10775	6.5056
119.5	-1.46995	-0.99935	-0.57445	0.59215	2.77795	5.1068	6.5065
119.6	-1.46925	-0.99855	-0.57645	0.5887	2.7804	5.105	6.50415
119.7	-1.47085	-0.99785	-0.5744	0.5883	2.7821	5.10475	6.5024
119.8	-1.4695	-0.9988	-0.5771	0.58945	2.78275	5.1018	6.497
119.9	-1.4705	-0.998	-0.57585	0.5918	2.7826	5.1035	6.4941
120	-1.46905	-0.99695	-0.5764	0.5911	2.7846	5.1031	6.49515
120.1	-1.468	-0.9983	-0.5757	0.5906	2.786	5.10465	6.49405
120.2	-1.4686	-1.0015	-0.575	0.59135	2.78605	5.10135	6.4907
120.3	-1.469	-0.9999	-0.57315	0.58715	2.78425	5.0943	6.4911
120.4	-1.46545	-1.00055	-0.57495	0.5864	2.7812	5.0945	6.4895
120.5	-1.46365	-0.99805	-0.5788	0.5872	2.7808	5.093	6.4869
120.6	-1.4619	-0.9959	-0.5779	0.5851	2.7794	5.0923	6.48195
120.7	-1.4602	-0.9936	-0.5785	0.5867	2.7811	5.08595	6.47935
120.8	-1.46	-0.9937	-0.5785	0.58445	2.77795	5.08585	6.4742
120.9	-1.4601	-0.9941	-0.57695	0.58415	2.77635	5.0854	6.47275
121	-1.45935	-0.99275	-0.57485	0.5827	2.7761	5.08655	6.46955
121.1	-1.45845	-0.99165	-0.5753	0.58565	2.77725	5.08155	6.46395
121.2	-1.4585	-0.9944	-0.57225	0.58285	2.77715	5.07865	6.45975
121.3	-1.45465	-0.98915	-0.57325	0.58605	2.77475	5.07715	6.4599
121.4	-1.45175	-0.98945	-0.57465	0.58975	2.77665	5.0757	6.45995
121.5	-1.45085	-0.98835	-0.57335	0.5921	2.7761	5.07385	6.45815
121.6	-1.44965	-0.98945	-0.5712	0.59115	2.77695	5.07415	6.45495
121.7	-1.447	-0.9855	-0.56925	0.59145	2.77755	5.06945	6.4544
121.8	-1.44715	-0.98045	-0.56545	0.59265	2.77445	5.0705	6.45395
121.9	-1.44455	-0.97825	-0.56385	0.5988	2.7764	5.07185	6.4555
122	-1.44585	-0.98145	-0.5599	0.59595	2.77605	5.0711	6.44835
122.1	-1.4473	-0.9786	-0.56035	0.5948	2.7783	5.06535	6.44805
122.2	-1.44775	-0.97915	-0.5562	0.59325	2.77155	5.06855	6.4468
122.3	-1.4462	-0.9765	-0.55685	0.59325	2.76995	5.0652	6.4449
122.4	-1.45015	-0.97955	-0.55855	0.5905	2.7694	5.062	6.44205
122.5	-1.44875	-0.97775	-0.5564	0.5889	2.7685	5.05995	6.4339
122.6	-1.4487	-0.9785	-0.5592	0.58895	2.76855	5.0571	6.4316
122.7	-1.4478	-0.9773	-0.56175	0.5911	2.7652	5.0559	6.42725
122.8	-1.44815	-0.97915	-0.5624	0.5923	2.763	5.05415	6.4237
122.9	-1.4507	-0.9823	-0.5649	0.59245	2.75985	5.0513	6.42245
123	-1.4548	-0.986	-0.56765	0.5949	2.7604	5.04875	6.41985
123.1	-1.46195	-0.98905	-0.5696	0.59655	2.75975	5.04385	6.4191
123.2	-1.4636	-0.9889	-0.56895	0.59715	2.75565	5.0403	6.4167
123.3	-1.46585	-0.99095	-0.57255	0.5978	2.7544	5.0401	6.4138
123.4	-1.46915	-0.99195	-0.5731	0.6003	2.7527	5.0356	6.4121
123.5	-1.4699	-0.99	-0.5715	0.5999	2.75	5.0303	6.4117
123.6	-1.4685	-0.9891	-0.5733	0.6003	2.7492	5.0291	6.4128
123.7	-1.4694	-0.9884	-0.5732	0.6024	2.75	5.0303	6.4083
123.8	-1.4717	-0.9902	-0.57	0.6023	2.7532	5.0282	6.40395
123.9	-1.4724	-0.9886	-0.5668	0.6009	2.7524	5.02635	6.3972
124	-1.4682	-0.9846	-0.5668	0.60465	2.75035	5.0247	6.39705
124.1	-1.4657	-0.9852	-0.56635	0.6051	2.75	5.02575	6.3975
124.2	-1.46415	-0.98225	-0.5676	0.60415	2.74775	5.0258	6.39235
124.3	-1.4652	-0.9823	-0.56915	0.6043	2.7448	5.02405	6.38955
124.4	-1.46875	-0.98195	-0.567	0.60565	2.74055	5.02045	6.3812
124.5	-1.4685	-0.9806	-0.56665	0.60575	2.74165	5.0161	6.3772
124.6	-1.47075	-0.98315	-0.56815	0.605	2.7388	5.0171	6.3709
124.7	-1.47205	-0.98175	-0.5721	0.6047	2.7394	5.0147	6.36705
124.8	-1.4704	-0.9816	-0.5707	0.6031	2.736	5.01565	6.36275
124.9	-1.468	-0.9803	-0.5702	0.60255	2.73485	5.01335	6.3631
125	-1.4687	-0.9828	-0.56745	0.60335	2.73315	5.0132	6.36095
125.1	-1.47165	-0.97995	-0.56885	0.6032	2.7332	5.01205	6.3569
125.2	-1.47305	-0.97665	-0.5656	0.60265	2.73065	5.0127	6.35315
125.3	-1.4734	-0.9739	-0.56255	0.603	2.7271	5.01185	6.3483
125.4	-1.47375	-0.97145	-0.5609	0.60115	2.72185	5.0066	6.34665
125.5	-1.474	-0.9741	-0.56345	0.6004	2.7206	5.00355	6.34045
125.6	-1.47925	-0.97395	-0.5648	0.60105	2.71865	5.00025	6.33455
125.7	-1.4827	-0.9738	-0.56085	0.60105	2.71485	4.99715	6.3373
125.8	-1.48005	-0.97455	-0.56565	0.60095	2.71085	4.9959	6.33555
125.9	-1.48245	-0.97405	-0.56595	0.6025	2.7102	4.99505	6.33985
126	-1.48335	-0.97115	-0.562	0.60425	2.71055	4.99345	6.341
126.1	-1.4812	-0.9699	-0.56255	0.61005	2.71065	4.9923	6.3368
126.2	-1.47935	-0.96675	-0.56035	0.6127	2.7117	4.9904	6.33335
126.3	-1.47585	-0.96325	-0.5588	0.6113	2.7108	4.98885	6.33125
126.4	-1.4716	-0.9598	-0.5571	0.61315	2.70895	4.99015	6.3279
126.5	-1.4743	-0.9595	-0.55555	0.61305	2.70995	4.9887	6.3231
126.6	-1.47345	-0.95895	-0.55515	0.6135	2.712	4.9882	6.31905
126.7	-1.47425	-0.95855	-0.5542	0.612	2.7124	4.98775	6.3165
126.8	-1.476	-0.9583	-0.5531	0.61085	2.71405	4.9891	6.3131
126.9	-1.4765	-0.9583	-0.55045	0.6108	2.7128	4.9867	6.31365
127	-1.47605	-0.95615	-0.5501	0.6093	2.7101	4.98555	6.3117
127.1	-1.4767	-0.9568	-0.5525	0.61025	2.70865	4.9824	6.30975
127.2	-1.4776	-0.9572	-0.54975	0.6098	2.706	4.98365	6.3076
127.3	-1.47525	-0.95315	-0.5523	0.60995	2.70345	4.9837	6.30555
127.4	-1.4759	-0.9559	-0.55245	0.6076	2.7037	4.98105	6.30055
127.5	-1.47655	-0.95405	-0.5506	0.60675	2.70025	4.97895	6.29865
127.6	-1.4779	-0.954	-0.55235	0.60595	2.70005	4.97975	6.2945
127.7	-1.47545	-0.95125	-0.55175	0.60805	2.69895	4.9765	6.2924
127.8	-1.47575	-0.95015	-0.55085	0.6081	2.6995	4.9777	6.29035
127.9	-1.47385	-0.94955	-0.5514	0.6081	2.7	4.97565	6.2874
128	-1.4755	-0.9497	-0.5538	0.60625	2.69585	4.9697	6.2821
128.1	-1.4733	-0.9488	-0.55495	0.6055	2.6907	4.9684	6.28255
128.2	-1.47055	-0.94865	-0.555	0.6044	2.6878	4.96635	6.2818
128.3	-1.4678	-0.9492	-0.557	0.60695	2.68785	4.9636	6.27805
128.4	-1.467	-0.9518	-0.55605	0.611	2.6875	4.96285	6.27385
128.5	-1.46575	-0.94845	-0.552	0.61135	2.68465	4.96165	6.2703
128.6	-1.4667	-0.9462	-0.55395	0.60995	2.68005	4.9618	6.2713
128.7	-1.46675	-0.94385	-0.55535	0.6075	2.6762	4.9612	6.2716
128.8	-1.47175	-0.94485	-0.5541	0.6061	2.6772	4.9606	6.26795
128.9	-1.4704	-0.9411	-0.5522	0.604	2.6806	4.95595	6.266
129	-1.468	-0.9374	-0.551	0.60215	2.67965	4.9545	6.2648
129.1	-1.4671	-0.9342	-0.54825	0.5988	2.6791	4.956	6.2607
129.2	-1.46525	-0.93395	-0.5478	0.5999	2.6786	4.9544	6.2588
129.3	-1.4674	-0.933	-0.5457	0.595	2.6819	4.9519	6.25665
129.4	-1.465	-0.9308	-0.5441	0.5935	2.6826	4.94855	6.2521
129.5	-1.461	-0.9323	-0.5427	0.59255	2.68275	4.9465	6.24975
129.6	-1.4624	-0.9343	-0.54435	0.5931	2.6831	4.94605	6.24885
129.7	-1.46425	-0.93345	-0.5471	0.59585	2.68235	4.94735	6.24295
129.8	-1.4672	-0.9357	-0.54775	0.59765	2.68265	4.94505	6.24065
129.9	-1.46685	-0.93595	-0.54785	0.59515	2.67925	4.94385	6.2384
130	-1.46465	-0.93385	-0.55195	0.59505	2.67645	4.9422	6.2371
130.1	-1.46735	-0.93675	-0.55125	0.5939	2.6746	4.9425	6.23485
130.2	-1.47155	-0.93685	-0.555	0.5933	2.6758	4.94325	6.23045
130.3	-1.4756	-0.9365	-0.5561	0.59125	2.67745	4.94105	6.23285
130.4	-1.4759	-0.9345	-0.55355	0.59205	2.67905	4.94235	6.23
130.5	-1.47455	-0.93445	-0.55355	0.59335	2.68165	4.9411	6.2308
130.6	-1.47675	-0.93375	-0.55265	0.5973	2.681	4.9402	6.22845
130.7	-1.47275	-0.93005	-0.5528	0.5992	2.6831	4.93585	6.22615
130.8	-1.4702	-0.9297	-0.5506	0.59895	2.68265	4.93455	6.22425
130.9	-1.4714	-0.9277	-0.55075	0.59935	2.68475	4.92935	6.22325
131	-1.47205	-0.93145	-0.55095	0.60125	2.68365	4.92705	6.221
131.1	-1.47245	-0.93095	-0.54935	0.60335	2.68215	4.9232	6.2193
131.2	-1.46735	-0.93315	-0.55085	0.6013	2.6773	4.9222	6.21775
131.3	-1.46495	-0.93365	-0.5551	0.6004	2.679	4.91935	6.21445
131.4	-1.4671	-0.9329	-0.5567	0.60455	2.68155	4.91575	6.21095
131.5	-1.4638	-0.9292	-0.55555	0.60545	2.68135	4.91895	6.20635
131.6	-1.46275	-0.92945	-0.55465	0.60615	2.67925	4.91705	6.20475
131.7	-1.46135	-0.93235	-0.55275	0.60495	2.67935	4.91825	6.2043
131.8	-1.46115	-0.93335	-0.55465	0.60395	2.68085	4.9187	6.19695
131.9	-1.46405	-0.93395	-0.55115	0.6029	2.6803	4.91425	6.1958
132	-1.46295	-0.93115	-0.5485	0.59925	2.67715	4.9139	6.18965
132.1	-1.463	-0.9296	-0.55435	0.5993	2.6777	4.91155	6.1847
132.2	-1.46585	-0.93005	-0.5543	0.59415	2.67545	4.9065	6.1843
132.3	-1.4656	-0.9274	-0.55695	0.5931	2.6699	4.9049	6.17975
132.4	-1.46915	-0.92765	-0.56	0.5954	2.6692	4.90365	6.17795
132.5	-1.4735	-0.9296	-0.5623	0.59665	2.67145	4.90045	6.1775
132.6	-1.4752	-0.9273	-0.56155	0.59785	2.67045	4.8985	6.17895
132.7	-1.47475	-0.93025	-0.56125	0.5979	2.6695	4.89525	6.1786
132.8	-1.47725	-0.93075	-0.5633	0.60285	2.66705	4.8959	6.1767
132.9	-1.4758	-0.9315	-0.56715	0.6069	2.6645	4.8966	6.1733
133	-1.47755	-0.93265	-0.5695	0.61	2.663	4.8918	6.17005
133.1	-1.4769	-0.9323	-0.5701	0.6096	2.6617	4.88815	6.16475
133.2	-1.4749	-0.931	-0.5722	0.60975	2.66225	4.88725	6.16665
133.3	-1.4742	-0.9319	-0.57605	0.61045	2.66185	4.88685	6.1664
133.4	-1.47585	-0.93275	-0.57815	0.61325	2.66395	4.8887	6.16315
133.5	-1.47535	-0.93225	-0.57635	0.615	2.6657	4.88905	6.1618
133.6	-1.47235	-0.92985	-0.5764	0.61835	2.66655	4.8896	6.15835
133.7	-1.4703	-0.9289	-0.57555	0.6191	2.662	4.88845	6.1562
133.8	-1.47495	-0.92965	-0.5774	0.61905	2.66065	4.8867	6.15805
133.9	-1.4771	-0.9318	-0.57965	0.6214	2.658	4.88825	6.15555
134	-1.47705	-0.93465	-0.5803	0.62155	2.65835	4.88575	6.1512
134.1	-1.4751	-0.9364	-0.57835	0.62105	2.66135	4.8859	6.1497
134.2	-1.47495	-0.93605	-0.57735	0.6246	2.6634	4.8846	6.14865
134.3	-1.47525	-0.93715	-0.5741	0.6273	2.6627	4.88435	6.1459
134.4	-1.4733	-0.9361	-0.5748	0.62645	2.66405	4.8832	6.14575
134.5	-1.4708	-0.9331	-0.57455	0.6271	2.6644	4.88155	6.14355
134.6	-1.46805	-0.93485	-0.5766	0.62925	2.66455	4.88265	6.14135
134.7	-1.4646	-0.9364	-0.57785	0.63135	2.66885	4.88045	6.1398
134.8	-1.46605	-0.93675	-0.57775	0.63395	2.66905	4.8794	6.1356
134.9	-1.46155	-0.93485	-0.57745	0.6314	2.6679	4.8791	6.13385
135	-1.46015	-0.93675	-0.576	0.6307	2.6678	4.88075	6.13285
135.1	-1.4589	-0.9335	-0.5753	0.63045	2.66805	4.87815	6.13055
135.2	-1.4604	-0.9345	-0.57595	0.63015	2.66555	4.87625	6.1331
135.3	-1.46205	-0.93595	-0.57715	0.62855	2.66375	4.8745	6.13315
135.4	-1.46245	-0.93515	-0.57935	0.6336	2.6619	4.87515	6.13055
135.5	-1.46235	-0.93415	-0.5812	0.63775	2.66015	4.87415	6.1295
135.6	-1.4666	-0.9308	-0.58155	0.63725	2.65955	4.8721	6.12585
135.7	-1.46315	-0.92895	-0.58025	0.6365	2.6587	4.86975	6.11425
135.8	-1.46415	-0.92705	-0.5807	0.63575	2.65915	4.86445	6.1107
135.9	-1.4607	-0.9259	-0.57885	0.63425	2.65595	4.8605	6.1079
136	-1.45965	-0.92375	-0.58295	0.6335	2.6547	4.8597	6.1074
136.1	-1.46325	-0.92595	-0.5817	0.6334	2.6571	4.8584	6.1076
136.2	-1.4624	-0.9253	-0.5851	0.6316	2.6609	4.8568	6.1052
136.3	-1.4613	-0.9227	-0.5796	0.6348	2.6588	4.8527	6.1035
136.4	-1.4584	-0.9238	-0.5784	0.6381	2.6591	4.8486	6.09885
136.5	-1.4566	-0.926	-0.5767	0.6384	2.655	4.84225	6.09615
136.6	-1.456	-0.9237	-0.5778	0.63865	2.65165	4.84175	6.09405
136.7	-1.4559	-0.9244	-0.58095	0.63895	2.64995	4.84315	6.09445
136.8	-1.45845	-0.92595	-0.58285	0.64135	2.64645	4.84405	6.09815
136.9	-1.46005	-0.92575	-0.58175	0.64295	2.64485	4.84305	6.09865
137	-1.45765	-0.92545	-0.58315	0.64615	2.64785	4.84365	6.09775
137.1	-1.45615	-0.92185	-0.58295	0.64875	2.65085	4.84085	6.0953
137.2	-1.45305	-0.91945	-0.58345	0.64765	2.65055	4.8417	6.09595
137.3	-1.45385	-0.91685	-0.58335	0.6499	2.6539	4.84015	6.0986
137.4	-1.45525	-0.91595	-0.5808	0.65215	2.65295	4.8389	6.0999
137.5	-1.4555	-0.9134	-0.57995	0.650501	2.6537	4.8426	6.0981
137.6	-1.45825	-0.91315	-0.5809	0.653499	2.657	4.836	6.09495
137.7	-1.4578	-0.908899	-0.5792	0.6519	2.6565	4.83365	6.09455
137.8	-1.4554	-0.903501	-0.5804	0.65095	2.65575	4.82985	6.09125
137.9	-1.4531	-0.9034	-0.57905	0.65405	2.65675	4.82675	6.09155
138	-1.45325	-0.90225	-0.57565	0.65645	2.65645	4.82775	6.09105
138.1	-1.45285	-0.89975	-0.57725	0.65795	2.65885	4.82625	6.09095
138.2	-1.45225	-0.90155	-0.57585	0.65865	2.65815	4.82545	6.08825
138.3	-1.45145	-0.90005	-0.57345	0.66065	2.65895	4.82365	6.0839
138.4	-1.45355	-0.90345	-0.57205	0.66155	2.66195	4.8197	6.0861
138.5	-1.45425	-0.90215	-0.56995	0.6626	2.6595	4.8177	6.0853
138.6	-1.45325	-0.90085	-0.5698	0.662	2.6574	4.8151	6.0804
138.7	-1.4529	-0.9004	-0.5673	0.6611	2.6571	4.8148	6.0766
138.8	-1.4563	-0.8947	-0.5623	0.6634	2.6541	4.8116	6.07355
138.9	-1.4506	-0.8914	-0.5596	0.6613	2.6545	4.80475	6.07225
139	-1.4497	-0.8897	-0.5571	0.65535	2.65005	4.79785	6.0723
139.1	-1.4483	-0.8874	-0.55605	0.65135	2.64725	4.7978	6.06825
139.2	-1.44975	-0.88875	-0.55475	0.6531	2.6473	4.79805	6.0675
139.3	-1.45185	-0.89095	-0.5509	0.65415	2.64535	4.7973	6.0617
139.4	-1.4494	-0.8918	-0.54895	0.6558	2.6445	4.7913	6.0592
139.5	-1.45085	-0.89375	-0.5453	0.6536	2.6393	4.7886	6.06165
139.6	-1.45	-0.8944	-0.5465	0.6571	2.6359	4.78845	6.0605
139.7	-1.4517	-0.8996	-0.5436	0.65345	2.63705	4.7855	6.0584
139.8	-1.4516	-0.901	-0.54175	0.6514	2.6375	4.7828	6.0584
139.9	-1.44745	-0.89795	-0.543	0.6531	2.6386	4.7854	6.05335
140	-1.4491	-0.8951	-0.5381	0.6522	2.6406	4.78085	6.05075
140.1	-1.4461	-0.8933	-0.5398	0.65515	2.63995	4.78255	6.049
140.2	-1.4486	-0.8914	-0.53835	0.65595	2.64015	4.7828	6.0493
140.3	-1.44645	-0.88865	-0.53775	0.6544	2.6408	4.7828	6.04525
140.4	-1.44475	-0.88075	-0.5374	0.652	2.6388	4.78195	6.041
140.5	-1.4476	-0.8809	-0.5356	0.65075	2.63955	4.78	6.0398
140.6	-1.4498	-0.8833	-0.53335	0.6488	2.6383	4.7778	6.03915
140.7	-1.45235	-0.88495	-0.532	0.6469	2.6388	4.77355	6.0365
140.8	-1.4558	-0.8838	-0.5299	0.64705	2.63625	4.7728	6.03325
140.9	-1.4575	-0.8839	-0.52785	0.646	2.6374	4.77225	6.0328
141	-1.45795	-0.88345	-0.5252	0.65035	2.63745	4.7718	6.0323
141.1	-1.4571	-0.8816	-0.52725	0.654	2.636	4.7698	6.028
141.2	-1.45855	-0.88295	-0.5274	0.6586	2.6358	4.7698	6.02725
141.3	-1.4572	-0.8808	-0.5253	0.6613	2.6354	4.76595	6.02365
141.4	-1.4531	-0.8785	-0.5226	0.66135	2.63475	4.76455	6.0184
141.5	-1.4493	-0.8777	-0.52005	0.65975	2.63285	4.7609	6.0171
141.6	-1.45015	-0.87585	-0.51825	0.6573	2.6325	4.759	6.0166
141.7	-1.44605	-0.87775	-0.5181	0.6617	2.6357	4.7583	6.01695
141.8	-1.4446	-0.8785	-0.5178	0.6609	2.637	4.75715	6.0224
141.9	-1.4417	-0.8778	-0.5144	0.65935	2.63795	4.7582	6.02185
142	-1.4411	-0.8756	-0.51325	0.6596	2.6425	4.75795	6.0197
142.1	-1.43855	-0.87555	-0.5093	0.66125	2.64285	4.7568	6.0154
142.2	-1.4341	-0.8733	-0.50725	0.6622	2.6415	4.7543	6.0165
142.3	-1.43395	-0.87275	-0.5069	0.6628	2.6387	4.7535	6.0178
142.4	-1.4341	-0.8733	-0.51	0.6606	2.6395	4.7525	6.0179
142.5	-1.4356	-0.875	-0.5086	0.6596	2.6379	4.7543	6.01665
142.6	-1.4361	-0.8756	-0.5092	0.6611	2.6401	4.75565	6.0142
142.7	-1.4334	-0.876	-0.5085	0.66035	2.64215	4.7518	6.01145
142.8	-1.4301	-0.8731	-0.50575	0.6567	2.6421	4.74725	6.0106
142.9	-1.43035	-0.87315	-0.5041	0.65515	2.64065	4.7446	6.0072
143	-1.4338	-0.8752	-0.50605	0.6562	2.641	4.7466	6.0024
143.1	-1.43695	-0.87595	-0.5044	0.6573	2.6425	4.7452	5.99775
143.2	-1.4381	-0.876	-0.5017	0.6538	2.6418	4.74385	5.99625
143.3	-1.4357	-0.874	-0.5024	0.65055	2.63975	4.73985	5.99395
143.4	-1.4392	-0.8736	-0.50225	0.65155	2.63855	4.74225	5.98725
143.5	-1.44215	-0.87475	-0.50065	0.65305	2.63925	4.74145	5.98055
143.6	-1.44015	-0.87605	-0.49955	0.64965	2.63685	4.73715	5.97945
143.7	-1.43625	-0.87635	-0.49905	0.64605	2.63075	4.74155	5.9814
143.8	-1.43725	-0.87865	-0.50085	0.64565	2.63255	4.7423	5.97855
143.9	-1.44095	-0.88175	-0.49825	0.6476	2.6357	4.74305	5.97755
144	-1.44235	-0.88065	-0.4984	0.64615	2.63395	4.74325	5.97695
144.1	-1.4411	-0.8774	-0.50475	0.64565	2.63245	4.74035	5.9717
144.2	-1.44135	-0.88055	-0.50475	0.64625	2.63085	4.7375	5.96755
144.3	-1.44275	-0.88085	-0.50575	0.6472	2.6316	4.73295	5.968
144.4	-1.44185	-0.87785	-0.5051	0.64605	2.63225	4.7355	5.96745
144.5	-1.4399	-0.8776	-0.50525	0.646	2.6324	4.73315	5.96645
144.6	-1.43765	-0.87735	-0.5049	0.64245	2.63375	4.73535	5.96405
144.7	-1.435	-0.8769	-0.50395	0.64475	2.63475	4.73785	5.9632
144.8	-1.43505	-0.88025	-0.50465	0.64675	2.63595	4.7349	5.9627
144.9	-1.43435	-0.88205	-0.50735	0.6446	2.6378	4.7354	5.96255
145	-1.43555	-0.88605	-0.5081	0.643601	2.6379	4.73805	5.96105
145.1	-1.435	-0.8884	-0.5068	0.648749	2.64335	4.74095	5.961
145.2	-1.4351	-0.887699	-0.50665	0.64945	2.64645	4.7413	5.961
145.3	-1.43435	-0.885751	-0.50605	0.6494	2.65	4.7388	5.95895
145.4	-1.43125	-0.88525	-0.5054	0.648	2.6496	4.73565	5.9581
145.5	-1.4318	-0.8842	-0.5046	0.64435	2.65205	4.7363	5.9572
145.6	-1.4299	-0.8826	-0.50505	0.6416	2.6563	4.7348	5.95185
145.7	-1.42965	-0.88165	-0.5057	0.6378	2.6607	4.73145	5.94905
145.8	-1.4308	-0.8821	-0.5087	0.63855	2.66015	4.73025	5.94655
145.9	-1.4309	-0.88	-0.50855	0.63645	2.66265	4.73055	5.9451
146	-1.43025	-0.88055	-0.50325	0.63335	2.66465	4.7259	5.9413
146.1	-1.42725	-0.88155	-0.50585	0.6316	2.664	4.7251	5.93955
146.2	-1.42755	-0.88045	-0.503	0.6265	2.663	4.72275	5.9398
146.3	-1.4275	-0.8813	-0.5057	0.62555	2.66005	4.7246	5.9355
[truncated: 437 more rows]

## Sheet: Figure 4d
Figure 4d										Figure 4d
[truncated: 5,884 more rows]

[truncated: 1 more sheets: Table1]
